# Supplementary material for: Unbiased cleavage site prediction uncovers viral antagonism of host innate immunity by SARS-CoV-2 3C-like protease
Source: JCI Insight. 2026 Feb 23;11(4):e185739. doi: 10.1172/jci.insight.185739 (PMC12956004; doi:10.1172/jci.insight.185739)
Supplement: Supplemental table 1 [file jciinsight-11-185739-s010.xlsx]

## Sheet: MQH
Rank	P1	CutSite	Score	P1 Location	Unitprot	ProteinName	Protein_Site	Meyer	Miczi	Moustaqil	CellReports	Zhang, PNAS	Experimental	Score		Secondary at Q
1	Q	[FVRLQSSF]	2.90691	8	A0A2R8YFM6	OOSP3	OOSP3_8						FALSE	FALSE
2	Q	[VVVLQGSR]	2.76262	1266	Q8WWZ4	ABCAA	ABCAA_1266						FALSE	FALSE
3	Q	[VVRLQAKT]	1.73447	285	Q8IUM7	NPAS4	NPAS4_285						FALSE	FALSE
4	Q	[LCILQASK]	1.73041	65	P49908	SEPP1	SEPP1_65						FALSE	FALSE
5	Q	[VVRLQGTR]	1.62695	409	Q9P2R7	SUCB1	SUCB1_409						FALSE	FALSE
6	Q	[KVRLQSQR]	1.6112	40	Q9BZJ4	S2539	S2539_40						FALSE	FALSE
7	Q	[ICILQSSC]	1.60271	155	Q9H1A4	APC1	APC1_155						FALSE	FALSE
8	Q	[RAVLQAAR]	1.55509	190	Q9Y4L1	HYOU1	HYOU1_190						FALSE	FALSE
9	Q	[FVILQCQR]	1.52893	74	Q5JX69	F209B	F209B_74						FALSE	FALSE
10	Q	[FVILQCQR]	1.52893	74	Q5JX71	F209A	F209A_74						FALSE	FALSE
11	Q	[NCVLQAAR]	1.52445	588	Q86WS4	CL040	CL040_588						FALSE	FALSE
12	Q	[KTRLQSSR]	1.51985	40	Q9BSK2	S2533	S2533_40						FALSE	FALSE
13	Q	[TVILQSSV]	1.49884	452	O60729	CC14B	CC14B_452						FALSE	FALSE
14	Q	[RVRLQCKF]	1.46801	63	P56750	CLD17	CLD17_63						FALSE	FALSE
15	Q	[VVVLQSHK]	1.45467	897	O43156	TTI1	TTI1_897						FALSE	FALSE
16	Q	[RVRLQSAS]	1.43017	147	Q9UMD9	COHA1	COHA1_147						FALSE	FALSE
17	Q	[VTVLQASS]	1.35941	1008	Q12756	KIF1A	KIF1A_1008						FALSE	FALSE
18	Q	[GCRLQAGK]	1.35381	302	Q9UMS6	SYNP2	SYNP2_302						FALSE	FALSE
19	Q	[AVVLQAAF]	1.35135	550	Q6IPM2	IQCE	IQCE_550						FALSE	FALSE
20	Q	[FVRLQGAS]	1.3288	264	Q8TF46	DI3L1	DI3L1_264						FALSE	FALSE
21	Q	[YVVMQASK]	1.32652	290	Q6ZNC8	MBOA1	MBOA1_290						FALSE	FALSE
22	Q	[VVVLQAYT]	1.2968	1068	Q8WXR4	MYO3B	MYO3B_1068						FALSE	FALSE
23	Q	[FTVLQASI]	1.29037	177	Q8WWZ7	ABCA5	ABCA5_177						FALSE	FALSE
24	Q	[VCKLQCKS]	1.28858	610	Q3SXY7	LRIT3	LRIT3_610						FALSE	FALSE
25	Q	[VVVLQGNR]	1.28494	125	Q4W5N1	ABCAB	ABCAB_125						FALSE	FALSE
26	Q	[RARLQAQR]	1.28362	106	Q5SQS7	SH24B	SH24B_106						FALSE	FALSE
27	Q	[VCLLQGSR]	1.26231	164	P13928	ANXA8	ANXA8_164						FALSE	FALSE
28	Q	[VCLLQGSR]	1.26231	164	Q5VT79	AXA81	AXA81_164						FALSE	FALSE
29	Q	[PAVLQAAR]	1.21206	123	O15156	ZBT7B	ZBT7B_123						FALSE	FALSE
30	Q	[TVILQAVR]	1.21107	47	Q9H344	O51I2	O51I2_47						FALSE	FALSE
31	Q	[HCRLQAKT]	1.19245	219	Q8WYR1	PI3R5	PI3R5_219						FALSE	FALSE
32	Q	[TVILQSTF]	1.17849	837	Q9NZP6	NPAP1	NPAP1_837						FALSE	FALSE
33	Q	[IARLQGSI]	1.1773	780	Q9UPR3	SMG5	SMG5_780						FALSE	FALSE
34	Q	[IVVLQAAL]	1.16757	56	Q8N4P3	MESH1	MESH1_56				y		MESH1_56	1.16757		H
35	Q	[RVRLQGSM]	1.16113	722	P01133	EGF	EGF_722						FALSE	FALSE
36	Q	[VARLQAQV]	1.1532	388	P54257	HAP1	HAP1_388						FALSE	FALSE
37	Q	[RVVLQAAN]	1.13946	2207	O60229	KALRN	KALRN_2207						FALSE	FALSE
38	Q	[TAVMQSGR]	1.13696	150	O94876	TMCC1	TMCC1_150						FALSE	FALSE
39	Q	[AVILQAAF]	1.13513	2392	Q8IZT6	ASPM	ASPM_2392						FALSE	FALSE
40	Q	[VVQLQGSR]	1.13268	42	P11215	ITAM	ITAM_42						FALSE	FALSE
41	Q	[AVKLQGSK]	1.11891	148	Q6VY07	PACS1	PACS1_148						FALSE	FALSE
42	Q	[VAKLQARI]	1.10685	1117	Q92817	EVPL	EVPL_1117						FALSE	FALSE
43	Q	[AAVLQGSR]	1.10682	299	Q9BU70	TRMO	TRMO_299						FALSE	FALSE
44	Q	[TAVLQSSA]	1.09805	4294	Q9P225	DYH2	DYH2_4294						FALSE	FALSE
45	Q	[VVTLQSAY]	1.06929	2028	Q8IZT6	ASPM	ASPM_2028						FALSE	FALSE
46	Q	[TAILQSSL]	1.05413	562	Q14872	MTF1	MTF1_562						FALSE	FALSE
47	Q	[PCKLQSGT]	1.04408	163	P01033	TIMP1	TIMP1_163						FALSE	FALSE
48	Q	[KVRLQAQS]	1.04405	142	P25874	UCP1	UCP1_142						FALSE	FALSE
49	Q	[VVLLQASS]	1.0328	1258	Q6ZT12	UBR3	UBR3_1258						FALSE	FALSE
50	Q	[VAILQTSR]	1.02985	197	Q99437	VATO	VATO_197						FALSE	FALSE
51	Q	[CCRLQSGA]	1.02823	300	P28799	GRN	GRN_300						FALSE	FALSE
52	Q	[LVVMQSAH]	1.01359	951	Q9Y6R4	M3K4	M3K4_951						FALSE	FALSE
53	Q	[TAKLQAAV]	1.00649	564	Q13769	THOC5	THOC5_564						FALSE	FALSE
54	Q	[VAVLQGKH]	1.00639	278	Q5JTZ9	SYAM	SYAM_278						FALSE	FALSE
55	Q	[TVKLQSCI]	1.00499	97	P0C7M6	IQCF3	IQCF3_97						FALSE	FALSE
56	Q	[KTRLQSSS]	0.99481	35	Q96CQ1	S2536	S2536_35						FALSE	FALSE
57	Q	[VAVLQAHH]	0.989937	624	Q13310	PABP4	PABP4_624						FALSE	FALSE
58	Q	[MTVLQAGK]	0.98169	765	Q9BQG0	MBB1A	MBB1A_765						FALSE	FALSE
59	Q	[RVILQSNR]	0.980179	676	Q96M02	CJ090	CJ090_676						FALSE	FALSE
60	Q	[IAVLQGSS]	0.978026	1127	O94916	NFAT5	NFAT5_1127						FALSE	FALSE
61	Q	[RVILQAKC]	0.976258	2761	P12111	CO6A3	CO6A3_2761						FALSE	FALSE
62	Q	[RAKLQSTR]	0.966566	157	Q9GZQ4	NMUR2	NMUR2_157						FALSE	FALSE
63	Q	[GVVMQCSH]	0.95704	676	Q9HCE3	ZN532	ZN532_676						FALSE	FALSE
64	Q	[FCVMQSQI]	0.954043	582	Q14571	ITPR2	ITPR2_582						FALSE	FALSE
65	Q	[LVVLQGSA]	0.952268	172	Q86W26	NAL10	NAL10_172						FALSE	FALSE
66	Q	[TPKLQASR]	0.952135	14	A1L170	CA226	CA226_14						FALSE	FALSE
67	Q	[GAVLQASS]	0.947097	525	Q86YP4	P66A	P66A_525						FALSE	FALSE
68	Q	[AARLQAAY]	0.945425	1871	Q01082	SPTB2	SPTB2_1871				y		SPTB2_1871	0.945425		H
69	Q	[FVVLQGNK]	0.926472	233	Q7Z6J6	FRMD5	FRMD5_233						FALSE	FALSE
70	Q	[LARLQAAL]	0.925404	121	Q15814	TBCC	TBCC_121						FALSE	FALSE
71	Q	[SCRLQCAL]	0.920659	7	P61278	SMS	SMS_7						FALSE	FALSE
72	Q	[NVRLQAFF]	0.917968	547	Q9UBC3	DNM3B	DNM3B_547						FALSE	FALSE
73	Q	[RVLLQAAR]	0.909729	20	Q6P4F2	FDX2	FDX2_20						FALSE	FALSE
74	Q	[VIVLQSAY]	0.908208	1640	Q8IZT6	ASPM	ASPM_1640						FALSE	FALSE
75	Q	[AVVLQCGS]	0.90792	260	Q13547	HDAC1	HDAC1_260						FALSE	FALSE
76	Q	[GVRLQAGL]	0.907778	916	Q14204	DYHC1	DYHC1_916						FALSE	FALSE
77	Q	[RCRLQCLR]	0.901807	791	Q86W28	NALP8	NALP8_791						FALSE	FALSE
78	Q	[TVILQCKV]	0.901625	2491	O60229	KALRN	KALRN_2491						FALSE	FALSE
79	Q	[ITRLQSGI]	0.900935	220	P0CF97	F200B	F200B_220						FALSE	FALSE
80	Q	[ITRLQSGI]	0.900935	135	Q8TCP9	F200A	F200A_135						FALSE	FALSE
81	Q	[ISVLQSSF]	0.888165	576	Q6ZW05	PTHD4	PTHD4_576						FALSE	FALSE
82	Q	[PAKLQASS]	0.886961	102	Q9BU20	CPLN2	CPLN2_102						FALSE	FALSE
83	Q	[YTRLQGGR]	0.883633	300	Q9Y573	IPP	IPP_300						FALSE	FALSE
84	Q	[VCKLQACA]	0.882244	757	Q9UNY4	TTF2	TTF2_757						FALSE	FALSE
85	Q	[KIKLQASR]	0.880802	117	Q9H2F9	CCD68	CCD68_117						FALSE	FALSE
86	Q	[GAVLQAAT]	0.877962	89	P48556	PSMD8	PSMD8_89				y		PSMD8_89	0.877962		H
87	Q	[VVHLQASL]	0.877239	767	Q75T13	PGAP1	PGAP1_767						FALSE	FALSE
88	Q	[AVVLQSAL]	0.8736	1200	O00507	USP9Y	USP9Y_1200				y		USP9Y_1200	0.8736		H
89	Q	[AVVLQSAL]	0.8736	1199	Q93008	USP9X	USP9X_1199						FALSE	FALSE
90	Q	[WAKLQASL]	0.870226	376	Q9C0C6	CIPC	CIPC_376						FALSE	FALSE
91	Q	[GACLQASR]	0.868173	24	P21912	SDHB	SDHB_24						FALSE	FALSE
92	Q	[RARMQSAC]	0.862381	675	Q15042	RB3GP	RB3GP_675						FALSE	FALSE
93	Q	[KVKLQSKV]	0.861224	834	Q9H7N4	SFR19	SFR19_834						FALSE	FALSE
94	Q	[KVKLQSGA]	0.861224	170	A2VCK2	DCD2B	DCD2B_170						FALSE	FALSE
95	Q	[HAKLQAAV]	0.86081	234	P51572	BAP31	BAP31_234						FALSE	FALSE
96	Q	[VTLLQSSF]	0.858211	776	Q9H4M7	PKHA4	PKHA4_776						FALSE	FALSE
97	Q	[FAILQSVK]	0.857032	254	Q6P1J9	CDC73	CDC73_254						FALSE	FALSE
98	Q	[MARLQAGQ]	0.856232	248	Q8NFM4	ADCY4	ADCY4_248						FALSE	FALSE
99	Q	[VALLQSAK]	0.852768	367	Q5T5N4	CF118	CF118_367						FALSE	FALSE
100	Q	[WAVLQGSS]	0.847623	494	Q8IWW6	RHG12	RHG12_494						FALSE	FALSE
101	Q	[IARLQAGQ]	0.843732	1496	Q9P2P1	NYNRI	NYNRI_1496						FALSE	FALSE
102	Q	[VSVLQGGR]	0.840154	2809	Q8NDA2	HMCN2	HMCN2_2809						FALSE	FALSE
103	Q	[LTVLQCAT]	0.836005	139	O75204	TM127	TM127_139						FALSE	FALSE
104	Q	[VSCLQSSR]	0.833691	409	Q05823	RN5A	RN5A_409						FALSE	FALSE
105	Q	[RVRLQSLF]	0.832374	29	Q9H0F5	RNF38	RNF38_29						FALSE	FALSE
106	Q	[KAKMQASI]	0.832154	252	P06748	NPM	NPM_252						FALSE	FALSE
107	Q	[KCVLQSVS]	0.827798	395	Q9Y236	OSGI2	OSGI2_395						FALSE	FALSE
108	Q	[AVILQSAS]	0.825552	712	Q9NZP6	NPAP1	NPAP1_712						FALSE	FALSE
109	Q	[RAILQSGS]	0.822528	251	P06276	CHLE	CHLE_251						FALSE	FALSE
110	Q	[RARLQGSA]	0.819964	52	Q9H400	LIME1	LIME1_52						FALSE	FALSE
111	Q	[RVILQASP]	0.815558	12	Q9Y2D0	CAH5B	CAH5B_12						FALSE	FALSE
112	Q	[PARLQASA]	0.811153	783	O95425	SVIL	SVIL_783						FALSE	FALSE
113	Q	[TSRLQAAK]	0.810494	123	Q9Y2V7	COG6	COG6_123						FALSE	FALSE
114	Q	[VIILQGSK]	0.808479	165	Q495X7	TRI60	TRI60_165						FALSE	FALSE
115	Q	[IVVLQGAA]	0.804913	182	Q86W24	NAL14	NAL14_182						FALSE	FALSE
116	Q	[PVVLQCTH]	0.797184	147	P51587	BRCA2	BRCA2_147						FALSE	FALSE
117	Q	[KVVLQAMY]	0.796396	110	Q9BT22	ALG1	ALG1_110						FALSE	FALSE
118	Q	[RAVLQSHK]	0.792608	16	Q8NHU6	TDRD7	TDRD7_16						FALSE	FALSE
119	Q	[SAVLQASN]	0.791802	89	Q08188	TGM3	TGM3_89						FALSE	FALSE
120	Q	[WCVLQGRC]	0.789877	497	Q9ULL4	PLXB3	PLXB3_497						FALSE	FALSE
121	Q	[NVILQCVR]	0.788466	472	Q9UHK0	NUFP1	NUFP1_472						FALSE	FALSE
122	Q	[LAKLQAKH]	0.787026	458	P98171	RHG04	RHG04_458						FALSE	FALSE
123	Q	[KVRFQASI]	0.785651	145	P55916	UCP3	UCP3_145						FALSE	FALSE
124	Q	[LVILQSRV]	0.785039	3273	Q8NCM8	DYHC2	DYHC2_3273						FALSE	FALSE
125	Q	[VARMQAQV]	0.784174	225	A6NI56	CC154	CC154_225						FALSE	FALSE
126	Q	[YCRLQGRS]	0.783289	31	Q9HCQ5	GALT9	GALT9_31						FALSE	FALSE
127	Q	[LARLQARS]	0.783289	8	Q96L03	SPT17	SPT17_8						FALSE	FALSE
128	Q	[SVKLQSFF]	0.78078	923	Q13535	ATR	ATR_923						FALSE	FALSE
129	Q	[VAILQSLR]	0.780595	603	Q9BZL6	KPCD2	KPCD2_603						FALSE	FALSE
130	Q	[KTVLQCSN]	0.776582	62	Q8NDM7	CFA43	CFA43_62						FALSE	FALSE
131	Q	[VARLQGVS]	0.773013	49	Q6R327	RICTR	RICTR_49						FALSE	FALSE
132	Q	[GAKLQSGT]	0.768586	242	Q13635	PTC1	PTC1_242						FALSE	FALSE
133	Q	[HVQLQSGR]	0.76219	2184	Q6ZNJ1	NBEL2	NBEL2_2184						FALSE	FALSE
134	Q	[RAVLQSGA]	0.7616	259	P22303	ACES	ACES_259						FALSE	FALSE
135	Q	[VAVLQGHT]	0.76138	267	Q9NSI6	BRWD1	BRWD1_267						FALSE	FALSE
136	Q	[AVKMQGSK]	0.760862	69	Q86VP3	PACS2	PACS2_69						FALSE	FALSE
137	Q	[KARLQGGV]	0.759486	256	P11117	PPAL	PPAL_256						FALSE	FALSE
138	Q	[VAFLQSAK]	0.758016	444	Q8IWZ5	TRI42	TRI42_444						FALSE	FALSE
139	Q	[LTVLQAQK]	0.75454	546	Q96ST8	CEP89	CEP89_546						FALSE	FALSE
140	Q	[KVKMQCRK]	0.753293	88	Q8IV04	TB10C	TB10C_88						FALSE	FALSE
141	Q	[PAVLQSTF]	0.7526	2051	Q9NR09	BIRC6	BIRC6_2051					y	BIRC6_2051	0.7526		H
142	Q	[TTKLQGSV]	0.750167	599	O75343	GCYB2	GCYB2_599						FALSE	FALSE
143	Q	[KAVLQSKS]	0.7488	1623	Q13029	PRDM2	PRDM2_1623						FALSE	FALSE
144	Q	[IVVLQAVL]	0.745019	179	Q5VTQ0	TT39B	TT39B_179						FALSE	FALSE
145	Q	[CCRLQAFN]	0.743827	838	Q53EP0	FND3B	FND3B_838						FALSE	FALSE
146	Q	[LVQLQASH]	0.743318	348	P10244	MYBB	MYBB_348						FALSE	FALSE
147	Q	[KTRLQAGV]	0.742252	34	Q6ZT89	S2548	S2548_34						FALSE	FALSE
148	Q	[HVVLQALF]	0.736164	129	P43378	PTN9	PTN9_129						FALSE	FALSE
149	Q	[VCNLQAKK]	0.735856	614	Q9Y4A8	NF2L3	NF2L3_614						FALSE	FALSE
150	Q	[VVLLQANR]	0.733899	158	P08758	ANXA5	ANXA5_158						FALSE	FALSE
151	Q	[TAVLQCCS]	0.732482	312	Q4G112	HSF5	HSF5_312						FALSE	FALSE
152	Q	[LVVLQGRV]	0.728965	543	P36915	GNL1	GNL1_543						FALSE	FALSE
153	Q	[RTRLQSCK]	0.726759	491	Q9H3M0	KCNF1	KCNF1_491						FALSE	FALSE
154	Q	[QVVLQAAI]	0.722432	293	P40967	PMEL	PMEL_293						FALSE	FALSE
155	Q	[ITRLQARC]	0.722019	753	P46940	IQGA1	IQGA1_753						FALSE	FALSE
156	Q	[MVQLQSAK]	0.720717	207	C9JE40	PATL2	PATL2_207						FALSE	FALSE
157	Q	[RTILQASL]	0.718975	1822	Q709C8	VP13C	VP13C_1822						FALSE	FALSE
158	Q	[VAQLQSSV]	0.710842	204	Q9Y6R7	FCGBP	FCGBP_204						FALSE	FALSE
159	Q	[YAKLQAVK]	0.709234	596	O14782	KIF3C	KIF3C_596						FALSE	FALSE
160	Q	[VAILQGVH]	0.707993	15	A0A075B7B8	A0A075B7B8	A0A075B7B8_15						FALSE	FALSE
161	Q	[RCLLQCSV]	0.707595	888	Q8NFP9	NBEA	NBEA_888						FALSE	FALSE
162	Q	[MAFLQSSF]	0.70692	160	Q9H6L2	TM231	TM231_160						FALSE	FALSE
163	Q	[AVVLQCGA]	0.70616	261	Q92769	HDAC2	HDAC2_261						FALSE	FALSE
164	Q	[RAVMQSQK]	0.704143	625	Q96SB8	SMC6	SMC6_625						FALSE	FALSE
165	Q	[KVMLQAVR]	0.702853	131	Q9H8Y1	VRTN	VRTN_131						FALSE	FALSE
166	Q	[KTRLQSQI]	0.702729	240	Q3SY17	S2552	S2552_240						FALSE	FALSE
167	Q	[VAMLQSAM]	0.700963	564	Q6ZTR5	CFA47	CFA47_564						FALSE	FALSE
168	Q	[KVKLQGTT]	0.698385	376	Q8N4F0	BPIB2	BPIB2_376						FALSE	FALSE
169	Q	[HTVLQGQR]	0.695675	719	P54278	PMS2	PMS2_719						FALSE	FALSE
170	Q	[VAVLQAHQ]	0.695313	615	P11940	PABP1	PABP1_615						FALSE	FALSE
171	Q	[VAVLQAHQ]	0.695313	601	Q4VXU2	PAP1L	PAP1L_601						FALSE	FALSE
172	Q	[VAVLQAHQ]	0.695313	610	Q9H361	PABP3	PABP3_610						FALSE	FALSE
173	Q	[PVKMQGSI]	0.694974	1006	A5YKK6	CNOT1	CNOT1_1006						FALSE	FALSE
174	Q	[LTRLQSKI]	0.694053	906	Q5SRE5	NU188	NU188_906						FALSE	FALSE
175	Q	[TPVLQAGK]	0.693111	757	P10253	LYAG	LYAG_757						FALSE	FALSE
176	Q	[AAKLQSSQ]	0.692601	263	Q9UNF1	MAGD2	MAGD2_263				y		MAGD2_263	0.692601		-
177	Q	[LVKLQATL]	0.691834	1488	Q86VI3	IQGA3	IQGA3_1488						FALSE	FALSE
178	Q	[LVVLQGYT]	0.691791	828	Q5TEA3	CT194	CT194_828						FALSE	FALSE
179	Q	[LCLLQASV]	0.690324	1735	Q2LD37	K1109	K1109_1735						FALSE	FALSE
180	Q	[VARLQSKE]	0.690278	263	P57082	TBX4	TBX4_263						FALSE	FALSE
181	Q	[TVTLQAAV]	0.690161	4871	Q8WZ42	TITIN	TITIN_4871						FALSE	FALSE
182	Q	[LTRLQAKI]	0.687113	1302	Q5T9S5	CCD18	CCD18_1302						FALSE	FALSE
183	Q	[LVLLQGAR]	0.685134	369	P08571	CD14	CD14_369						FALSE	FALSE
184	Q	[VVLLQGTR]	0.684231	163	P08133	ANXA6	ANXA6_163						FALSE	FALSE
185	Q	[GARLQCRI]	0.684077	133	Q9NRL2	BAZ1A	BAZ1A_133						FALSE	FALSE
186	Q	[PVKMQAGI]	0.683785	870	Q2TAC2	CCD57	CCD57_870						FALSE	FALSE
187	Q	[ITVLQAKC]	0.683326	242	Q5R3F8	PPR29	PPR29_242						FALSE	FALSE
188	Q	[PVLLQSGR]	0.68211	810	Q96P44	COLA1	COLA1_810						FALSE	FALSE
189	Q	[AVILQGSN]	0.681238	1293	P08123	CO1A2	CO1A2_1293						FALSE	FALSE
190	Q	[IAKLQAKV]	0.68108	2422	Q02224	CENPE	CENPE_2422						FALSE	FALSE
191	Q	[GVVLQGAN]	0.679917	164	Q9NYZ1	TV23B	TV23B_164						FALSE	FALSE
192	Q	[TAKLQSRN]	0.677491	4721	Q96M86	DNHD1	DNHD1_4721						FALSE	FALSE
193	Q	[IVILQGAA]	0.676127	333	Q9C000	NLRP1	NLRP1_333						FALSE	FALSE
194	Q	[FAKLQGAA]	0.676127	448	Q0VF96	CGNL1	CGNL1_448						FALSE	FALSE
195	Q	[VVTLQGSA]	0.675085	607	Q8TE77	SSH3	SSH3_607						FALSE	FALSE
196	Q	[QVRLQARK]	0.674934	153	Q08378	GOGA3	GOGA3_153						FALSE	FALSE
197	Q	[KVCLQAAL]	0.674594	680	Q96J94	PIWL1	PIWL1_680						FALSE	FALSE
198	Q	[SVCLQAAC]	0.672972	72	Q9UHP7	CLC2D	CLC2D_72						FALSE	FALSE
199	Q	[TVLLQAQK]	0.670267	15	Q96GK7	FAH2A	FAH2A_15						FALSE	FALSE
200	Q	[VAVLQGHS]	0.668529	261	Q6RI45	BRWD3	BRWD3_261						FALSE	FALSE
201	Q	[KTVLQAAL]	0.665945	45	Q96Q42	ALS2	ALS2_45						FALSE	FALSE
202	Q	[LAKLQAQV]	0.664053	59	P20290	BTF3	BTF3_59						FALSE	FALSE
203	Q	[LAKLQAQV]	0.664053	10	Q96K17	BT3L4	BT3L4_10						FALSE	FALSE
204	Q	[KAKLQAQV]	0.664053	606	Q9ULE4	F184B	F184B_606						FALSE	FALSE
205	Q	[VTVLQASG]	0.660823	1125	O60333	KIF1B	KIF1B_1125						FALSE	FALSE
206	Q	[VAILQSYL]	0.660603	800	Q96NR3	PTHD1	PTHD1_800						FALSE	FALSE
207	Q	[VAVLQAHA]	0.659958	167	O60391	NMD3B	NMD3B_167						FALSE	FALSE
208	Q	[MVVLQSLH]	0.658258	328	Q16650	TBR1	TBR1_328						FALSE	FALSE
209	Q	[VVALQCSI]	0.657755	440	Q96QT6	PHF12	PHF12_440						FALSE	FALSE
210	Q	[KAKLQSSP]	0.65621	819	Q8IW52	SLIK4	SLIK4_819						FALSE	FALSE
211	Q	[FARFQCSS]	0.655907	54	Q9BQQ7	RTP3	RTP3_54						FALSE	FALSE
212	Q	[GTVLQGST]	0.654374	329	P27169	PON1	PON1_329						FALSE	FALSE
213	Q	[VSVLQSTK]	0.653518	441	Q6L8Q7	PDE12	PDE12_441						FALSE	FALSE
214	Q	[MATLQAGF]	0.651024	22	Q68DV7	RNF43	RNF43_22						FALSE	FALSE
215	Q	[SVVLQANH]	0.648648	938	P59046	NAL12	NAL12_938			y			NAL12_938	0.648648		H
216	Q	[VALLQAAS]	0.646652	474	Q5T890	ER6L2	ER6L2_474						FALSE	FALSE
217	Q	[VVILQGVQ]	0.646465	15	A0A0B4J1Y9	HV372	HV372_15						FALSE	FALSE
218	Q	[LVLLQSGY]	0.646425	1379	Q9P2K9	DISP3	DISP3_1379						FALSE	FALSE
219	Q	[AVVLQAQN]	0.646331	552	Q9UJX4	APC5	APC5_552						FALSE	FALSE
220	Q	[TAILQSRL]	0.64555	174	Q92636	FAN	FAN_174						FALSE	FALSE
221	Q	[VTKLQALR]	0.644635	855	Q8TF61	FBX41	FBX41_855						FALSE	FALSE
222	Q	[SAVLQGSL]	0.643968	145	Q14542	S29A2	S29A2_145						FALSE	FALSE
223	Q	[IVSLQASV]	0.643256	66	P51814	ZNF41	ZNF41_66						FALSE	FALSE
224	Q	[LVKLQTSS]	0.642781	129	Q99550	MPP9	MPP9_129						FALSE	FALSE
225	Q	[RTKLQAQH]	0.641905	190	Q9BZJ4	S2539	S2539_190						FALSE	FALSE
226	Q	[FARLQSIF]	0.641358	169	Q01151	CD83	CD83_169						FALSE	FALSE
227	Q	[VTSLQSST]	0.641179	29	P57764	GSDMD	GSDMD_29						FALSE	FALSE
228	Q	[LVKLQAGE]	0.639459	578	O60488	ACSL4	ACSL4_578						FALSE	FALSE
229	Q	[LVKLQAGE]	0.639459	587	O95573	ACSL3	ACSL3_587						FALSE	FALSE
230	Q	[EVVLQASV]	0.639189	75	Q9UIF7	MUTYH	MUTYH_75						FALSE	FALSE
231	Q	[MTKLQAKH]	0.638642	26	O94868	FCSD2	FCSD2_26						FALSE	FALSE
232	Q	[SVMLQSAT]	0.638001	1277	Q96L93	KI16B	KI16B_1277						FALSE	FALSE
233	Q	[ITTLQASF]	0.637222	53	Q9UL25	RAB21	RAB21_53						FALSE	FALSE
234	Q	[HVSLQASS]	0.63713	324	Q9Y2S7	PDIP2	PDIP2_324						FALSE	FALSE
235	Q	[PVFLQSAR]	0.636636	947	A6NKB5	PCX2	PCX2_947						FALSE	FALSE
236	Q	[KARFQAGR]	0.636216	247	Q96FV2	SCRN2	SCRN2_247						FALSE	FALSE
237	Q	[TTCLQSSV]	0.634123	276	Q8WU67	ABHD3	ABHD3_276						FALSE	FALSE
238	Q	[VTILQCMK]	0.634102	163	Q96C12	ARMC5	ARMC5_163						FALSE	FALSE
239	Q	[VSVLQAAN]	0.631085	431	P59045	NAL11	NAL11_431						FALSE	FALSE
240	Q	[SARLQGAS]	0.630958	336	Q15049	MLC1	MLC1_336						FALSE	FALSE
241	Q	[VVKLQTMR]	0.629621	434	Q9Y5W7	SNX14	SNX14_434						FALSE	FALSE
242	Q	[ITKLQAKH]	0.629318	457	O43295	SRGP3	SRGP3_457						FALSE	FALSE
243	Q	[ITKLQAKH]	0.629318	468	O75044	SRGP2	SRGP2_468						FALSE	FALSE
244	Q	[ITKLQAKH]	0.629318	457	Q7Z6B7	SRGP1	SRGP1_457						FALSE	FALSE
245	Q	[PARLQSSP]	0.629141	92	Q8IXH6	T53I2	T53I2_92						FALSE	FALSE
246	Q	[RPRLQAQR]	0.628973	112	Q92833	JARD2	JARD2_112						FALSE	FALSE
247	Q	[ICCLQSAA]	0.62869	417	Q99698	LYST	LYST_417						FALSE	FALSE
248	Q	[RVTLQCQK]	0.62677	145	B6A8C7	TARM1	TARM1_145						FALSE	FALSE
249	Q	[MVQLQGGR]	0.62652	34	Q8NBJ7	SUMF2	SUMF2_34						FALSE	FALSE
250	Q	[RSVLQGAR]	0.624864	510	Q9UF12	HYPDH	HYPDH_510						FALSE	FALSE
251	Q	[LAFLQASK]	0.624246	137	O14514	AGRB1	AGRB1_137						FALSE	FALSE
252	Q	[STRLQAQK]	0.621044	53	Q53ET0	CRTC2	CRTC2_53						FALSE	FALSE
253	Q	[KAVLQAVS]	0.620849	1430	A2RRP1	NBAS	NBAS_1430						FALSE	FALSE
254	Q	[NAVLQAAQ]	0.619438	65	Q15276	RABE1	RABE1_65				y		RABE1_65	0.619438		H
255	Q	[VALLQASU]	0.617912	56	P49908	SEPP1	SEPP1_56						FALSE	FALSE
256	Q	[TVVMQGAA]	0.616265	216	P59046	NAL12	NAL12_216			y			NAL12_216	0.616265		E
257	Q	[TTVLQSMK]	0.616099	559	Q5VSL9	STRP1	STRP1_559				y		STRP1_559	0.616099		-
258	Q	[MCVLQAKP]	0.615869	95	Q1MX18	INSC	INSC_95						FALSE	FALSE
259	Q	[NTRLQSVR]	0.613286	52	Q9BWT1	CDCA7	CDCA7_52						FALSE	FALSE
260	Q	[VVTLQGQI]	0.613127	741	Q9NTJ3	SMC4	SMC4_741				y		SMC4_741	0.613127		E
261	Q	[LSRLQAAC]	0.612068	483	Q9H6R4	NOL6	NOL6_483						FALSE	FALSE
262	Q	[EVKLQSGK]	0.611611	154	Q9BWG6	SCNM1	SCNM1_154						FALSE	FALSE
263	Q	[HTVLQGTR]	0.609789	43	Q9UJW2	TINAG	TINAG_43						FALSE	FALSE
264	Q	[KTILQGSS]	0.609158	172	Q92733	PRCC	PRCC_172						FALSE	FALSE
265	Q	[KAVLQAKQ]	0.607464	493	O15375	MOT6	MOT6_493						FALSE	FALSE
266	Q	[LVTMQSGR]	0.606778	448	Q86VK4	ZN410	ZN410_448						FALSE	FALSE
267	Q	[TAILQSFS]	0.606735	455	P24903	CP2F1	CP2F1_455						FALSE	FALSE
268	Q	[TALLQAAY]	0.604365	895	O60287	NPA1P	NPA1P_895						FALSE	FALSE
269	Q	[SVMLQAGT]	0.601544	385	Q9BY12	SCAPE	SCAPE_385						FALSE	FALSE
270	Q	[VALLQGQR]	0.600463	28	P46108	CRK	CRK_28						FALSE	FALSE
271	Q	[TTRLQALR]	0.600065	1553	Q7Z745	MRO2B	MRO2B_1553						FALSE	FALSE
272	Q	[RVLLQASQ]	0.599476	35	P57740	NU107	NU107_35	y			y		NU107_35	0.599476		-
273	Q	[TAVLQGRL]	0.599439	21	Q30201	HFE	HFE_21						FALSE	FALSE
274	Q	[HPVLQSGK]	0.59878	58	Q9NX38	ABITM	ABITM_58						FALSE	FALSE
275	Q	[YIVLQSSV]	0.598237	2500	P49454	CENPF	CENPF_2500						FALSE	FALSE
276	Q	[YARLQASG]	0.597842	1118	P01266	THYG	THYG_1118						FALSE	FALSE
277	Q	[LVQLQAAC]	0.597824	614	Q4VCS5	AMOT	AMOT_614						FALSE	FALSE
278	Q	[TATLQASL]	0.596334	2002	Q9BV73	CP250	CP250_2002						FALSE	FALSE
279	H	[YVVLHASR]	0.593532	183	Q9UKU6	TRHDE	TRHDE_183						FALSE	FALSE
280	Q	[AAVLQGAS]	0.58968	833	A6PVC2	TTLL8	TTLL8_833						FALSE	FALSE
281	Q	[LVSLQSGY]	0.588965	126	P01024	CO3	CO3_126						FALSE	FALSE
282	Q	[WAILQATY]	0.587189	69	Q9Y6I8	PXMP4	PXMP4_69						FALSE	FALSE
283	Q	[HAILQAVI]	0.586702	932	O75912	DGKI	DGKI_932						FALSE	FALSE
284	Q	[AVVLQTGF]	0.585	370	Q4VNC1	AT134	AT134_370						FALSE	FALSE
285	Q	[RASLQAST]	0.583931	78	Q01433	AMPD2	AMPD2_78						FALSE	FALSE
286	Q	[RVILQGQN]	0.581745	317	A6NH21	SERC4	SERC4_317						FALSE	FALSE
287	Q	[KAILQAYH]	0.581189	106	Q9BU64	CENPO	CENPO_106						FALSE	FALSE
288	Q	[RARLQGTS]	0.580241	399	Q9UER7	DAXX	DAXX_399						FALSE	FALSE
289	Q	[RVKFQGGR]	0.579776	28	Q9UK45	LSM7	LSM7_28						FALSE	FALSE
290	Q	[GTVLQAVR]	0.57867	173	Q9Y6D6	BIG1	BIG1_173						FALSE	FALSE
291	Q	[LSRLQCGH]	0.578027	55	Q14D33	RTP5	RTP5_55						FALSE	FALSE
292	Q	[CVKFQASV]	0.577431	159	P11226	MBL2	MBL2_159						FALSE	FALSE
293	Q	[VVLLQAQL]	0.576444	2360	Q9BV73	CP250	CP250_2360						FALSE	FALSE
294	Q	[ATVLQAAS]	0.576299	640	Q6PJG6	BRAT1	BRAT1_640						FALSE	FALSE
295	Q	[PARLQGAN]	0.575924	392	P28324	ELK4	ELK4_392						FALSE	FALSE
296	Q	[YSVLQSSV]	0.575662	266	O14786	NRP1	NRP1_266						FALSE	FALSE
297	Q	[IVVLQGGE]	0.574938	49	P12955	PEPD	PEPD_49						FALSE	FALSE
298	Q	[LATLQASS]	0.573775	243	Q16352	AINX	AINX_243						FALSE	FALSE
299	Q	[TVLLQAAN]	0.573081	142	Q8IY22	CMIP	CMIP_142						FALSE	FALSE
300	Q	[GTRLQAHR]	0.572969	4282	Q96M86	DNHD1	DNHD1_4282						FALSE	FALSE
301	Q	[NAVLQSQV]	0.57267	334	O76041	NEBL	NEBL_334						FALSE	FALSE
302	Q	[NVRLQCGE]	0.57236	1610	Q9C0D5	TANC1	TANC1_1610						FALSE	FALSE
303	Q	[VVRLQAEK]	0.571636	151	Q96CV9	OPTN	OPTN_151						FALSE	FALSE
304	Q	[VTKLQAVL]	0.571115	737	Q9BQI5	SGIP1	SGIP1_737						FALSE	FALSE
305	Q	[GAILQSFF]	0.571032	246	P48736	PK3CG	PK3CG_246						FALSE	FALSE
306	Q	[VSTLQSSK]	0.569941	120	Q9ULC0	MUCEN	MUCEN_120						FALSE	FALSE
307	Q	[NVMLQSQK]	0.569839	487	P32519	ELF1	ELF1_487						FALSE	FALSE
308	Q	[AAKLQAVK]	0.567387	2035	P24043	LAMA2	LAMA2_2035						FALSE	FALSE
309	Q	[ITLLQSSK]	0.567224	344	O43310	CTIF	CTIF_344						FALSE	FALSE
310	Q	[TVVFQSHR]	0.566005	31	Q8N0V1	ZNAS1	ZNAS1_31						FALSE	FALSE
311	Q	[RVFLQSKF]	0.56576	263	Q8TCB7	METL6	METL6_263						FALSE	FALSE
312	Q	[IAKLQGGQ]	0.565356	625	Q14C87	T132D	T132D_625						FALSE	FALSE
313	Q	[LVCLQSVC]	0.563885	413	Q96AX1	VP33A	VP33A_413						FALSE	FALSE
314	Q	[LAVLQGVC]	0.563885	15	A0A0C4DH38	HV551	HV551_15						FALSE	FALSE
315	Q	[LAVLQGVC]	0.563885	15	A0A0J9YXX1	HV5X1	HV5X1_15						FALSE	FALSE
316	Q	[HARLQAVM]	0.562817	2177	Q7Z6Z7	HUWE1	HUWE1_2177						FALSE	FALSE
317	Q	[KVKLQSLC]	0.561641	593	Q86TV6	TTC7B	TTC7B_593						FALSE	FALSE
318	Q	[PAKLQAAA]	0.561513	1776	P51610	HCFC1	HCFC1_1776						FALSE	FALSE
319	Q	[FCCLQGGA]	0.560432	497	Q8IVS8	GLCTK	GLCTK_497						FALSE	FALSE
320	Q	[LCLLQGSS]	0.559431	11	Q8WWV6	FCAMR	FCAMR_11						FALSE	FALSE
321	Q	[NVKLQCVS]	0.559094	18	Q9P2L0	WDR35	WDR35_18						FALSE	FALSE
322	Q	[AVVMQGGI]	0.558511	211	Q8N695	SC5A8	SC5A8_211						FALSE	FALSE
323	Q	[ISKLQSQR]	0.558243	571	Q8N957	ANKF1	ANKF1_571						FALSE	FALSE
324	Q	[GAILQGSL]	0.557161	158	Q99808	S29A1	S29A1_158						FALSE	FALSE
325	Q	[IATLQGGR]	0.555984	21	Q9P2J9	PDP2	PDP2_21						FALSE	FALSE
326	Q	[TVLLQGSN]	0.554722	558	Q8IZQ1	WDFY3	WDFY3_558						FALSE	FALSE
327	Q	[GTRLQAFF]	0.554486	1523	Q9NRL2	BAZ1A	BAZ1A_1523						FALSE	FALSE
328	Q	[QVVLQAAN]	0.552972	266	Q16658	FSCN1	FSCN1_266						FALSE	FALSE
329	Q	[LTVLQASP]	0.549702	1069	O75054	IGSF3	IGSF3_1069						FALSE	FALSE
330	Q	[LVLLQSSA]	0.549385	16	Q9BRK3	MXRA8	MXRA8_16						FALSE	FALSE
331	Q	[VARFQCQI]	0.549131	159	Q8IVU1	IGDC3	IGDC3_159						FALSE	FALSE
332	Q	[KAILQSHI]	0.548402	407	Q63HN1	F205B	F205B_407						FALSE	FALSE
333	Q	[KAILQSHI]	0.548402	677	Q6ZU69	F205A	F205A_677						FALSE	FALSE
334	Q	[LVNLQAGH]	0.548108	154	Q9UBY8	CLN8	CLN8_154						FALSE	FALSE
335	Q	[KTILQCAL]	0.548093	412	P20073	ANXA7	ANXA7_412						FALSE	FALSE
336	Q	[ITVLQSMK]	0.547193	555	Q9ULQ0	STRP2	STRP2_555						FALSE	FALSE
337	Q	[IPVLQGST]	0.545793	620	O60245	PCDH7	PCDH7_620						FALSE	FALSE
338	Q	[FTRLQSVM]	0.545499	885	Q5TBA9	FRY	FRY_885						FALSE	FALSE
339	Q	[TVLLQAAQ]	0.545351	1110	Q92752	TENR	TENR_1110						FALSE	FALSE
340	Q	[LAVLQTSS]	0.543348	1188	Q15643	TRIPB	TRIPB_1188						FALSE	FALSE
341	Q	[LTKFQSSR]	0.542884	506	Q86YR5	GPSM1	GPSM1_506						FALSE	FALSE
342	Q	[PIRLQSSV]	0.542817	1641	P15822	ZEP1	ZEP1_1641						FALSE	FALSE
343	Q	[AVKLQGAA]	0.542571	550	Q9NQV8	PRDM8	PRDM8_550						FALSE	FALSE
344	Q	[LVLLQAGS]	0.542084	19	P01258	CALC	CALC_19						FALSE	FALSE
345	Q	[SPKLQSSK]	0.540698	706	P46087	NOP2	NOP2_706						FALSE	FALSE
346	Q	[KVRLQTQT]	0.540483	124	Q6Q0C1	S2547	S2547_124						FALSE	FALSE
347	Q	[KVRLQTQT]	0.540483	31	Q8N413	S2545	S2545_31						FALSE	FALSE
348	Q	[MTVLQSKL]	0.540109	1395	Q9HCM2	PLXA4	PLXA4_1395						FALSE	FALSE
349	Q	[VAKLQSDR]	0.538138	1365	P20929	NEBU	NEBU_1365						FALSE	FALSE
350	Q	[ECRLQGAH]	0.534421	3200	P13611	CSPG2	CSPG2_3200						FALSE	FALSE
351	Q	[TVKLQTFF]	0.534054	308	A4D0V7	CPED1	CPED1_308						FALSE	FALSE
352	Q	[SCRLQCFQ]	0.533489	526	Q52LR7	EPC2	EPC2_526						FALSE	FALSE
353	Q	[MVRFQAAL]	0.532478	292	Q4G0X9	CCD40	CCD40_292						FALSE	FALSE
354	Q	[NVKMQAFF]	0.530877	252	Q8NFF2	NCKX4	NCKX4_252						FALSE	FALSE
355	Q	[LVRLQGWK]	0.530338	64	Q4W5P6	TM155	TM155_64						FALSE	FALSE
356	Q	[VPMLQSAK]	0.529285	434	Q8TAB3	PCD19	PCD19_434						FALSE	FALSE
357	H	[FCKLHSSI]	0.528662	107	Q9Y5Y4	PD2R2	PD2R2_107						FALSE	FALSE
358	Q	[STILQASL]	0.528658	458	Q7L5N7	PCAT2	PCAT2_458						FALSE	FALSE
359	Q	[KALLQSSV]	0.528255	222	Q7Z6B0	CCD91	CCD91_222						FALSE	FALSE
360	Q	[VPRLQGAL]	0.527649	162	Q6V0L0	CP26C	CP26C_162						FALSE	FALSE
361	Q	[FPVLQSQT]	0.527242	805	Q9NRY4	RHG35	RHG35_805						FALSE	FALSE
362	Q	[AAKLQGRK]	0.527097	98	P43897	EFTS	EFTS_98						FALSE	FALSE
363	Q	[VTLLQASN]	0.52677	158	O75352	MPU1	MPU1_158						FALSE	FALSE
364	Q	[SAVLQSMK]	0.5264	372	Q14CM0	FRPD4	FRPD4_372						FALSE	FALSE
365	Q	[GAKLQGGS]	0.526388	199	Q9Y6C5	PTC2	PTC2_199						FALSE	FALSE
366	Q	[ICLLQSQI]	0.526127	265	Q9NSB4	KRT82	KRT82_265						FALSE	FALSE
367	Q	[KAVLQSMS]	0.52416	1332	Q3L8U1	CHD9	CHD9_1332						FALSE	FALSE
368	Q	[KAVLQSMS]	0.52416	1283	Q9HCK8	CHD8	CHD8_1283						FALSE	FALSE
369	Q	[KAVLQSMS]	0.52416	1440	Q9P2D1	CHD7	CHD7_1440						FALSE	FALSE
370	Q	[VVSLQSKL]	0.52396	180	Q13190	STX5	STX5_180						FALSE	FALSE
371	Q	[PAILQSAA]	0.523555	198	P11169	GTR3	GTR3_198						FALSE	FALSE
372	Q	[PAILQSAA]	0.523555	222	Q8TDB8	GTR14	GTR14_222						FALSE	FALSE
373	Q	[LAFLQGSF]	0.523224	240	Q9NS82	AAA1	AAA1_240						FALSE	FALSE
374	Q	[LAFLQGSF]	0.523224	240	Q9UHI5	LAT2	LAT2_240						FALSE	FALSE
375	Q	[RPKLQAAC]	0.523214	251	Q9UQQ2	SH2B3	SH2B3_251						FALSE	FALSE
376	Q	[KVKLQSRP]	0.522425	65	Q99536	VAT1	VAT1_65				y		VAT1_65	0.522425		E
377	Q	[QARMQASY]	0.521291	763	Q9P2E9	RRBP1	RRBP1_763						FALSE	FALSE
378	Q	[QVKLQAAL]	0.519437	143	Q9C035	TRIM5	TRIM5_143						FALSE	FALSE
379	Q	[IAVLQSNL]	0.5184	625	Q5TD94	RSH4A	RSH4A_625						FALSE	FALSE
380	Q	[PVLLQGSC]	0.517874	371	Q6ZSS3	ZN621	ZN621_371						FALSE	FALSE
381	Q	[FVLLQTSK]	0.517131	244	Q96K76	UBP47	UBP47_244						FALSE	FALSE
382	Q	[KARLQTSL]	0.516784	248	Q6PKX4	DOK6	DOK6_248						FALSE	FALSE
383	Q	[SVKLQGKV]	0.516734	416	O95718	ERR2	ERR2_416						FALSE	FALSE
384	Q	[HVKFQSSN]	0.516605	31	Q8N6P7	I22R1	I22R1_31						FALSE	FALSE
385	Q	[PARLQCVV]	0.515982	185	Q9P296	C5AR2	C5AR2_185						FALSE	FALSE
386	Q	[TALLQAQK]	0.51559	15	Q6P2I3	FAH2B	FAH2B_15						FALSE	FALSE
387	Q	[LARLQALY]	0.515032	123	Q96AN5	TM143	TM143_123						FALSE	FALSE
388	Q	[IALLQCAC]	0.513553	151	Q9H649	NSUN3	NSUN3_151						FALSE	FALSE
389	Q	[IVSLQAGS]	0.512895	459	Q5DID0	UROL1	UROL1_459						FALSE	FALSE
390	Q	[RAKLQSLK]	0.511871	558	Q96R06	SPAG5	SPAG5_558						FALSE	FALSE
391	Q	[KVLLQSAL]	0.511056	129	Q96T51	RUFY1	RUFY1_129						FALSE	FALSE
392	Q	[SAKLQAQV]	0.51081	270	A8MZA4	GG6L6	GG6L6_270						FALSE	FALSE
393	Q	[SAKLQAQV]	0.51081	232	H0YM25	GG6LV	GG6LV_232						FALSE	FALSE
394	Q	[SAKLQAQV]	0.51081	282	Q8N7Z2	GG6L1	GG6L1_282						FALSE	FALSE
395	Q	[VTILQCFL]	0.508823	732	O95477	ABCA1	ABCA1_732						FALSE	FALSE
396	Q	[GCLLQAGH]	0.50879	39	Q8N2Q7	NLGN1	NLGN1_39						FALSE	FALSE
397	Q	[RACLQAVK]	0.508778	7	O14817	TSN4	TSN4_7						FALSE	FALSE
398	Q	[FCLLQSMK]	0.506544	1542	O15054	KDM6B	KDM6B_1542						FALSE	FALSE
399	Q	[TVILQALV]	0.506118	3087	Q8IZT6	ASPM	ASPM_3087						FALSE	FALSE
400	Q	[CCLLQAFF]	0.504555	98	Q8NH79	OR6X1	OR6X1_98						FALSE	FALSE
401	Q	[KVRMQALK]	0.503495	207	Q8IUR7	ARMC8	ARMC8_207						FALSE	FALSE
402	Q	[VSVLQAYI]	0.502541	669	Q5T1B0	AXDN1	AXDN1_669						FALSE	FALSE
403	Q	[RVQLQAGV]	0.502342	295	Q3B8N5	PROX2	PROX2_295						FALSE	FALSE
404	Q	[TTVLQGVT]	0.501554	584	Q9NZM4	BICRA	BICRA_584						FALSE	FALSE
405	Q	[EVVLQCSA]	0.501021	22	P21817	RYR1	RYR1_22						FALSE	FALSE
406	Q	[IVLLQAGL]	0.500386	681	Q9P2H3	IFT80	IFT80_681						FALSE	FALSE
407	Q	[HAMLQAHR]	0.500308	42	P0DML2	CSH1	CSH1_42						FALSE	FALSE
408	Q	[HAMLQAHR]	0.500308	42	P0DML3	CSH2	CSH2_42						FALSE	FALSE
409	Q	[LVSLQCRK]	0.499111	1686	P49815	TSC2	TSC2_1686						FALSE	FALSE
410	Q	[WVRFQAVR]	0.498729	801	Q562E7	WDR81	WDR81_801						FALSE	FALSE
411	Q	[AVVMQGSA]	0.498109	267	P24928	RPB1	RPB1_267						FALSE	FALSE
412	Q	[GARLQSAP]	0.497598	527	Q8IYT8	ULK2	ULK2_527						FALSE	FALSE
413	Q	[SCRLQGAP]	0.497405	177	Q14DG7	T132B	T132B_177						FALSE	FALSE
414	Q	[AVVLQTGY]	0.49725	370	Q4VNC0	AT135	AT135_370						FALSE	FALSE
415	Q	[MANLQSSS]	0.496258	768	Q9UPP1	PHF8	PHF8_768						FALSE	FALSE
416	Q	[GSRLQAQR]	0.495797	75	Q96HY6	DDRGK	DDRGK_75						FALSE	FALSE
417	Q	[ACILQASG]	0.495617	357	P41182	BCL6	BCL6_357						FALSE	FALSE
418	Q	[ITKLQGRY]	0.495458	288	P46020	KPB1	KPB1_288						FALSE	FALSE
419	Q	[IASLQASV]	0.494812	84	Q86SE8	NPM2	NPM2_84						FALSE	FALSE
420	Q	[VCALQAAS]	0.49318	104	P83110	HTRA3	HTRA3_104						FALSE	FALSE
421	Q	[TCMMQAGL]	0.492738	60	Q5T9C9	PI5L1	PI5L1_60						FALSE	FALSE
422	Q	[VAILQSTP]	0.492388	162	Q96P66	GP101	GP101_162						FALSE	FALSE
423	Q	[KAILQATL]	0.491243	39	Q12904	AIMP1	AIMP1_39						FALSE	FALSE
424	Q	[KTLLQAGR]	0.49054	202	Q96SC8	DMTA2	DMTA2_202						FALSE	FALSE
425	Q	[LVVLQGNN]	0.49037	1033	P98160	PGBM	PGBM_1033						FALSE	FALSE
426	Q	[RARLQAQE]	0.490108	433	Q9H5N1	RABE2	RABE2_433						FALSE	FALSE
427	Q	[RTKMQSKK]	0.487302	170	Q8TBP6	S2540	S2540_170						FALSE	FALSE
428	Q	[SCILQAAE]	0.484091	439	A9QM74	IMA8	IMA8_439						FALSE	FALSE
429	Q	[NVKLQGQL]	0.483132	284	Q15399	TLR1	TLR1_284						FALSE	FALSE
430	Q	[VSRLQGAA]	0.480537	692	Q68DX3	FRPD2	FRPD2_692						FALSE	FALSE
431	Q	[IARMQAQM]	0.480481	340	Q15019	SEPT2	SEPT2_340						FALSE	FALSE
432	Q	[LCSLQCYR]	0.480447	333	Q9C086	IN80B	IN80B_333						FALSE	FALSE
433	Q	[PVNLQASV]	0.480437	442	Q53H76	PLA1A	PLA1A_442						FALSE	FALSE
434	Q	[MVQLQSQI]	0.479091	1029	Q01538	MYT1	MYT1_1029						FALSE	FALSE
435	Q	[PAVLQSSG]	0.47859	58	P01857	IGHG1	IGHG1_58						FALSE	FALSE
436	Q	[PAVLQSSG]	0.47859	58	P01859	IGHG2	IGHG2_58						FALSE	FALSE
437	Q	[PAVLQSSG]	0.47859	58	P01860	IGHG3	IGHG3_58						FALSE	FALSE
438	Q	[PAVLQSSG]	0.47859	58	P01861	IGHG4	IGHG4_58						FALSE	FALSE
439	Q	[ISRLQSKI]	0.477378	1016	Q8N4C6	NIN	NIN_1016						FALSE	FALSE
440	Q	[ITRLQCRA]	0.477304	3568	P98088	MUC5A	MUC5A_3568						FALSE	FALSE
441	Q	[ITRLQCRA]	0.477304	1791	P98088	MUC5A	MUC5A_1791						FALSE	FALSE
442	Q	[ITRLQCRA]	0.477304	2164	P98088	MUC5A	MUC5A_2164						FALSE	FALSE
443	Q	[ITRLQCRA]	0.477304	3270	P98088	MUC5A	MUC5A_3270						FALSE	FALSE
444	Q	[ITRLQCRA]	0.477304	4675	P98088	MUC5A	MUC5A_4675						FALSE	FALSE
445	Q	[ITRLQCRA]	0.477304	4001	P98088	MUC5A	MUC5A_4001						FALSE	FALSE
446	Q	[VAHFQCSR]	0.47728	427	O00748	EST2	EST2_427						FALSE	FALSE
447	Q	[LAMLQGSL]	0.47718	9	Q9Y264	ANGP4	ANGP4_9						FALSE	FALSE
448	Q	[TSRLQGVR]	0.476826	1192	Q15155	NOMO1	NOMO1_1192						FALSE	FALSE
449	Q	[FSKLQAAM]	0.476739	646	Q92614	MY18A	MY18A_646						FALSE	FALSE
450	Q	[TAKLQGAE]	0.475793	846	A0A096LP49	CC187	CC187_846						FALSE	FALSE
451	Q	[LCVLQAWV]	0.475675	1324	Q76NI1	KNDC1	KNDC1_1324						FALSE	FALSE
452	Q	[ASRLQAKR]	0.475414	50	Q9UJJ9	GNPTG	GNPTG_50						FALSE	FALSE
453	Q	[TVSLQCTY]	0.474264	36	Q6UXG3	CLM9	CLM9_36						FALSE	FALSE
454	Q	[PCVLQTKK]	0.473489	2830	O60673	REV3L	REV3L_2830						FALSE	FALSE
455	Q	[CVHLQAQI]	0.47202	173	P34810	CD68	CD68_173						FALSE	FALSE
456	Q	[SVKLQGTS]	0.471705	3533	P04114	APOB	APOB_3533						FALSE	FALSE
457	Q	[VVKLQSIA]	0.470626	835	Q8IZD9	DOCK3	DOCK3_835						FALSE	FALSE
458	Q	[RVVFQAGL]	0.470486	1245	Q76I76	SSH2	SSH2_1245						FALSE	FALSE
459	Q	[KASLQAQR]	0.470154	753	Q2KHR3	QSER1	QSER1_753						FALSE	FALSE
460	Q	[SAVLQGYK]	0.469248	319	Q8N6Y0	USBP1	USBP1_319						FALSE	FALSE
461	Q	[FSKLQAVK]	0.468775	549	O15066	KIF3B	KIF3B_549						FALSE	FALSE
462	Q	[FPILQATF]	0.468688	790	Q2KHT3	CL16A	CL16A_790						FALSE	FALSE
463	Q	[RPVLQATF]	0.468413	324	Q6ZNJ1	NBEL2	NBEL2_324						FALSE	FALSE
464	Q	[VAVLQALA]	0.468357	72	Q96EY7	PTCD3	PTCD3_72						FALSE	FALSE
465	Q	[LCSLQAAL]	0.468064	198	Q9NSB4	KRT82	KRT82_198						FALSE	FALSE
466	Q	[GSRLQAGH]	0.467418	645	Q9NT22	EMIL3	EMIL3_645						FALSE	FALSE
467	Q	[RTSLQSSH]	0.465246	171	Q9UKW6	ELF5	ELF5_171						FALSE	FALSE
468	Q	[VAVLQHGR]	0.46464	4048	Q86UQ4	ABCAD	ABCAD_4048						FALSE	FALSE
469	Q	[VAKMQTRR]	0.464605	1342	Q9Y6N7	ROBO1	ROBO1_1342						FALSE	FALSE
470	Q	[ITHLQCSC]	0.464229	279	Q9H1R2	DUS15	DUS15_279						FALSE	FALSE
471	Q	[TVILQCWS]	0.463693	142	A0A0G2JLM5	A0A0G2JLM5	A0A0G2JLM5_142						FALSE	FALSE
472	Q	[TVILQCWS]	0.463693	48	A0A0G2JLQ3	A0A0G2JLQ3	A0A0G2JLQ3_48						FALSE	FALSE
473	Q	[TVILQCWS]	0.463693	143	A0A0G2JMM0	A0A0G2JMM0	A0A0G2JMM0_143						FALSE	FALSE
474	Q	[TVILQCWS]	0.463693	143	A0A0G2JN01	A0A0G2JN01	A0A0G2JN01_143						FALSE	FALSE
475	Q	[TVILQCWS]	0.463693	48	A0A0G2JNF4	A0A0G2JNF4	A0A0G2JNF4_48						FALSE	FALSE
476	Q	[TVILQCWS]	0.463693	48	A0A0G2JNG1	A0A0G2JNG1	A0A0G2JNG1_48						FALSE	FALSE
477	Q	[TVILQCWS]	0.463693	26	A0A0G2JP03	A0A0G2JP03	A0A0G2JP03_26						FALSE	FALSE
478	Q	[TVILQCWS]	0.463693	41	A0A0G2JQ47	A0A0G2JQ47	A0A0G2JQ47_41						FALSE	FALSE
479	Q	[TVILQCWS]	0.463693	48	A0A191URJ7	A0A191URJ7	A0A191URJ7_48						FALSE	FALSE
480	Q	[TVILQCWS]	0.463693	25	A0A1W2PQF6	A0A1W2PQF6	A0A1W2PQF6_25						FALSE	FALSE
481	Q	[TVILQCWS]	0.463693	48	A0A1W2PQM1	A0A1W2PQM1	A0A1W2PQM1_48						FALSE	FALSE
482	Q	[TVILQCWS]	0.463693	25	A0A1W2PRS3	A0A1W2PRS3	A0A1W2PRS3_25						FALSE	FALSE
483	Q	[TVILQCWS]	0.463693	25	A0A2R8YCY7	A0A2R8YCY7	A0A2R8YCY7_25						FALSE	FALSE
484	Q	[TVILQCWS]	0.463693	48	A0A376A8Z9	A0A376A8Z9	A0A376A8Z9_48						FALSE	FALSE
485	Q	[TVILQCWS]	0.463693	25	A0A5F9Z9Y6	A0A5F9Z9Y6	A0A5F9Z9Y6_25						FALSE	FALSE
486	Q	[TVILQCWS]	0.463693	25	A0A5F9ZH88	A0A5F9ZH88	A0A5F9ZH88_25						FALSE	FALSE
487	Q	[TVILQCWS]	0.463693	48	A0A5K1VDZ0	A0A5K1VDZ0	A0A5K1VDZ0_48						FALSE	FALSE
488	Q	[TVILQCWS]	0.463693	48	P43626	KI2L1	KI2L1_48						FALSE	FALSE
489	Q	[TVILQCWS]	0.463693	48	P43627	KI2L2	KI2L2_48						FALSE	FALSE
490	Q	[TVILQCWS]	0.463693	48	P43628	KI2L3	KI2L3_48						FALSE	FALSE
491	Q	[TVILQCWS]	0.463693	143	P43630	KI3L2	KI3L2_143						FALSE	FALSE
492	Q	[TVILQCWS]	0.463693	48	P43631	KI2S2	KI2S2_48						FALSE	FALSE
493	Q	[TVILQCWS]	0.463693	48	P43632	KI2S4	KI2S4_48						FALSE	FALSE
494	Q	[TVILQCWS]	0.463693	48	Q14952	KI2S3	KI2S3_48						FALSE	FALSE
495	Q	[TVILQCWS]	0.463693	48	Q14953	KI2S5	KI2S5_48						FALSE	FALSE
496	Q	[TVILQCWS]	0.463693	48	Q14954	KI2S1	KI2S1_48						FALSE	FALSE
497	Q	[TVILQCWS]	0.463693	143	Q8N743	KI3L3	KI3L3_143						FALSE	FALSE
498	Q	[VCWLQCAA]	0.462567	20	P22223	CADH3	CADH3_20						FALSE	FALSE
499	Q	[TTILQAFS]	0.462514	459	Q96SQ9	CP2S1	CP2S1_459						FALSE	FALSE
500	Q	[RTVLQSCL]	0.462444	151	Q96PH1	NOX5	NOX5_151						FALSE	FALSE
501	Q	[VVTLQCTA]	0.462066	203	P57727	TMPS3	TMPS3_203						FALSE	FALSE
502	Q	[LARLQSRE]	0.461534	236	Q8N1L9	BATF2	BATF2_236						FALSE	FALSE
503	Q	[ACSLQAAT]	0.461313	490	Q9HCI6	K1586	K1586_490						FALSE	FALSE
504	Q	[PAILQGQT]	0.461295	391	Q96JB5	CK5P3	CK5P3_391						FALSE	FALSE
505	Q	[RTWLQCSR]	0.461247	61	Q9BXS9	S26A6	S26A6_61						FALSE	FALSE
506	Q	[FVALQAAI]	0.461043	181	O94911	ABCA8	ABCA8_181						FALSE	FALSE
507	Q	[KVSLQAAL]	0.460973	331	P55259	GP2	GP2_331						FALSE	FALSE
508	Q	[TTRLQSAG]	0.460231	1269	Q5SW79	CE170	CE170_1269						FALSE	FALSE
509	Q	[RIILQSCR]	0.459553	351	Q9NQT6	FSCN3	FSCN3_351						FALSE	FALSE
510	Q	[ATRLQSSP]	0.457017	1029	Q96HP0	DOCK6	DOCK6_1029						FALSE	FALSE
511	Q	[LSRLQGSL]	0.456837	151	P41159	LEP	LEP_151						FALSE	FALSE
512	Q	[HTVLQCVV]	0.455385	1703	P08F94	PKHD1	PKHD1_1703						FALSE	FALSE
513	Q	[FCVLQGAD]	0.455351	274	Q3KQV9	UAP1L	UAP1L_274						FALSE	FALSE
514	Q	[RTFLQASY]	0.454709	370	O60706	ABCC9	ABCC9_370						FALSE	FALSE
515	Q	[RTFLQASY]	0.454709	374	Q09428	ABCC8	ABCC8_374						FALSE	FALSE
516	Q	[FVRLQGNP]	0.453478	291	Q9HB75	PIDD1	PIDD1_291						FALSE	FALSE
517	Q	[TARLQALL]	0.453414	231	P03971	MIS	MIS_231						FALSE	FALSE
518	Q	[LPRLQARY]	0.453111	452	P16435	NCPR	NCPR_452						FALSE	FALSE
519	Q	[VISLQASY]	0.452903	1561	Q8WXH0	SYNE2	SYNE2_1561						FALSE	FALSE
520	Q	[LTKLQAQN]	0.452884	180	P05231	IL6	IL6_180						FALSE	FALSE
521	Q	[LAVLQGHS]	0.45265	264	Q8WWQ0	PHIP	PHIP_264						FALSE	FALSE
522	Q	[TVVLQAFG]	0.451891	195	Q9Y519	T184B	T184B_195						FALSE	FALSE
523	Q	[AAVLQSSG]	0.4515	571	P19021	AMD	AMD_571						FALSE	FALSE
524	Q	[AAKMQCKK]	0.451377	1482	Q96L73	NSD1	NSD1_1482						FALSE	FALSE
525	Q	[RALLQSVR]	0.451044	992	Q7Z2K8	GRIN1	GRIN1_992						FALSE	FALSE
526	Q	[WTVLQARL]	0.45094	255	Q14314	FGL2	FGL2_255						FALSE	FALSE
527	Q	[HVHLQSAQ]	0.450191	316	Q8NFT6	DBF4B	DBF4B_316						FALSE	FALSE
528	Q	[WTVLQGRI]	0.449659	390	Q9UM73	ALK	ALK_390						FALSE	FALSE
529	Q	[VAILQALL]	0.449623	435	O94759	TRPM2	TRPM2_435						FALSE	FALSE
530	Q	[LAVMQGAN]	0.448878	143	Q15038	DAZP2	DAZP2_143						FALSE	FALSE
531	Q	[CASLQAAI]	0.448783	406	P48668	K2C6C	K2C6C_406						FALSE	FALSE
532	Q	[IARLQAMA]	0.448465	236	Q9BWH6	RPAP1	RPAP1_236				y		RPAP1_236	0.448465		H
533	Q	[VVMLQTGV]	0.448157	699	Q8IWV8	UBR2	UBR2_699						FALSE	FALSE
534	Q	[RAVMQSLR]	0.447603	442	O60269	GRIN2	GRIN2_442						FALSE	FALSE
535	Q	[HVTLQCRS]	0.447568	48	Q8N743	KI3L3	KI3L3_48						FALSE	FALSE
536	Q	[VTVLQATP]	0.446842	287	Q4L235	ACSF4	ACSF4_287						FALSE	FALSE
537	Q	[VVELQCSR]	0.446624	174	Q9UKK3	PARP4	PARP4_174						FALSE	FALSE
538	Q	[SSRLQASL]	0.446025	409	Q13796	SHRM2	SHRM2_409						FALSE	FALSE
539	Q	[IARFQGGK]	0.444825	578	Q96AC1	FERM2	FERM2_578						FALSE	FALSE
540	Q	[NAVLQSLF]	0.4444	301	Q9HBJ7	UBP29	UBP29_301						FALSE	FALSE
541	Q	[LTKLQANT]	0.443686	511	Q7L775	EPMIP	EPMIP_511						FALSE	FALSE
542	Q	[FCILQSLA]	0.442597	132	O95562	SFT2B	SFT2B_132						FALSE	FALSE
543	Q	[YTILQGGV]	0.441441	68	Q8N752	KC1AL	KC1AL_68						FALSE	FALSE
544	Q	[AATLQASS]	0.441366	217	P18887	XRCC1	XRCC1_217	y					XRCC1_217	0.441366		-
545	Q	[PAMLQAVR]	0.440842	77	P56856	CLD18	CLD18_77						FALSE	FALSE
546	Q	[IVHLQAGQ]	0.440791	8	P04350	TBB4A	TBB4A_8				y		TBB4A_8	0.440791		E
547	Q	[IVHLQAGQ]	0.440791	8	P68371	TBB4B	TBB4B_8						FALSE	FALSE
548	Q	[KTVLQSTN]	0.44064	1066	Q9P2M7	CING	CING_1066						FALSE	FALSE
549	Q	[IARLQALV]	0.440457	473	Q6IQ26	DEN5A	DEN5A_473						FALSE	FALSE
550	Q	[NVTLQCGS]	0.44016	161	A6NI73	LIRA5	LIRA5_161						FALSE	FALSE
551	Q	[LASLQGST]	0.43977	509	P0C7H9	U17L7	U17L7_509						FALSE	FALSE
552	Q	[KTKLQSVS]	0.439423	315	O43353	RIPK2	RIPK2_315						FALSE	FALSE
553	Q	[KVQLQAGL]	0.439021	2403	Q9Y493	ZAN	ZAN_2403						FALSE	FALSE
554	Q	[IPILQSRF]	0.438971	101	P53370	NUDT6	NUDT6_101						FALSE	FALSE
555	Q	[TAVLQTAM]	0.438102	639	Q63HM2	PCX4	PCX4_639						FALSE	FALSE
556	Q	[KALLQAAS]	0.437837	408	Q53TQ3	IN80D	IN80D_408						FALSE	FALSE
557	Q	[LTLLQCGF]	0.436937	803	Q5T890	ER6L2	ER6L2_803						FALSE	FALSE
558	Q	[KAVLQSKE]	0.4368	425	Q8WYA1	BMAL2	BMAL2_425						FALSE	FALSE
559	Q	[VIIMQACR]	0.436759	218	Q6UXS9	CASPC	CASPC_218						FALSE	FALSE
560	Q	[FARLQTCI]	0.435959	90	Q8TC57	M1AP	M1AP_90						FALSE	FALSE
561	Q	[PSRLQASQ]	0.43585	317	Q9BXW9	FACD2	FACD2_317						FALSE	FALSE
562	Q	[TACLQAVS]	0.435549	208	Q9Y2I9	TBC30	TBC30_208						FALSE	FALSE
563	Q	[TIKLQANF]	0.435459	41	Q9UKV8	AGO2	AGO2_41						FALSE	FALSE
564	Q	[VVLLQTAT]	0.435184	100	Q9BRV3	SWET1	SWET1_100						FALSE	FALSE
565	Q	[WALLQSSL]	0.434678	144	O43934	MFS11	MFS11_144						FALSE	FALSE
566	Q	[VVLLQGKN]	0.434544	298	P54136	SYRC	SYRC_298						FALSE	FALSE
567	Q	[RATLQAAL]	0.434295	17	P59998	ARPC4	ARPC4_17				y		ARPC4_17	0.434295		H
568	Q	[VASMQSQF]	0.43359	608	Q9BRP7	FDXA1	FDXA1_608						FALSE	FALSE
569	Q	[EVRLQCQS]	0.432792	80	Q12852	M3K12	M3K12_80						FALSE	FALSE
570	Q	[LSRLQSGM]	0.43274	2315	P46531	NOTC1	NOTC1_2315						FALSE	FALSE
571	Q	[VTMLQAQL]	0.432481	206	Q01850	CDR2	CDR2_206						FALSE	FALSE
572	Q	[LTCLQSGS]	0.432432	239	Q8NF86	PRS33	PRS33_239						FALSE	FALSE
573	Q	[CCVFQSNF]	0.432432	343	Q13216	ERCC8	ERCC8_343						FALSE	FALSE
574	Q	[LVSLQAVK]	0.432025	540	Q9UPZ3	HPS5	HPS5_540						FALSE	FALSE
575	Q	[VTVMQAHV]	0.431942	298	A0A1B0GVH7	IQCM	IQCM_298						FALSE	FALSE
576	Q	[AAILQAQL]	0.431101	13	P20963	CD3Z	CD3Z_13						FALSE	FALSE
577	Q	[RVLLQSSE]	0.431056	932	Q5ST30	SYVM	SYVM_932						FALSE	FALSE
578	Q	[KGRLQSSF]	0.430654	220	Q8N7P1	PLD5	PLD5_220						FALSE	FALSE
579	Q	[HAILQGRL]	0.43065	906	Q5VW36	FOCAD	FOCAD_906						FALSE	FALSE
580	Q	[ACLLQGSS]	0.430332	112	Q6ZSR6	YP007	YP007_112						FALSE	FALSE
581	Q	[VCSLQSLK]	0.429773	630	Q96KP1	EXOC2	EXOC2_630						FALSE	FALSE
582	Q	[ITILQCRL]	0.428235	379	Q8TBY8	PMFBP	PMFBP_379						FALSE	FALSE
583	Q	[LTCLQAGS]	0.428108	357	B5MCN3	S14L6	S14L6_357						FALSE	FALSE
584	Q	[RVILQSVP]	0.427863	209	Q7RTX7	CTSR4	CTSR4_209						FALSE	FALSE
585	Q	[WTRLQGRS]	0.427676	1300	Q9NRC6	SPTN5	SPTN5_1300						FALSE	FALSE
586	Q	[VIHLQAAK]	0.427561	541	Q99424	ACOX2	ACOX2_541						FALSE	FALSE
587	Q	[VSVLQAAE]	0.427509	105	P52954	LBX1	LBX1_105						FALSE	FALSE
588	Q	[TVVLQGFE]	0.427243	1124	Q9UKZ4	TEN1	TEN1_1124						FALSE	FALSE
589	Q	[CANLQAAI]	0.426891	406	P02538	K2C6A	K2C6A_406						FALSE	FALSE
590	Q	[CANLQAAI]	0.426891	406	P04259	K2C6B	K2C6B_406						FALSE	FALSE
591	Q	[RARLQGWK]	0.426781	231	Q9HCQ5	GALT9	GALT9_231						FALSE	FALSE
592	Q	[NSVLQSSL]	0.425267	159	O76000	OR2B3	OR2B3_159						FALSE	FALSE
593	Q	[GPVLQAAI]	0.424955	425	Q9Y289	SC5A6	SC5A6_425						FALSE	FALSE
594	Q	[HTILQGRT]	0.424863	152	O60279	SUSD5	SUSD5_152						FALSE	FALSE
595	Q	[FCFLQCTS]	0.424142	183	Q9NR45	SIAS	SIAS_183						FALSE	FALSE
596	Q	[SASLQASI]	0.424125	100	Q7Z5R6	AB1IP	AB1IP_100						FALSE	FALSE
597	Q	[GVRLQTKT]	0.422942	284	Q9BZZ2	SN	SN_284						FALSE	FALSE
598	Q	[KALLQSSA]	0.422604	359	Q9UQ80	PA2G4	PA2G4_359						FALSE	FALSE
599	Q	[GVLLQCSA]	0.422224	412	Q99259	DCE1	DCE1_412						FALSE	FALSE
600	Q	[NVMLQSNK]	0.422103	141	Q5T848	GP158	GP158_141						FALSE	FALSE
601	Q	[HVLLQAGA]	0.421621	706	Q96KQ7	EHMT2	EHMT2_706						FALSE	FALSE
602	Q	[YTVLQARA]	0.421552	157	Q6BAA4	FCRLB	FCRLB_157						FALSE	FALSE
603	Q	[FSKLQSKV]	0.421032	254	Q5VTR2	BRE1A	BRE1A_254					y	BRE1A_254	0.421032		H
604	Q	[KSVLQAAW]	0.420405	646	Q16348	S15A2	S15A2_646						FALSE	FALSE
605	Q	[LCRLQAFG]	0.419902	86	O75173	ATS4	ATS4_86						FALSE	FALSE
606	Q	[VARLQTQA]	0.419344	148	Q00341	VIGLN	VIGLN_148						FALSE	FALSE
607	Q	[GVALQASK]	0.417933	627	Q2KHR3	QSER1	QSER1_627						FALSE	FALSE
608	Q	[PVTLQCAN]	0.41768	163	Q9UKQ9	KLK9	KLK9_163						FALSE	FALSE
609	Q	[VTILQSSD]	0.416519	554	Q9ULV3	CIZ1	CIZ1_554						FALSE	FALSE
610	Q	[LTCLQAGV]	0.416216	357	Q9UDX3	S14L4	S14L4_357						FALSE	FALSE
611	Q	[YCVLQCLQ]	0.41549	671	Q9ULD8	KCNH3	KCNH3_671						FALSE	FALSE
612	H	[VVCLHCGR]	0.415464	581	O75132	ZBED4	ZBED4_581						FALSE	FALSE
613	Q	[NAVLQAVN]	0.415358	343	Q8NG48	LINES	LINES_343						FALSE	FALSE
614	Q	[LATLQAAL]	0.415135	83	Q9NP58	ABCB6	ABCB6_83						FALSE	FALSE
615	Q	[RVILQCWS]	0.414883	143	P43629	KI3L1	KI3L1_143						FALSE	FALSE
616	Q	[RVILQCWS]	0.414883	143	Q14943	KI3S1	KI3S1_143						FALSE	FALSE
617	Q	[GAILQALR]	0.414569	798	Q86XP0	PA24D	PA24D_798						FALSE	FALSE
618	Q	[RVMLQAVN]	0.414437	194	Q9NTG1	PKDRE	PKDRE_194						FALSE	FALSE
619	Q	[AALLQASS]	0.41378	1949	Q9C0F0	ASXL3	ASXL3_1949						FALSE	FALSE
620	Q	[PTRLQAQQ]	0.413193	512	A2A3N6	PIPSL	PIPSL_512						FALSE	FALSE
621	Q	[PTRLQAQQ]	0.413193	27	P55036	PSMD4	PSMD4_27				y		PSMD4_27	0.413193		H
622	Q	[IAKLQSKE]	0.412776	788	O43143	DHX15	DHX15_788						FALSE	FALSE
623	Q	[SPVLQSGH]	0.4116	246	Q9UL54	TAOK2	TAOK2_246						FALSE	FALSE
624	Q	[RSRLQAGA]	0.411449	220	Q96I34	PP16A	PP16A_220						FALSE	FALSE
625	Q	[TSILQSVK]	0.410106	184	Q8N0U4	F185A	F185A_184						FALSE	FALSE
626	Q	[VVHMQGGS]	0.409873	89	Q13237	KGP2	KGP2_89						FALSE	FALSE
627	Q	[ITRMQSSE]	0.409785	2048	Q4AC94	C2CD3	C2CD3_2048						FALSE	FALSE
628	Q	[FCLLQAGP]	0.409643	15	A0A576	TVB31	TVB31_15						FALSE	FALSE
629	Q	[NVTLQCVF]	0.409593	345	Q9Y653	AGRG1	AGRG1_345						FALSE	FALSE
630	Q	[KCSLQAAA]	0.409556	528	Q9UHB9	SRP68	SRP68_528						FALSE	FALSE
631	Q	[ATCLQAAY]	0.408212	1809	Q8IZT6	ASPM	ASPM_1809						FALSE	FALSE
632	Q	[LAVLQALS]	0.407722	426	O96013	PAK4	PAK4_426						FALSE	FALSE
633	Q	[TTMLQSGM]	0.406948	484	P55196	AFAD	AFAD_484						FALSE	FALSE
634	Q	[LVKLQTAA]	0.406928	123	P49863	GRAK	GRAK_123						FALSE	FALSE
635	Q	[YCMLQGSP]	0.406922	681	Q9NXC5	MIO	MIO_681						FALSE	FALSE
636	Q	[WVMMQSCF]	0.406782	222	O43255	SIAH2	SIAH2_222						FALSE	FALSE
637	Q	[WVMMQSCF]	0.406782	182	Q8IUQ4	SIAH1	SIAH1_182						FALSE	FALSE
638	Q	[NIRLQSTF]	0.406667	1255	Q96NH3	BROMI	BROMI_1255						FALSE	FALSE
639	Q	[SSRLQSRK]	0.405237	20	Q6PJF5	RHDF2	RHDF2_20						FALSE	FALSE
640	Q	[NAVLQCLK]	0.405204	37	P15391	CD19	CD19_37						FALSE	FALSE
641	Q	[NVRLQGLH]	0.405019	383	Q96M86	DNHD1	DNHD1_383						FALSE	FALSE
642	Q	[QAVLQAAQ]	0.404781	1640	P51610	HCFC1	HCFC1_1640						FALSE	FALSE
643	Q	[NSVLQCGI]	0.404714	722	P23109	AMPD1	AMPD1_722						FALSE	FALSE
644	Q	[VTVLQARG]	0.40469	26	Q6WKZ4	RFIP1	RFIP1_26						FALSE	FALSE
645	Q	[VSTLQSAT]	0.404684	1182	Q6P2E9	EDC4	EDC4_1182						FALSE	FALSE
646	Q	[RVLLQSHT]	0.404483	77	Q68CR7	LRC66	LRC66_77						FALSE	FALSE
647	Q	[RSVLQAAA]	0.403758	425	O94842	TOX4	TOX4_425						FALSE	FALSE
648	Q	[CVMMQGRF]	0.403638	82	P00491	PNPH	PNPH_82						FALSE	FALSE
649	Q	[KVSLQAAA]	0.403351	1268	Q96KN7	RPGR1	RPGR1_1268						FALSE	FALSE
650	Q	[TALLQGAS]	0.403341	240	Q96BJ8	ELMO3	ELMO3_240						FALSE	FALSE
651	Q	[KVKLQGKE]	0.403053	203	P40925	MDHC	MDHC_203						FALSE	FALSE
652	Q	[QAVLQSGW]	0.4026	891	O95714	HERC2	HERC2_891						FALSE	FALSE
653	Q	[AALLQASV]	0.402286	20	P19022	CADH2	CADH2_20						FALSE	FALSE
654	Q	[ISKLQAKI]	0.401935	277	Q6PIY5	ARMD1	ARMD1_277						FALSE	FALSE
655	Q	[TVRLQTFL]	0.40189	1157	Q12789	TF3C1	TF3C1_1157						FALSE	FALSE
656	Q	[RCSLQCVH]	0.401812	267	A5D8T8	CL18A	CL18A_267						FALSE	FALSE
657	Q	[RCSLQCVH]	0.401812	267	Q6UXF7	CL18B	CL18B_267						FALSE	FALSE
658	Q	[RCSLQCVH]	0.401812	267	Q8NCF0	CL18C	CL18C_267						FALSE	FALSE
659	Q	[KTKMQSKI]	0.401383	516	Q9UIF8	BAZ2B	BAZ2B_516						FALSE	FALSE
660	Q	[IVILQGQP]	0.400502	223	Q6ZTR5	CFA47	CFA47_223						FALSE	FALSE
661	Q	[KAKLQGHV]	0.400469	275	Q8WV44	TRI41	TRI41_275						FALSE	FALSE
662	Q	[RSVLQAQS]	0.400462	203	Q9HCG8	CWC22	CWC22_203						FALSE	FALSE
663	Q	[SVRMQGVI]	0.400397	505	Q15735	PI5PA	PI5PA_505						FALSE	FALSE
664	Q	[KSVLQAGW]	0.400386	619	P46059	S15A1	S15A1_619						FALSE	FALSE
665	Q	[FVIMQAKE]	0.400148	161	O75916	RGS9	RGS9_161						FALSE	FALSE
666	Q	[PTILQATC]	0.399989	219	Q6NXP6	NXRD1	NXRD1_219						FALSE	FALSE
667	Q	[AAVLQGKL]	0.39936	4192	Q9UPN3	MACF1	MACF1_4192						FALSE	FALSE
668	Q	[KIKLQCKT]	0.398966	759	Q7Z5J8	ANKAR	ANKAR_759						FALSE	FALSE
669	Q	[KCQLQSQV]	0.398919	290	Q8NHW3	MAFA	MAFA_290						FALSE	FALSE
670	Q	[LAKLQAQE]	0.398432	672	Q12840	KIF5A	KIF5A_672						FALSE	FALSE
671	Q	[TVYLQSAL]	0.398362	312	O14681	EI24	EI24_312						FALSE	FALSE
672	Q	[LSCLQSGF]	0.3978	435	O15090	ZN536	ZN536_435						FALSE	FALSE
673	Q	[KTKLQAAE]	0.397694	702	Q9ULJ8	NEB1	NEB1_702						FALSE	FALSE
674	Q	[VTQLQSQI]	0.397691	965	Q96SN8	CK5P2	CK5P2_965						FALSE	FALSE
675	Q	[TCKLQTLR]	0.397664	916	P59046	NAL12	NAL12_916						FALSE	FALSE
676	Q	[SARLQAVA]	0.397449	751	Q5H9R4	ARMX4	ARMX4_751						FALSE	FALSE
677	Q	[AARLQAVA]	0.397449	241	P48552	NRIP1	NRIP1_241						FALSE	FALSE
678	Q	[FSRLQGKS]	0.397179	952	Q53EL9	SEZ6	SEZ6_952						FALSE	FALSE
679	Q	[VTSLQGGH]	0.397146	317	Q96FK6	WDR89	WDR89_317						FALSE	FALSE
680	Q	[SSRLQAAV]	0.397079	1851	Q99996	AKAP9	AKAP9_1851						FALSE	FALSE
681	Q	[VSLLQGAR]	0.396973	191	P51617	IRAK1	IRAK1_191						FALSE	FALSE
682	Q	[PCTLQATH]	0.396546	1279	Q502W6	VWA3B	VWA3B_1279						FALSE	FALSE
683	Q	[LVFLQGKK]	0.396515	1083	Q6R2W3	SCND3	SCND3_1083						FALSE	FALSE
684	Q	[GACLQART]	0.396337	1878	Q99466	NOTC4	NOTC4_1878						FALSE	FALSE
685	Q	[TALLQGRK]	0.396192	342	Q03188	CENPC	CENPC_342						FALSE	FALSE
686	Q	[AAVMQAAA]	0.395842	938	Q8NFD5	ARI1B	ARI1B_938						FALSE	FALSE
687	Q	[WTVFQSSI]	0.395367	221	O43194	GPR39	GPR39_221						FALSE	FALSE
688	Q	[SSRLQGSS]	0.39534	1338	P25054	APC	APC_1338				y		APC_1338	0.39534		-
689	Q	[VSRLQGVS]	0.394237	859	Q13753	LAMC2	LAMC2_859						FALSE	FALSE
690	Q	[YTKLQGKS]	0.393513	871	Q6UXD5	SE6L2	SE6L2_871						FALSE	FALSE
691	Q	[VTSLQARC]	0.393474	621	P49736	MCM2	MCM2_621						FALSE	FALSE
692	Q	[KVRFQGKC]	0.393353	307	Q6P3R8	NEK5	NEK5_307						FALSE	FALSE
693	Q	[STKLQAQV]	0.393324	450	Q08378	GOGA3	GOGA3_450						FALSE	FALSE
694	Q	[KCRLQTMY]	0.393297	135	Q9BXI2	ORNT2	ORNT2_135						FALSE	FALSE
695	Q	[KCRLQTMY]	0.393297	135	Q9Y619	ORNT1	ORNT1_135						FALSE	FALSE
696	Q	[HPILQSAV]	0.393284	669	P17252	KPCA	KPCA_669						FALSE	FALSE
697	Q	[AVVLQTAL]	0.39312	446	Q9HCJ3	RAVR2	RAVR2_446						FALSE	FALSE
698	Q	[RIRLQAHC]	0.392919	2222	Q8IVF4	DYH10	DYH10_2222						FALSE	FALSE
699	Q	[TASLQSVK]	0.392491	1145	Q9P2K1	C2D2A	C2D2A_1145						FALSE	FALSE
700	Q	[KIRLQAYH]	0.392371	188	P54819	KAD2	KAD2_188						FALSE	FALSE
701	Q	[RCMMQAVY]	0.392307	750	Q9Y2L1	RRP44	RRP44_750						FALSE	FALSE
702	Q	[TPRLQSNT]	0.392093	1227	O75165	DJC13	DJC13_1227						FALSE	FALSE
703	Q	[PASLQGAR]	0.391531	28	Q7Z5J1	DHI1L	DHI1L_28						FALSE	FALSE
704	Q	[IALLQGSL]	0.391211	509	O75417	DPOLQ	DPOLQ_509						FALSE	FALSE
705	Q	[FIVMQSVF]	0.391178	205	Q5T9C9	PI5L1	PI5L1_205						FALSE	FALSE
706	H	[IVRLHCSL]	0.390999	213	Q8N3A8	PARP8	PARP8_213						FALSE	FALSE
707	Q	[LPVLQAAQ]	0.390675	116	Q14129	DGCR6	DGCR6_116						FALSE	FALSE
708	Q	[VCSLQGRM]	0.39058	385	P00749	UROK	UROK_385						FALSE	FALSE
709	Q	[WSILQASM]	0.390472	360	Q9Y259	CHKB	CHKB_360						FALSE	FALSE
710	Q	[VPVFQSAK]	0.389999	158	Q14442	PIGH	PIGH_158						FALSE	FALSE
711	Q	[IVSLQSSE]	0.389852	3684	Q14517	FAT1	FAT1_3684						FALSE	FALSE
712	Q	[MSVMQSGT]	0.389595	23	Q4KWH8	PLCH1	PLCH1_23						FALSE	FALSE
713	Q	[CVKLQTVH]	0.389489	890	P11274	BCR	BCR_890						FALSE	FALSE
714	Q	[AVRLQSWV]	0.38948	75	A8MTL0	IQCF5	IQCF5_75						FALSE	FALSE
715	Q	[KAVFQCAV]	0.389271	820	O94829	IPO13	IPO13_820						FALSE	FALSE
716	Q	[TVQLQGMR]	0.389266	668	Q9BQS7	HEPH	HEPH_668						FALSE	FALSE
717	Q	[FVVFQGNK]	0.389118	248	A2A2Y4	FRMD3	FRMD3_248						FALSE	FALSE
718	Q	[LAQLQAVR]	0.388893	3081	Q9NRC6	SPTN5	SPTN5_3081						FALSE	FALSE
719	Q	[KCKLQTRV]	0.388594	282	Q5T7P8	SYT6	SYT6_282						FALSE	FALSE
720	Q	[SAHLQSSV]	0.38829	1073	P51587	BRCA2	BRCA2_1073						FALSE	FALSE
721	Q	[CALLQGAI]	0.388083	352	Q58EX7	PKHG4	PKHG4_352						FALSE	FALSE
722	Q	[AVRLQTAQ]	0.387776	374	Q8IY92	SLX4	SLX4_374						FALSE	FALSE
723	Q	[SSRMQSSI]	0.387737	2246	Q93008	USP9X	USP9X_2246						FALSE	FALSE
724	Q	[KSRLQGGV]	0.387338	259	P15309	PPAP	PPAP_259						FALSE	FALSE
725	Q	[HAWLQAGK]	0.38713	1075	Q8TE82	S3TC1	S3TC1_1075						FALSE	FALSE
726	Q	[HPKLQSTK]	0.386872	90	O95715	CXL14	CXL14_90						FALSE	FALSE
727	Q	[YSILQSSA]	0.386845	220	O95264	5HT3B	5HT3B_220						FALSE	FALSE
728	Q	[RVRLQTTL]	0.386827	2329	P12270	TPR	TPR_2329						FALSE	FALSE
729	Q	[VVLLQGAE]	0.386358	305	Q9H1Z9	TSN10	TSN10_305						FALSE	FALSE
730	Q	[NARLQALT]	0.386017	276	Q8NAG6	ANKL1	ANKL1_276						FALSE	FALSE
731	Q	[HVYLQSSQ]	0.385878	971	Q9Y238	DLEC1	DLEC1_971						FALSE	FALSE
732	Q	[KTVLQGQM]	0.385783	300	Q8N148	OR6V1	OR6V1_300						FALSE	FALSE
733	Q	[SIVLQAAV]	0.385655	645	Q9NZ52	GGA3	GGA3_645						FALSE	FALSE
734	Q	[QVVLQGKS]	0.385482	198	O95071	UBR5	UBR5_198						FALSE	FALSE
735	Q	[TVTLQTSV]	0.385415	17	P48380	RFX3	RFX3_17						FALSE	FALSE
736	Q	[TALLQARS]	0.385169	376	Q9H0D2	ZN541	ZN541_376						FALSE	FALSE
737	Q	[RCYLQASA]	0.385165	225	Q15762	CD226	CD226_225						FALSE	FALSE
738	Q	[ITILQSAE]	0.385072	76	Q15916	ZBTB6	ZBTB6_76						FALSE	FALSE
739	Q	[GVIFQGSI]	0.385016	204	Q6ICG6	K0930	K0930_204						FALSE	FALSE
740	Q	[ITSLQSSV]	0.384854	1208	Q8IWJ2	GCC2	GCC2_1208						FALSE	FALSE
741	Q	[VCVCQAGY]	0.383886	376	Q8TER0	SNED1	SNED1_376						FALSE	FALSE
742	Q	[PSRLQAVF]	0.383681	4216	P98161	PKD1	PKD1_4216						FALSE	FALSE
743	Q	[VTNLQAKH]	0.383584	926	Q05707	COEA1	COEA1_926						FALSE	FALSE
744	Q	[LVALQAKR]	0.382805	292	Q92610	ZN592	ZN592_292						FALSE	FALSE
745	Q	[CANLQAQK]	0.382169	399	P56159	GFRA1	GFRA1_399						FALSE	FALSE
746	Q	[VVVFQTQF]	0.382113	496	Q7LBE3	S26A9	S26A9_496						FALSE	FALSE
747	Q	[KSQLQASR]	0.381869	672	Q9HBG4	VPP4	VPP4_672						FALSE	FALSE
748	Q	[GVLLQAYF]	0.381776	19	Q16873	LTC4S	LTC4S_19						FALSE	FALSE
749	Q	[LSRMQSRF]	0.381095	682	Q14679	TTLL4	TTLL4_682						FALSE	FALSE
750	Q	[VAQLQGGN]	0.38069	43	Q9NRE2	TSH2	TSH2_43						FALSE	FALSE
751	Q	[TVVFQGAA]	0.380635	225	Q96P20	NLRP3	NLRP3_225						FALSE	FALSE
752	Q	[GSVLQGSS]	0.380561	328	Q15165	PON2	PON2_328						FALSE	FALSE
753	Q	[VVVLQALG]	0.38054	251	Q9Y2D2	S35A3	S35A3_251						FALSE	FALSE
754	Q	[YCQLQSKV]	0.37884	1092	P11055	MYH3	MYH3_1092						FALSE	FALSE
755	Q	[KAILQAGG]	0.378378	559	Q14669	TRIPC	TRIPC_559						FALSE	FALSE
756	Q	[VAILQSVG]	0.378202	72	Q96BM0	I27L1	I27L1_72						FALSE	FALSE
757	Q	[LSVLQAKS]	0.378069	254	Q9P0V3	SH3B4	SH3B4_254						FALSE	FALSE
758	Q	[QTRLQGQR]	0.377912	29	P46109	CRKL	CRKL_29						FALSE	FALSE
759	Q	[PARLQAKE]	0.37728	73	Q15061	WDR43	WDR43_73						FALSE	FALSE
760	Q	[TVQLQAVV]	0.376165	1653	P98161	PKD1	PKD1_1653						FALSE	FALSE
761	Q	[TVHLQSRA]	0.375898	112	Q9NZ43	USE1	USE1_112						FALSE	FALSE
762	Q	[VISLQGAR]	0.37587	504	Q8NBJ5	GT251	GT251_504						FALSE	FALSE
763	Q	[NTTLQGSF]	0.37561	415	P0C2Y1	NBPF7	NBPF7_415						FALSE	FALSE
764	Q	[VCSLQCNN]	0.37495	1466	P46531	NOTC1	NOTC1_1466						FALSE	FALSE
765	Q	[PVLLQAGW]	0.374478	1326	O75592	MYCB2	MYCB2_1326						FALSE	FALSE
766	Q	[KAKFQASQ]	0.374379	23	Q96QH2	PRAM	PRAM_23						FALSE	FALSE
767	Q	[CIVLQCGA]	0.374265	255	O15379	HDAC3	HDAC3_255						FALSE	FALSE
768	Q	[PASLQSAT]	0.374191	855	Q15788	NCOA1	NCOA1_855						FALSE	FALSE
769	Q	[FALLQAQL]	0.374134	39	Q69YL0	NCAS2	NCAS2_39						FALSE	FALSE
770	Q	[RAKMQGVY]	0.373833	224	Q6ZTR7	CBAR2	CBAR2_224						FALSE	FALSE
771	Q	[PVRLQAWL]	0.373687	1465	Q5T4S7	UBR4	UBR4_1465						FALSE	FALSE
772	Q	[LCLLQGFK]	0.373677	849	Q9BXL6	CAR14	CAR14_849						FALSE	FALSE
773	Q	[NAILQSLF]	0.373296	357	Q86T82	UBP37	UBP37_357						FALSE	FALSE
774	Q	[LARLQGKP]	0.373233	96	Q05BQ5	MBTD1	MBTD1_96						FALSE	FALSE
775	Q	[LARLQGKP]	0.373233	132	Q969R5	LMBL2	LMBL2_132						FALSE	FALSE
776	Q	[AAILQGVY]	0.373136	563	Q6JQN1	ACD10	ACD10_563						FALSE	FALSE
777	H	[KAKLHSSK]	0.372972	332	Q9UNX4	WDR3	WDR3_332						FALSE	FALSE
778	Q	[VISLQSAY]	0.372365	1882	Q8IZT6	ASPM	ASPM_1882						FALSE	FALSE
779	Q	[LSVLQAQV]	0.372162	443	Q9N2J8	ENH3	ENH3_443						FALSE	FALSE
780	Q	[LSVLQAQV]	0.372162	443	Q9N2K0	ENH1	ENH1_443						FALSE	FALSE
781	Q	[VILLQAGT]	0.371739	134	Q96J84	KIRR1	KIRR1_134						FALSE	FALSE
782	Q	[LATLQAYK]	0.371644	52	Q6ZST2	COLDT	COLDT_52						FALSE	FALSE
783	Q	[KPVLQSQS]	0.371498	197	Q9C0I3	CCSE1	CCSE1_197						FALSE	FALSE
784	Q	[WPVLQSRT]	0.371384	478	Q9UBN7	HDAC6	HDAC6_478						FALSE	FALSE
785	Q	[MVMLQGVV]	0.371369	66	Q96DT0	LEG12	LEG12_66						FALSE	FALSE
786	Q	[PAKLQCHL]	0.371271	1241	Q96K83	ZN521	ZN521_1241						FALSE	FALSE
787	Q	[LIKLQGCR]	0.371191	511	Q10471	GALT2	GALT2_511						FALSE	FALSE
788	Q	[SSKLQSSN]	0.371187	878	Q10567	AP1B1	AP1B1_878						FALSE	FALSE
789	Q	[HSVLQCKS]	0.370431	201	Q8N1G2	CMTR1	CMTR1_201						FALSE	FALSE
790	Q	[VPKLQGSP]	0.370417	1240	Q8WXD9	CSKI1	CSKI1_1240						FALSE	FALSE
791	H	[PVRMHSSR]	0.369911	81	Q96E09	F122A	F122A_81						FALSE	FALSE
792	Q	[RCTLQSVL]	0.369495	152	Q68DX3	FRPD2	FRPD2_152						FALSE	FALSE
793	Q	[LVNLQSGA]	0.369096	361	Q9Y2T2	AP3M1	AP3M1_361						FALSE	FALSE
794	Q	[VAVLQGLA]	0.369009	90	P40879	S26A3	S26A3_90						FALSE	FALSE
795	Q	[VASMQGAH]	0.368262	233	O75157	T22D2	T22D2_233						FALSE	FALSE
796	Q	[WVSLQATH]	0.368202	444	P26010	ITB7	ITB7_444						FALSE	FALSE
797	Q	[HGILQASR]	0.368173	64	Q9HC21	TPC	TPC_64						FALSE	FALSE
798	Q	[SALLQASL]	0.367805	31	P59773	MNARL	MNARL_31						FALSE	FALSE
799	Q	[FVLLQAMV]	0.367783	40	Q13278	RIG	RIG_40						FALSE	FALSE
800	Q	[ATVLQAVS]	0.367734	27	O60613	SEP15	SEP15_27						FALSE	FALSE
801	Q	[VAALQSAV]	0.366912	559	Q9BRZ2	TRI56	TRI56_559						FALSE	FALSE
802	Q	[KAKLQGTA]	0.366881	2126	Q9C0A1	ZFHX2	ZFHX2_2126						FALSE	FALSE
803	Q	[VALLQAVL]	0.366778	320	P10827	THA	THA_320						FALSE	FALSE
804	Q	[VALLQAVL]	0.366778	374	P10828	THB	THB_374						FALSE	FALSE
805	Q	[LIRLQAQN]	0.366535	1426	Q9UK61	TASOR	TASOR_1426						FALSE	FALSE
806	Q	[KIRLQAQN]	0.366535	44	Q8TBP6	S2540	S2540_44						FALSE	FALSE
807	Q	[LVLLQCCS]	0.366482	17	P36222	CH3L1	CH3L1_17						FALSE	FALSE
808	Q	[AVILQSSD]	0.366257	100	P0C025	NUD17	NUD17_100						FALSE	FALSE
809	Q	[QAHLQSSF]	0.366102	358	B4DYI2	S31C2	S31C2_358						FALSE	FALSE
810	Q	[QAHLQSSF]	0.366102	364	P0DKV0	S31C1	S31C1_364						FALSE	FALSE
811	Q	[QAHLQSSF]	0.366102	504	Q5TZJ5	S31A1	S31A1_504						FALSE	FALSE
812	Q	[QAHLQSSF]	0.366102	504	Q5VU36	S31A5	S31A5_504						FALSE	FALSE
813	Q	[QAHLQSSF]	0.366102	500	Q5VVP1	S31A6	S31A6_500						FALSE	FALSE
814	Q	[QAHLQSSF]	0.366102	504	Q5VYP0	S31A3	S31A3_504						FALSE	FALSE
815	Q	[QAHLQSSF]	0.366102	504	Q8IWB4	S31A7	S31A7_504						FALSE	FALSE
816	Q	[VAKMQSDR]	0.365934	1853	P20929	NEBU	NEBU_1853						FALSE	FALSE
817	Q	[VAKMQSDR]	0.365934	2097	P20929	NEBU	NEBU_2097						FALSE	FALSE
818	Q	[VVQLQALT]	0.365536	234	Q9UPN6	SCAF8	SCAF8_234						FALSE	FALSE
819	Q	[PAVLQAQP]	0.365506	694	Q9UJ55	MAGL2	MAGL2_694						FALSE	FALSE
820	Q	[NARLQAMW]	0.365475	4002	P22105	TENX	TENX_4002						FALSE	FALSE
821	Q	[MCVLQCKD]	0.364863	206	Q8IYF3	TEX11	TEX11_206						FALSE	FALSE
822	Q	[TIKLQSTV]	0.364349	1686	Q8IZT6	ASPM	ASPM_1686						FALSE	FALSE
823	H	[VTVLHGSK]	0.363561	147	P26992	CNTFR	CNTFR_147						FALSE	FALSE
824	Q	[IPVLQSVT]	0.363428	98	O14681	EI24	EI24_98						FALSE	FALSE
825	Q	[GARLQGFL]	0.363111	451	A0A1B0GUU1	CQ113	CQ113_451						FALSE	FALSE
826	Q	[MTKMQCCC]	0.362627	387	P35556	FBN2	FBN2_387						FALSE	FALSE
827	Q	[VSSLQSSV]	0.362529	577	Q9HCE3	ZN532	ZN532_577						FALSE	FALSE
828	Q	[TVVFQGGA]	0.362509	1050	Q5VYK3	ECM29	ECM29_1050						FALSE	FALSE
829	Q	[WAVFQSVR]	0.362162	808	Q7RTW8	OTOAN	OTOAN_808						FALSE	FALSE
830	Q	[VSILQSLF]	0.361912	19	O43913	ORC5	ORC5_19						FALSE	FALSE
831	Q	[TVMMQTAF]	0.361887	1136	Q2KHR2	RFX7	RFX7_1136						FALSE	FALSE
832	Q	[MVLLQSSG]	0.361855	602	O75161	NPHP4	NPHP4_602						FALSE	FALSE
833	Q	[NAKLQATA]	0.36178	41	O00213	APBB1	APBB1_41				y		APBB1_41	0.36178		-
834	Q	[AASLQAQR]	0.361657	440	A0A1B0GUU1	CQ113	CQ113_440						FALSE	FALSE
835	Q	[RVHLQCRN]	0.361195	15	Q92759	TF2H4	TF2H4_15						FALSE	FALSE
836	Q	[IVTLQGVT]	0.360995	578	Q08345	DDR1	DDR1_578						FALSE	FALSE
837	Q	[GCSLQGGC]	0.360884	368	O60443	GSDME	GSDME_368						FALSE	FALSE
838	Q	[NVFLQGKR]	0.360497	175	Q9BQP7	MGME1	MGME1_175						FALSE	FALSE
839	Q	[LIRLQCNH]	0.360417	766	P98073	ENTK	ENTK_766						FALSE	FALSE
840	Q	[KTRLQARP]	0.360204	785	Q8NDL9	CBPC5	CBPC5_785						FALSE	FALSE
841	Q	[ETVLQSAI]	0.360187	778	Q9UHP3	UBP25	UBP25_778						FALSE	FALSE
842	Q	[LTKLQSVQ]	0.360083	3130	P78527	PRKDC	PRKDC_3130						FALSE	FALSE
843	Q	[VVLMQCNI]	0.360059	448	Q9UHY1	NRBP	NRBP_448						FALSE	FALSE
844	Q	[PICLQCGR]	0.359664	1123	Q68DN1	CB016	CB016_1123						FALSE	FALSE
845	Q	[QAVLQAVT]	0.358978	151	Q9UKA9	PTBP2	PTBP2_151				y		PTBP2_151	0.358978		-
846	Q	[VSSLQASV]	0.358904	289	Q99626	CDX2	CDX2_289						FALSE	FALSE
847	Q	[FVALQGGH]	0.358761	1173	Q9C000	NLRP1	NLRP1_1173						FALSE	FALSE
848	Q	[PAKLQTSL]	0.358368	12	Q969H9	DIRC1	DIRC1_12						FALSE	FALSE
849	Q	[KAILQSWT]	0.358176	317	Q9H6S1	AZI2	AZI2_317						FALSE	FALSE
850	Q	[HAQLQSAL]	0.358176	746	Q70J99	UN13D	UN13D_746						FALSE	FALSE
851	Q	[LVKFQAKV]	0.358097	467	P21941	MATN1	MATN1_467						FALSE	FALSE
852	Q	[EAVLQSAN]	0.35805	222	A6NNA5	DRGX	DRGX_222						FALSE	FALSE
853	Q	[ITFLQSAT]	0.358004	246	P35249	RFC4	RFC4_246						FALSE	FALSE
854	Q	[TILLQSAK]	0.357807	339	Q8IZP7	H6ST3	H6ST3_339						FALSE	FALSE
855	Q	[LTQLQSAC]	0.357672	620	Q8IY63	AMOL1	AMOL1_620						FALSE	FALSE
856	Q	[GVRLQTSP]	0.357631	254	Q9Y2G2	CARD8	CARD8_254						FALSE	FALSE
857	Q	[ITKMQCCC]	0.357333	357	P35555	FBN1	FBN1_357						FALSE	FALSE
858	Q	[FARLQAKD]	0.356942	436	Q96KG9	SCYL1	SCYL1_436						FALSE	FALSE
859	Q	[ITFLQGSY]	0.355621	333	O95170	CDRT1	CDRT1_333						FALSE	FALSE
860	Q	[ITFLQGSY]	0.355621	333	Q5XX13	FBW10	FBW10_333						FALSE	FALSE
861	Q	[VVSLQSMN]	0.355311	233	Q4ZHG4	FNDC1	FNDC1_233						FALSE	FALSE
862	Q	[PVVLQGMQ]	0.355127	732	Q9H6A9	PCX3	PCX3_732						FALSE	FALSE
863	Q	[SIVLQSVF]	0.3551	1496	P51531	SMCA2	SMCA2_1496						FALSE	FALSE
864	Q	[SIVLQSVF]	0.3551	1554	P51532	SMCA4	SMCA4_1554						FALSE	FALSE
865	Q	[RPILQAGL]	0.354674	258	P11362	FGFR1	FGFR1_258						FALSE	FALSE
866	Q	[RPILQAGL]	0.354674	259	P21802	FGFR2	FGFR2_259						FALSE	FALSE
867	Q	[RPILQAGL]	0.354674	252	P22455	FGFR4	FGFR4_252						FALSE	FALSE
868	Q	[RPILQAGL]	0.354674	256	P22607	FGFR3	FGFR3_256						FALSE	FALSE
869	Q	[HVVMQGVQ]	0.354337	578	Q5VV43	K0319	K0319_578						FALSE	FALSE
870	Q	[MVILQSIL]	0.354262	153	Q9NPI9	KCJ16	KCJ16_153						FALSE	FALSE
871	Q	[ICSLQSLR]	0.35362	690	Q12815	TROAP	TROAP_690						FALSE	FALSE
872	Q	[GATLQASA]	0.353583	103	Q9NR09	BIRC6	BIRC6_103					y	BIRC6_103	0.353583		H
873	Q	[PICLQAST]	0.352998	159	Q9Y6M0	TEST	TEST_159						FALSE	FALSE
874	Q	[EVLLQSSY]	0.352799	193	Q00534	CDK6	CDK6_193						FALSE	FALSE
875	Q	[IARLQALA]	0.352366	458	Q6ZUT9	DEN5B	DEN5B_458						FALSE	FALSE
876	Q	[ASILQAGC]	0.352016	644	Q16881	TRXR1	TRXR1_644						FALSE	FALSE
877	Q	[PAKLQAAG]	0.350946	725	Q8TEH3	DEN1A	DEN1A_725						FALSE	FALSE
878	Q	[HCTLQAGP]	0.350641	1159	Q86YV5	PRAG1	PRAG1_1159						FALSE	FALSE
879	Q	[AALLQASW]	0.350564	1082	B2RTY4	MYO9A	MYO9A_1082						FALSE	FALSE
880	Q	[ATVLQGQS]	0.35027	321	Q13572	ITPK1	ITPK1_321						FALSE	FALSE
881	H	[TVTLHSSR]	0.349932	135	Q8N398	VW5B2	VW5B2_135						FALSE	FALSE
882	Q	[SALMQAAR]	0.349896	117	Q68DC2	ANKS6	ANKS6_117						FALSE	FALSE
883	Q	[HCTLQAVL]	0.349662	261	P30530	UFO	UFO_261						FALSE	FALSE
884	Q	[TVQMQAAW]	0.349329	122	Q6B0K9	HBM	HBM_122						FALSE	FALSE
885	Q	[YATLQAAA]	0.349272	228	Q9ULN7	PNM8B	PNM8B_228						FALSE	FALSE
886	Q	[VVRMQGLA]	0.349038	638	Q6NXG1	ESRP1	ESRP1_638						FALSE	FALSE
887	Q	[NASLQAAI]	0.34867	354	Q8N1N4	K2C78	K2C78_354						FALSE	FALSE
888	Q	[LALLQAYK]	0.348417	1126	Q6P158	DHX57	DHX57_1126						FALSE	FALSE
889	Q	[NVLLQGAS]	0.348412	303	O43303	CP110	CP110_303						FALSE	FALSE
890	Q	[ISCLQCRR]	0.348214	312	Q13394	MB211	MB211_312						FALSE	FALSE
891	Q	[ISCLQCRR]	0.348214	312	Q9Y586	MB212	MB212_312						FALSE	FALSE
892	Q	[PVLLQAQV]	0.348081	201	A6NKF1	SAC31	SAC31_201						FALSE	FALSE
893	Q	[PVLLQAQV]	0.348081	513	P20929	NEBU	NEBU_513						FALSE	FALSE
894	Q	[NAHLQCSL]	0.347801	1290	P49454	CENPF	CENPF_1290						FALSE	FALSE
895	Q	[RVHFQAGR]	0.347719	131	O15524	SOCS1	SOCS1_131						FALSE	FALSE
896	Q	[EALLQASR]	0.34769	405	P26038	MOES	MOES_405						FALSE	FALSE
897	Q	[LIKLQSFH]	0.347603	637	Q8WTR7	ZN473	ZN473_637						FALSE	FALSE
898	Q	[FPKLQANI]	0.347555	635	O75691	UTP20	UTP20_635						FALSE	FALSE
899	Q	[WAQLQGSS]	0.347525	1893	O15020	SPTN2	SPTN2_1893						FALSE	FALSE
900	Q	[HCVLQGLQ]	0.347469	78	P13489	RINI	RINI_78						FALSE	FALSE
901	Q	[KVVLQSRD]	0.347126	325	Q8WXG6	MADD	MADD_325						FALSE	FALSE
902	Q	[FCTMQAHI]	0.347017	129	P0C7H9	U17L7	U17L7_129						FALSE	FALSE
903	Q	[QAVLQCSE]	0.34686	927	Q9UKA4	AKA11	AKA11_927						FALSE	FALSE
904	Q	[KTVLQAGG]	0.346847	2420	Q5VST9	OBSCN	OBSCN_2420						FALSE	FALSE
905	Q	[RALLQSCT]	0.34627	256	Q06418	TYRO3	TYRO3_256						FALSE	FALSE
906	Q	[QAKLQATT]	0.346173	494	Q9H239	MMP28	MMP28_494						FALSE	FALSE
907	Q	[LASLQSCK]	0.345704	492	Q5VTM2	AGAP9	AGAP9_492						FALSE	FALSE
908	Q	[KTQLQAAI]	0.345563	189	A2RU48	SMCO3	SMCO3_189						FALSE	FALSE
909	Q	[TAYLQCTR]	0.345452	375	Q8IWK6	AGRA3	AGRA3_375						FALSE	FALSE
910	Q	[TAIMQSTA]	0.345206	4361	Q9NYC9	DYH9	DYH9_4361						FALSE	FALSE
911	Q	[LCLLQAAP]	0.345162	16	Q8IU57	INLR1	INLR1_16						FALSE	FALSE
912	Q	[CPVLQSSE]	0.345127	223	O75818	RPP40	RPP40_223				y		RPP40_223	0.345127		-
913	Q	[SCLLQTSF]	0.344817	141	Q9NUE0	ZDH18	ZDH18_141						FALSE	FALSE
914	Q	[GCFLQAYF]	0.344577	98	Q9Y5P1	O51B2	O51B2_98						FALSE	FALSE
915	Q	[HSRLQARN]	0.343994	357	Q9NP71	MLXPL	MLXPL_357						FALSE	FALSE
916	Q	[LAFLQATK]	0.343578	481	Q13507	TRPC3	TRPC3_481						FALSE	FALSE
917	Q	[KARFQSAA]	0.343521	850	O00192	ARVC	ARVC_850						FALSE	FALSE
918	H	[KVILHSSS]	0.342816	753	A6NHR9	SMHD1	SMHD1_753						FALSE	FALSE
919	Q	[GACLQSSP]	0.342805	200	Q9NQU5	PAK6	PAK6_200						FALSE	FALSE
920	Q	[RALLQSGA]	0.34272	583	Q00653	NFKB2	NFKB2_583						FALSE	FALSE
921	Q	[VSKLQSHN]	0.342528	177	Q8IV33	K0825	K0825_177						FALSE	FALSE
922	Q	[RTRMQAQA]	0.342161	406	Q6KCM7	SCMC2	SCMC2_406						FALSE	FALSE
923	Q	[RTRMQAQA]	0.342161	414	Q6NUK1	SCMC1	SCMC1_414						FALSE	FALSE
924	Q	[RTRMQAQA]	0.342161	405	Q9BV35	SCMC3	SCMC3_405						FALSE	FALSE
925	Q	[GARMQAYS]	0.341883	27	Q8WZ73	RFFL	RFFL_27						FALSE	FALSE
926	Q	[PATLQGAT]	0.3417	1615	Q7Z401	MYCPP	MYCPP_1615						FALSE	FALSE
927	Q	[RVRMQGQE]	0.341353	707	Q15393	SF3B3	SF3B3_707						FALSE	FALSE
928	Q	[HSLLQAAR]	0.341148	495	O95271	TNKS1	TNKS1_495						FALSE	FALSE
929	Q	[HSLLQAAR]	0.341148	337	Q9H2K2	TNKS2	TNKS2_337						FALSE	FALSE
930	Q	[KVRFQAQA]	0.341058	145	P55851	UCP2	UCP2_145						FALSE	FALSE
931	Q	[LAKLQGLH]	0.341045	116	Q96A00	PP14A	PP14A_116						FALSE	FALSE
932	Q	[KVCLQARP]	0.341011	964	P29375	KDM5A	KDM5A_964						FALSE	FALSE
933	Q	[DCRLQCQC]	0.340796	318	P35590	TIE1	TIE1_318						FALSE	FALSE
934	Q	[RTTLQGRR]	0.34071	436	Q5T5U3	RHG21	RHG21_436						FALSE	FALSE
935	Q	[SVLLQAAA]	0.34054	559	Q5TA45	INT11	INT11_559						FALSE	FALSE
936	Q	[SSRLQGKF]	0.340517	293	Q9BRI3	ZNT2	ZNT2_293						FALSE	FALSE
937	Q	[TAALQSAT]	0.340267	2064	P11532	DMD	DMD_2064						FALSE	FALSE
938	Q	[NTILQSHH]	0.340222	1741	Q07864	DPOE1	DPOE1_1741						FALSE	FALSE
939	Q	[TACLQGQQ]	0.339959	55	Q17R89	RHG44	RHG44_55						FALSE	FALSE
940	Q	[RAKLQTGW]	0.339721	28	Q9UNE2	RPH3L	RPH3L_28						FALSE	FALSE
941	Q	[VALLQGNH]	0.339656	684	P53621	COPA	COPA_684						FALSE	FALSE
942	Q	[ITRMQAQA]	0.339645	791	P13533	MYH6	MYH6_791						FALSE	FALSE
943	Q	[AVTLQAVT]	0.339397	2715	Q8WUY3	PRUN2	PRUN2_2715						FALSE	FALSE
944	Q	[LTRLQTYR]	0.339315	122	Q9H8X2	IPPK	IPPK_122						FALSE	FALSE
945	Q	[HARLQALA]	0.339315	782	P04629	NTRK1	NTRK1_782						FALSE	FALSE
946	Q	[TVRCQSQR]	0.339095	1182	Q6ZWJ8	KCP	KCP_1182						FALSE	FALSE
947	Q	[PARLQCLV]	0.338854	418	Q6UWL6	KIRR2	KIRR2_418						FALSE	FALSE
948	Q	[GCLLQGTF]	0.338826	350	Q9BZV1	UBXN6	UBXN6_350						FALSE	FALSE
949	Q	[RPKLQCKS]	0.338821	293	P23142	FBLN1	FBLN1_293						FALSE	FALSE
950	Q	[IIRLQGQV]	0.338588	1665	P11277	SPTB1	SPTB1_1665						FALSE	FALSE
951	Q	[EARLQGVR]	0.338305	37	Q96CM8	ACSF2	ACSF2_37						FALSE	FALSE
952	Q	[TVTLQCAG]	0.338109	263	P51687	SUOX	SUOX_263						FALSE	FALSE
953	H	[CVRLHAFR]	0.337921	168	Q6IEE7	T132E	T132E_168						FALSE	FALSE
954	Q	[MTNLQSGT]	0.337357	400	Q96JN8	NEUL4	NEUL4_400						FALSE	FALSE
955	Q	[KANLQAAL]	0.337297	769	Q96JC1	VPS39	VPS39_769						FALSE	FALSE
956	Q	[HAILQSLV]	0.336336	351	P34820	BMP8B	BMP8B_351						FALSE	FALSE
957	Q	[HAILQSLV]	0.336336	351	Q7Z5Y6	BMP8A	BMP8A_351						FALSE	FALSE
958	Q	[PAVLQSLS]	0.335808	178	O95528	GTR10	GTR10_178						FALSE	FALSE
959	Q	[TTVLQACE]	0.33579	51	P28331	NDUS1	NDUS1_51						FALSE	FALSE
960	Q	[LSKLQSVC]	0.335512	247	P0C7U0	ELFN1	ELFN1_247						FALSE	FALSE
961	Q	[FPVLQSFL]	0.335301	1760	Q8IZQ1	WDFY3	WDFY3_1760						FALSE	FALSE
962	Q	[AVKLQTVK]	0.335274	975	A4UGR9	XIRP2	XIRP2_975						FALSE	FALSE
963	Q	[TAYLQARK]	0.335239	18	Q8WTQ7	GRK7	GRK7_18						FALSE	FALSE
964	Q	[PARLQTRC]	0.334663	591	D6RIA3	CD054	CD054_591						FALSE	FALSE
965	Q	[KTILQGNY]	0.334486	736	Q03701	CEBPZ	CEBPZ_736						FALSE	FALSE
966	Q	[RCLLQSLK]	0.334123	1310	Q8NCM8	DYHC2	DYHC2_1310						FALSE	FALSE
967	Q	[MSRLQSHS]	0.333733	21	Q9Y5Y4	PD2R2	PD2R2_21						FALSE	FALSE
968	Q	[TACLQALH]	0.333704	1616	Q9P2D3	HTR5B	HTR5B_1616						FALSE	FALSE
969	Q	[TSKLQTAF]	0.333317	341	Q8IY47	KBTB2	KBTB2_341						FALSE	FALSE
970	Q	[GARLQTAL]	0.333275	742	Q9NRC6	SPTN5	SPTN5_742						FALSE	FALSE
971	Q	[SSRLQSGM]	0.332877	371	B3KU38	IQIP1	IQIP1_371						FALSE	FALSE
972	Q	[SSRLQSGM]	0.332877	295	P0DPB3	SCHI1	SCHI1_295						FALSE	FALSE
973	Q	[IAVFQGKK]	0.33258	421	Q8NEF9	SRFB1	SRFB1_421						FALSE	FALSE
974	H	[KARLHASS]	0.332551	101	Q86W67	F228A	F228A_101						FALSE	FALSE
975	Q	[AIMLQSGR]	0.33231	155	Q9H6D3	XKR8	XKR8_155						FALSE	FALSE
976	Q	[NAILQAVQ]	0.332019	32	P0CW23	AKAI1	AKAI1_32						FALSE	FALSE
977	Q	[FAQLQGAM]	0.331828	807	Q8IUG5	MY18B	MY18B_807						FALSE	FALSE
978	Q	[ATRLQTAY]	0.330899	1863	P11277	SPTB1	SPTB1_1863						FALSE	FALSE
979	Q	[CCSLQCLR]	0.330307	41	Q9HBF4	ZFYV1	ZFYV1_41						FALSE	FALSE
980	Q	[MTKLQGAE]	0.330207	75	O43237	DC1L2	DC1L2_75						FALSE	FALSE
981	Q	[TIVLQSYL]	0.329974	845	Q9Y4I1	MYO5A	MYO5A_845						FALSE	FALSE
982	Q	[STVLQGVT]	0.32997	43	O94886	CSCL1	CSCL1_43						FALSE	FALSE
983	Q	[LPRLQSLR]	0.32989	632	Q9H091	ZMY15	ZMY15_632						FALSE	FALSE
984	Q	[NSVLQSGL]	0.329664	703	Q01432	AMPD3	AMPD3_703						FALSE	FALSE
985	Q	[VCSMQSRQ]	0.329342	642	O15265	ATX7	ATX7_642						FALSE	FALSE
986	Q	[ISRLQAAP]	0.329292	187	Q12952	FOXL1	FOXL1_187						FALSE	FALSE
987	Q	[GSRLQCTY]	0.329034	58	Q96FV2	SCRN2	SCRN2_58						FALSE	FALSE
988	Q	[LCTLQGKL]	0.328945	269	O43292	GPAA1	GPAA1_269						FALSE	FALSE
989	Q	[PTVLQCVN]	0.328878	166	Q9Y5K2	KLK4	KLK4_166						FALSE	FALSE
990	Q	[AALLQAVR]	0.328334	106	P21941	MATN1	MATN1_106						FALSE	FALSE
991	Q	[WALLQAVK]	0.328274	2378	Q96L91	EP400	EP400_2378						FALSE	FALSE
992	Q	[ISKLQGRY]	0.32816	288	P46019	KPB2	KPB2_288						FALSE	FALSE
993	Q	[CAVFQCAQ]	0.3281	79	O43482	MS18B	MS18B_79						FALSE	FALSE
994	Q	[YVCFQCSL]	0.327941	88	Q9C0D4	Z518B	Z518B_88						FALSE	FALSE
995	Q	[FSLLQSAH]	0.327919	98	Q9UEW3	MARCO	MARCO_98						FALSE	FALSE
996	Q	[FAKLQTQM]	0.327781	116	Q96JB2	COG3	COG3_116						FALSE	FALSE
997	Q	[VARLQAEV]	0.327451	329	Q9Y6A2	CP46A	CP46A_329						FALSE	FALSE
998	Q	[KVKFQAKL]	0.327403	107	Q15555	MARE2	MARE2_107						FALSE	FALSE
999	Q	[KVKFQAKL]	0.327403	64	Q15691	MARE1	MARE1_64						FALSE	FALSE
1000	Q	[KVKFQAKL]	0.327403	64	Q9UPY8	MARE3	MARE3_64						FALSE	FALSE
1001	Q	[SVSLQAFK]	0.327366	74	Q9UI42	CBPA4	CBPA4_74						FALSE	FALSE
1002	Q	[LPRFQAAR]	0.327333	39	Q6MZQ0	PRR5L	PRR5L_39						FALSE	FALSE
1003	Q	[RSKLQSQL]	0.327202	301	P50570	DYN2	DYN2_301						FALSE	FALSE
1004	Q	[LCRCQAGF]	0.327197	432	O00548	DLL1	DLL1_432						FALSE	FALSE
1005	Q	[LVILQTKL]	0.327076	572	P49815	TSC2	TSC2_572						FALSE	FALSE
1006	Q	[HSKLQSSE]	0.326884	923	Q9P2E9	RRBP1	RRBP1_923						FALSE	FALSE
1007	H	[VVRLHGTY]	0.326869	4426	Q8WXG9	AGRV1	AGRV1_4426						FALSE	FALSE
1008	Q	[PVVLQSIL]	0.32631	132	Q9NWS6	F118A	F118A_132						FALSE	FALSE
1009	Q	[WAWLQAKR]	0.326177	626	O60603	TLR2	TLR2_626						FALSE	FALSE
1010	Q	[HCIMQANA]	0.326047	253	Q8WUM4	PDC6I	PDC6I_253						FALSE	FALSE
1011	Q	[PVILQGLT]	0.325754	69	Q96S16	JMJD8	JMJD8_69						FALSE	FALSE
1012	Q	[LAVLQAER]	0.325611	253	Q8TE68	ES8L1	ES8L1_253						FALSE	FALSE
1013	Q	[HTVLQTSA]	0.325405	1046	O15118	NPC1	NPC1_1046						FALSE	FALSE
1014	Q	[TCKCQAGF]	0.325362	976	Q04721	NOTC2	NOTC2_976						FALSE	FALSE
1015	Q	[LSVLQCRL]	0.325156	805	Q6P2S7	TTC41	TTC41_805						FALSE	FALSE
1016	Q	[IIRLQAVL]	0.325	519	Q14264	ENR1	ENR1_519						FALSE	FALSE
1017	Q	[TVLLQSLC]	0.324736	27	P50591	TNF10	TNF10_27						FALSE	FALSE
1018	Q	[VAALQAKT]	0.3242	336	Q6ZVT0	TTL10	TTL10_336						FALSE	FALSE
1019	Q	[LATLQAYT]	0.3242	922	Q9ULB1	NRX1A	NRX1A_922						FALSE	FALSE
1020	Q	[LATLQAYT]	0.3242	888	Q9Y4C0	NRX3A	NRX3A_888						FALSE	FALSE
1021	Q	[VPVLQSKP]	0.323635	196	Q5HYK7	SH319	SH319_196						FALSE	FALSE
1022	Q	[TATLQAKA]	0.323592	93	Q05516	ZBT16	ZBT16_93						FALSE	FALSE
1023	Q	[LTMLQSQV]	0.323513	429	Q86VP6	CAND1	CAND1_429						FALSE	FALSE
1024	Q	[CPTLQSST]	0.323433	519	Q9UKA2	FBXL4	FBXL4_519						FALSE	FALSE
1025	Q	[RTVFQARK]	0.323347	3876	Q96JB1	DYH8	DYH8_3876						FALSE	FALSE
1026	Q	[LCCLQALS]	0.322916	557	Q96T76	MMS19	MMS19_557						FALSE	FALSE
1027	Q	[FPILQGHF]	0.322461	491	Q9BX63	FANCJ	FANCJ_491						FALSE	FALSE
1028	Q	[GSVLQAGN]	0.322429	371	P46939	UTRO	UTRO_371						FALSE	FALSE
1029	Q	[PVVLQGII]	0.32213	149	Q9Y6R9	CCD61	CCD61_149						FALSE	FALSE
1030	Q	[RAILQSLL]	0.3217	232	P11168	GTR2	GTR2_232						FALSE	FALSE
1031	Q	[FAQLQSLR]	0.321473	113	A6NIK2	LR10B	LR10B_113						FALSE	FALSE
1032	Q	[ICSLQCQA]	0.321467	48	P01213	PDYN	PDYN_48						FALSE	FALSE
1033	Q	[KALLQARV]	0.32027	258	Q9H257	CARD9	CARD9_258						FALSE	FALSE
1034	Q	[AVKLQTYK]	0.320262	504	P49368	TCPG	TCPG_504						FALSE	FALSE
1035	Q	[VASLQTSV]	0.319879	4930	Q8IVF2	AHNK2	AHNK2_4930						FALSE	FALSE
1036	Q	[CAVLQATG]	0.319819	147	Q86T13	CLC14	CLC14_147						FALSE	FALSE
1037	Q	[FCKLQTLC]	0.319796	423	Q5U5Z8	CBPC2	CBPC2_423						FALSE	FALSE
1038	Q	[PTVLQGHI]	0.319719	83	Q96SA4	SERC2	SERC2_83						FALSE	FALSE
1039	Q	[PARLQSLL]	0.319391	429	Q70J99	UN13D	UN13D_429						FALSE	FALSE
1040	Q	[RVLLQCLK]	0.319188	695	P49815	TSC2	TSC2_695						FALSE	FALSE
1041	Q	[IVFLQGHK]	0.319118	1398	P82987	ATL3	ATL3_1398						FALSE	FALSE
1042	Q	[RAYLQARF]	0.319097	1709	P49327	FAS	FAS_1709						FALSE	FALSE
1043	Q	[HVYLQCRT]	0.318582	1277	O60287	NPA1P	NPA1P_1277						FALSE	FALSE
1044	Q	[VASLQAVM]	0.318511	118	Q15276	RABE1	RABE1_118						FALSE	FALSE
1045	Q	[PSRLQAVC]	0.318455	232	A8MTI9	PRS47	PRS47_232						FALSE	FALSE
1046	H	[FAVLHSAS]	0.318427	88	P15822	ZEP1	ZEP1_88						FALSE	FALSE
1047	Q	[NTVLQGYT]	0.318347	432	Q7Z449	CP2U1	CP2U1_432						FALSE	FALSE
1048	Q	[PVLLQAQL]	0.318245	760	P20929	NEBU	NEBU_760						FALSE	FALSE
1049	Q	[LCALQCAV]	0.31809	611	Q6VMQ6	MCAF1	MCAF1_611						FALSE	FALSE
1050	Q	[FSKLQSFL]	0.317578	7452	Q8NF91	SYNE1	SYNE1_7452						FALSE	FALSE
1051	Q	[SCRLQGVP]	0.317392	161	Q96AP7	ESAM	ESAM_161						FALSE	FALSE
1052	Q	[RVYMQSKR]	0.317391	186	Q9UJX6	ANC2	ANC2_186						FALSE	FALSE
1053	Q	[PIILQSAL]	0.317125	294	P61619	S61A1	S61A1_294						FALSE	FALSE
1054	Q	[PIILQSAL]	0.317125	294	Q9H9S3	S61A2	S61A2_294						FALSE	FALSE
1055	Q	[LSRLQASG]	0.317096	794	Q96AX9	MIB2	MIB2_794						FALSE	FALSE
1056	Q	[TARMQGAG]	0.317021	20	O95257	GA45G	GA45G_20						FALSE	FALSE
1057	Q	[RPILQGFR]	0.31699	158	P47989	XDH	XDH_158						FALSE	FALSE
1058	Q	[NAVLQALS]	0.316768	241	Q53GS9	SNUT2	SNUT2_241				y		SNUT2_241	0.316768		H
1059	Q	[VVALQSKW]	0.316692	13	Q5T8A7	PPR26	PPR26_13						FALSE	FALSE
1060	Q	[NCTLQCNY]	0.316576	43	A0A0B4J240	TVA10	TVA10_43						FALSE	FALSE
1061	Q	[RTVLQTRY]	0.316438	1610	O43451	MGA	MGA_1610						FALSE	FALSE
1062	Q	[HTKLQSMN]	0.316268	249	Q9NUX5	POTE1	POTE1_249						FALSE	FALSE
1063	Q	[PVILQSAD]	0.316003	1646	Q9Y4F3	MARF1	MARF1_1646						FALSE	FALSE
1064	Q	[FTLLQSVH]	0.315917	122	P82664	RT10	RT10_122						FALSE	FALSE
1065	Q	[YALLQAQV]	0.315748	174	P33240	CSTF2	CSTF2_174						FALSE	FALSE
1066	Q	[YALLQAQV]	0.315748	174	Q9H0L4	CSTFT	CSTFT_174						FALSE	FALSE
1067	Q	[TVHLQTSL]	0.315673	128	Q14318	FKBP8	FKBP8_128						FALSE	FALSE
1068	Q	[LASLQGCR]	0.315547	609	Q96P47	AGAP3	AGAP3_609						FALSE	FALSE
1069	Q	[PARLQGLI]	0.315299	676	P51798	CLCN7	CLCN7_676						FALSE	FALSE
1070	Q	[AVCMQGQK]	0.315	140	Q15697	ZN174	ZN174_140						FALSE	FALSE
1071	H	[TVILHAVR]	0.314878	219	Q8IWX7	UN45B	UN45B_219						FALSE	FALSE
1072	H	[NVKLHCSI]	0.314866	297	P52179	MYOM1	MYOM1_297						FALSE	FALSE
1073	Q	[KASLQSGQ]	0.31447	278	Q12778	FOXO1	FOXO1_278						FALSE	FALSE
1074	Q	[PPKLQAAL]	0.314447	788	Q68D51	DEN2C	DEN2C_788						FALSE	FALSE
1075	Q	[KARLQTQN]	0.314352	1285	Q9UKX3	MYH13	MYH13_1285						FALSE	FALSE
1076	Q	[HAKLQALW]	0.314342	88	O95475	SIX6	SIX6_88						FALSE	FALSE
1077	Q	[RALLQAYI]	0.314088	60	Q16881	TRXR1	TRXR1_60						FALSE	FALSE
1078	Q	[VVLLQGYA]	0.313993	26	A4D2B0	MBLC1	MBLC1_26						FALSE	FALSE
1079	Q	[DCCLQSSC]	0.313758	803	Q9P273	TEN3	TEN3_803						FALSE	FALSE
1080	Q	[YSVLQATV]	0.313669	398	Q5PRF9	SMAG2	SMAG2_398						FALSE	FALSE
1081	Q	[LSMLQSGC]	0.313665	1033	Q8N4C6	NIN	NIN_1033						FALSE	FALSE
1082	Q	[RTLLQAAL]	0.313507	8	A8MYZ5	IQCF6	IQCF6_8						FALSE	FALSE
1083	Q	[RTLLQAAL]	0.313507	775	Q8NB46	ANR52	ANR52_775						FALSE	FALSE
1084	Q	[ISILQSSE]	0.313345	76	Q9HCK0	ZBT26	ZBT26_76						FALSE	FALSE
1085	Q	[LTKLQGAE]	0.313335	299	Q5TCS8	KAD9	KAD9_299						FALSE	FALSE
1086	Q	[RCSLQAGP]	0.313329	46	Q8IVA1	PCP2	PCP2_46						FALSE	FALSE
1087	Q	[KTTLQCAL]	0.313196	401	Q9UH90	FBX40	FBX40_401						FALSE	FALSE
1088	Q	[GALLQAHR]	0.312946	140	O60645	EXOC3	EXOC3_140						FALSE	FALSE
1089	Q	[NVLLQAFI]	0.31271	1064	O75643	U520	U520_1064						FALSE	FALSE
1090	Q	[TPKMQGRR]	0.312395	1384	Q86UR5	RIMS1	RIMS1_1384						FALSE	FALSE
1091	Q	[LARLQADI]	0.312324	374	Q9UIF3	TEKT2	TEKT2_374						FALSE	FALSE
1092	Q	[VSKLQANQ]	0.312285	1838	Q15413	RYR3	RYR3_1838						FALSE	FALSE
1093	Q	[FCALQGGS]	0.312241	2659	Q6ZS81	WDFY4	WDFY4_2659						FALSE	FALSE
1094	Q	[LVHMQGGI]	0.312208	225	Q01432	AMPD3	AMPD3_225						FALSE	FALSE
1095	Q	[TVNLQAVM]	0.311811	329	O95602	RPA1	RPA1_329						FALSE	FALSE
1096	Q	[GSRLQAKV]	0.311612	312	O75061	AUXI	AUXI_312						FALSE	FALSE
1097	Q	[TIRLQSLT]	0.311007	1736	Q8IVL1	NAV2	NAV2_1736						FALSE	FALSE
1098	Q	[VCHLQAVP]	0.310829	79	P59022	DSC10	DSC10_79						FALSE	FALSE
1099	Q	[HIQLQSGR]	0.310739	2123	Q6ZS30	NBEL1	NBEL1_2123						FALSE	FALSE
1100	H	[TVILHSGS]	0.310722	333	P01024	CO3	CO3_333						FALSE	FALSE
1101	Q	[TCNLQCFN]	0.310591	4203	Q07954	LRP1	LRP1_4203						FALSE	FALSE
1102	Q	[NAVLQCLS]	0.310369	228	Q9UK80	UBP21	UBP21_228						FALSE	FALSE
1103	Q	[LAQLQAAA]	0.31027	783	Q14147	DHX34	DHX34_783						FALSE	FALSE
1104	Q	[IAVLQCIL]	0.31009	479	Q4G163	FBX43	FBX43_479						FALSE	FALSE
1105	Q	[LASLQTSF]	0.309406	152	Q9Y5K8	VATD	VATD_152						FALSE	FALSE
1106	Q	[GTVFQSSS]	0.309385	747	Q8TD19	NEK9	NEK9_747						FALSE	FALSE
1107	Q	[SCCLQSYM]	0.309197	58	Q8N690	DB119	DB119_58						FALSE	FALSE
1108	Q	[LTLLQGKR]	0.309189	693	O94761	RECQ4	RECQ4_693						FALSE	FALSE
1109	Q	[LSILQSSP]	0.308924	425	O60732	MAGC1	MAGC1_425						FALSE	FALSE
1110	Q	[GALLQAAL]	0.308357	411	Q8N695	SC5A8	SC5A8_411						FALSE	FALSE
1111	Q	[LATLQSQW]	0.308318	112	Q9NZ20	PA2G3	PA2G3_112						FALSE	FALSE
1112	Q	[MVTLQGFV]	0.308065	399	O43861	ATP9B	ATP9B_399						FALSE	FALSE
1113	Q	[RAALQAKR]	0.308056	553	Q5T0F9	C2D1B	C2D1B_553						FALSE	FALSE
1114	Q	[PTSLQASS]	0.307707	357	Q02080	MEF2B	MEF2B_357						FALSE	FALSE
1115	Q	[LVCLQSIT]	0.307648	528	Q3ZCN5	OTOGL	OTOGL_528						FALSE	FALSE
1116	Q	[LARLQGQG]	0.307592	113	O60542	PSPN	PSPN_113						FALSE	FALSE
1117	Q	[IALLQSRL]	0.307152	534	P04843	RPN1	RPN1_534						FALSE	FALSE
1118	Q	[HAYLQSSW]	0.306891	1361	O95180	CAC1H	CAC1H_1361						FALSE	FALSE
1119	Q	[AANLQSSM]	0.306891	2025	P42858	HD	HD_2025						FALSE	FALSE
1120	H	[PVRLHSSN]	0.306611	342	Q9BZF3	OSBL6	OSBL6_342						FALSE	FALSE
1121	H	[PVRLHSSN]	0.306611	302	Q9H4L5	OSBL3	OSBL3_302						FALSE	FALSE
1122	Q	[TVQFQCSS]	0.306559	499	Q9Y2F9	BTBD3	BTBD3_499						FALSE	FALSE
1123	Q	[LVKCQGSR]	0.306392	605	P81274	GPSM2	GPSM2_605						FALSE	FALSE
1124	Q	[WAVFQAVK]	0.306389	1176	O43593	HAIR	HAIR_1176						FALSE	FALSE
1125	Q	[MTCLQSLR]	0.306343	1581	Q86WI3	NLRC5	NLRC5_1581						FALSE	FALSE
1126	Q	[RVQLQGSE]	0.306337	114	A6NI56	CC154	CC154_114						FALSE	FALSE
1127	Q	[NVLLQSQL]	0.306297	611	Q8IZF5	AGRF3	AGRF3_611						FALSE	FALSE
1128	Q	[GSSLQSSR]	0.305614	293	Q6KB66	K2C80	K2C80_293						FALSE	FALSE
1129	Q	[VAQLQAMV]	0.305497	434	Q8IYE1	CCD13	CCD13_434						FALSE	FALSE
1130	Q	[TAVLQCIA]	0.305496	716	O94898	LRIG2	LRIG2_716						FALSE	FALSE
1131	Q	[TAVLQCIA]	0.305496	717	Q6UXM1	LRIG3	LRIG3_717						FALSE	FALSE
1132	Q	[PAVLQTGL]	0.30528	495	Q9BZV3	IMPG2	IMPG2_495						FALSE	FALSE
1133	Q	[FSSLQCSS]	0.305185	1047	Q9NUA8	ZBT40	ZBT40_1047						FALSE	FALSE
1134	Q	[NSILQGSV]	0.304757	362	O95834	EMAL2	EMAL2_362						FALSE	FALSE
1135	H	[YCILHGSH]	0.304579	2140	Q9Y485	DMXL1	DMXL1_2140						FALSE	FALSE
1136	Q	[MPCLQSAS]	0.304502	604	A0AUZ9	KAL1L	KAL1L_604						FALSE	FALSE
1137	Q	[VTVLQAKD]	0.304432	21	Q7L804	RFIP2	RFIP2_21						FALSE	FALSE
1138	Q	[RAALQARR]	0.304206	180	P61586	RHOA	RHOA_180						FALSE	FALSE
1139	Q	[KCILQMTR]	0.303956	211	Q92830	KAT2A	KAT2A_211						FALSE	FALSE
1140	Q	[AVYLQASW]	0.303822	1009	Q13459	MYO9B	MYO9B_1009						FALSE	FALSE
1141	H	[NVRLHAGH]	0.303764	225	A6NHZ5	LR14B	LR14B_225						FALSE	FALSE
1142	H	[RVTLHCSR]	0.303704	958	Q99575	POP1	POP1_958						FALSE	FALSE
1143	Q	[TAWLQGKF]	0.303514	273	Q969S2	NEIL2	NEIL2_273						FALSE	FALSE
1144	Q	[LVKLQGER]	0.303489	14	P12081	HARS1	HARS1_14						FALSE	FALSE
1145	Q	[RPVFQSSH]	0.303287	713	Q9HCU4	CELR2	CELR2_713						FALSE	FALSE
1146	Q	[RPVFQSSH]	0.303287	790	Q9NYQ6	CELR1	CELR1_790						FALSE	FALSE
1147	Q	[VSHLQSGS]	0.30316	287	O15027	SC16A	SC16A_287						FALSE	FALSE
1148	Q	[GCHLQSYI]	0.303071	167	Q92543	SNX19	SNX19_167						FALSE	FALSE
1149	Q	[SPRLQAQS]	0.302714	58	Q16661	GUC2B	GUC2B_58						FALSE	FALSE
1150	Q	[SALLQSAL]	0.3024	215	Q6ZMH5	S39A5	S39A5_215						FALSE	FALSE
1151	Q	[SCQLQCKS]	0.302379	776	B5MCY1	TDR15	TDR15_776						FALSE	FALSE
1152	Q	[PPRLQAVT]	0.30228	126	P30043	BLVRB	BLVRB_126						FALSE	FALSE
1153	Q	[GALLQCAL]	0.302128	808	P53992	SC24C	SC24C_808						FALSE	FALSE
1154	Q	[PAQLQGQR]	0.302038	274	Q8WXI9	P66B	P66B_274						FALSE	FALSE
1155	Q	[LSKLQARL]	0.301993	341	Q6Q788	APOA5	APOA5_341						FALSE	FALSE
1156	Q	[NVTLQALR]	0.301986	184	Q9UJQ4	SALL4	SALL4_184						FALSE	FALSE
1157	Q	[KAVLQAVG]	0.301802	638	Q86YV9	HPS6	HPS6_638						FALSE	FALSE
1158	Q	[ASKLQCVF]	0.301619	729	Q9NRY4	RHG35	RHG35_729						FALSE	FALSE
1159	Q	[TCCLQAER]	0.301526	696	O95294	RASL1	RASL1_696						FALSE	FALSE
1160	Q	[DAVLQCGH]	0.301476	965	Q8N1T3	MYO1H	MYO1H_965						FALSE	FALSE
1161	Q	[PTVLQTGT]	0.301178	27	P31040	SDHA	SDHA_27						FALSE	FALSE
1162	Q	[IARLQAQD]	0.30117	118	Q969P0	IGSF8	IGSF8_118						FALSE	FALSE
1163	Q	[FTLLQASE]	0.301087	177	P00414	COX3	COX3_177						FALSE	FALSE
1164	Q	[ETVLQSTF]	0.300685	524	Q86V20	SHLD2	SHLD2_524						FALSE	FALSE
1165	Q	[VAKMQSER]	0.300588	2341	P20929	NEBU	NEBU_2341						FALSE	FALSE
1166	H	[PCVLHSSL]	0.300347	1709	Q96QU1	PCD15	PCD15_1709						FALSE	FALSE
1167	Q	[TTLLQAKS]	0.300334	176	A8MT70	ZBBX	ZBBX_176						FALSE	FALSE
1168	Q	[ACSLQAGA]	0.300041	160	Q9NRM0	GTR9	GTR9_160						FALSE	FALSE
1169	Q	[LTCLQGGL]	0.29982	1916	Q8TDX9	PK1L1	PK1L1_1916						FALSE	FALSE
1170	Q	[FTRLQADI]	0.299687	182	Q6ZNI0	GCNT7	GCNT7_182						FALSE	FALSE
1171	Q	[LTCMQGGK]	0.299445	151	P17021	ZNF17	ZNF17_151						FALSE	FALSE
1172	Q	[TSQLQSGK]	0.298762	407	Q9NYM4	GPR83	GPR83_407						FALSE	FALSE
1173	Q	[IVHMQAAA]	0.298722	311	P35367	HRH1	HRH1_311						FALSE	FALSE
1174	Q	[TAQLQALR]	0.298613	227	Q68E01	INT3	INT3_227						FALSE	FALSE
1175	Q	[GVSLQAVT]	0.298599	51	P52747	ZN143	ZN143_51						FALSE	FALSE
1176	Q	[LACLQACA]	0.298378	656	A5YKK6	CNOT1	CNOT1_656						FALSE	FALSE
1177	Q	[SVCLQTGY]	0.29835	228	Q8NHW5	RLA0L	RLA0L_228						FALSE	FALSE
1178	Q	[TVVLQTSD]	0.298238	603	Q6ZTA4	TRI67	TRI67_603						FALSE	FALSE
1179	Q	[VALLQGRA]	0.298142	280	Q9UNF1	MAGD2	MAGD2_280						FALSE	FALSE
1180	Q	[PIIMQSSS]	0.298052	333	O95835	LATS1	LATS1_333						FALSE	FALSE
1181	Q	[GPVLQSGQ]	0.297773	4180	O14686	KMT2D	KMT2D_4180						FALSE	FALSE
1182	Q	[LTTLQSAQ]	0.297657	230	Q8WZ79	DNS2B	DNS2B_230						FALSE	FALSE
1183	Q	[LTALQAAR]	0.297594	894	O14578	CTRO	CTRO_894						FALSE	FALSE
1184	Q	[RARLQHSS]	0.29735	313	Q6NV74	CRCDL	CRCDL_313						FALSE	FALSE
1185	Q	[SIVLQSFY]	0.29733	334	Q5SGD2	PPM1L	PPM1L_334						FALSE	FALSE
1186	Q	[RVKLQGIL]	0.297167	354	Q9NRL3	STRN4	STRN4_354						FALSE	FALSE
1187	Q	[LARLQMRF]	0.2967	225	Q96M95	CCD42	CCD42_225						FALSE	FALSE
1188	Q	[IATMQAKY]	0.296639	3092	Q9P2D7	DYH1	DYH1_3092						FALSE	FALSE
1189	Q	[VAVLQAND]	0.296525	1306	Q86XX4	FRAS1	FRAS1_1306						FALSE	FALSE
1190	H	[FVVLHSFT]	0.296339	396	P40126	TYRP2	TYRP2_396						FALSE	FALSE
1191	Q	[TAALQAAS]	0.295783	86	Q13503	MED21	MED21_86						FALSE	FALSE
1192	Q	[NSVLQGAV]	0.295307	909	Q5VZL5	ZMYM4	ZMYM4_909						FALSE	FALSE
1193	Q	[PAVFQAVF]	0.295301	46	Q8WXA8	5HT3C	5HT3C_46						FALSE	FALSE
1194	Q	[TSSLQSSS]	0.295202	969	Q6ZN30	BNC2	BNC2_969						FALSE	FALSE
1195	Q	[NVTLQCVS]	0.294907	142	Q8N149	LIRA2	LIRA2_142						FALSE	FALSE
1196	Q	[LASLQSRV]	0.294749	2343	A6NE01	F186A	F186A_2343						FALSE	FALSE
1197	Q	[YIILQAFI]	0.29453	126	Q9HC24	LFG4	LFG4_126						FALSE	FALSE
1198	Q	[IVALQAAN]	0.294081	20	Q96AA8	JKIP2	JKIP2_20						FALSE	FALSE
1199	Q	[ATILQSTL]	0.293906	131	Q13043	STK4	STK4_131						FALSE	FALSE
1200	Q	[TAYLQCKC]	0.2937	654	C9J798	RAS4B	RAS4B_654						FALSE	FALSE
1201	Q	[TAYLQCKC]	0.2937	654	O43374	RASL2	RASL2_654						FALSE	FALSE
1202	Q	[EVIMQAFR]	0.293539	118	Q8WWF8	CAPSL	CAPSL_118						FALSE	FALSE
1203	Q	[MCTMQAHI]	0.293465	160	Q9H9J4	UBP42	UBP42_160						FALSE	FALSE
1204	Q	[IVNLQGVT]	0.293309	530	Q16832	DDR2	DDR2_530						FALSE	FALSE
1205	Q	[SVSLQCQV]	0.293145	7026	Q8WZ42	TITIN	TITIN_7026						FALSE	FALSE
1206	Q	[NVVMQGCM]	0.293121	283	P51654	GPC3	GPC3_283						FALSE	FALSE
1207	Q	[RPLLQAAK]	0.293022	610	Q9Y490	TLN1	TLN1_610						FALSE	FALSE
1208	Q	[TVQLQALC]	0.292912	840	Q6PIF6	MYO7B	MYO7B_840						FALSE	FALSE
1209	Q	[CVNFQSST]	0.292822	285	A6NE01	F186A	F186A_285						FALSE	FALSE
1210	Q	[KAFLQARS]	0.292818	245	Q08828	ADCY1	ADCY1_245						FALSE	FALSE
1211	Q	[VAALQGKK]	0.292811	4299	O95714	HERC2	HERC2_4299						FALSE	FALSE
1212	Q	[ISNLQAGR]	0.292413	227	Q9P2K5	MYEF2	MYEF2_227						FALSE	FALSE
1213	Q	[PAHLQAKI]	0.292405	241	Q5VZF2	MBNL2	MBNL2_241						FALSE	FALSE
1214	Q	[PAHLQAKI]	0.292405	244	Q9NR56	MBNL1	MBNL1_244						FALSE	FALSE
1215	Q	[KPTMQASR]	0.292084	188	Q13636	RAB31	RAB31_188						FALSE	FALSE
1216	Q	[ATKLQACW]	0.291975	566	Q8IW35	CEP97	CEP97_566						FALSE	FALSE
1217	Q	[WALLQAGA]	0.291892	18	Q96S42	NODAL	NODAL_18						FALSE	FALSE
1218	Q	[PATLQGAV]	0.291695	63	A0A1B0GUA6	CC195	CC195_63						FALSE	FALSE
1219	Q	[GCALQCAI]	0.291629	379	O95757	HS74L	HS74L_379						FALSE	FALSE
1220	Q	[GCALQCAI]	0.291629	379	P34932	HSP74	HSP74_379						FALSE	FALSE
1221	Q	[GCALQCAI]	0.291629	379	Q92598	HS105	HS105_379						FALSE	FALSE
1222	Q	[VSFLQAKK]	0.291598	42	Q8IYL9	PSYR	PSYR_42						FALSE	FALSE
1223	Q	[MAVFQATS]	0.291203	4464	Q8NF91	SYNE1	SYNE1_4464						FALSE	FALSE
1224	H	[LCRLHAMR]	0.291132	231	P48145	NPBW1	NPBW1_231						FALSE	FALSE
1225	Q	[HAHLQGTK]	0.291	4011	Q8NF91	SYNE1	SYNE1_4011						FALSE	FALSE
1226	Q	[SITLQAAR]	0.290894	348	Q15746	MYLK	MYLK_348						FALSE	FALSE
1227	Q	[PGVLQAAR]	0.290894	51	O76096	CYTF	CYTF_51						FALSE	FALSE
1228	Q	[FVNFQAAI]	0.290457	279	Q9UIL8	PHF11	PHF11_279						FALSE	FALSE
1229	Q	[AVRFQSCS]	0.290241	149	Q2TV78	MST1L	MST1L_149						FALSE	FALSE
1230	Q	[LTFLQGSS]	0.290075	142	Q5SRH9	TT39A	TT39A_142						FALSE	FALSE
1231	Q	[PSCLQASV]	0.289968	2691	M0QZD8	M0QZD8	M0QZD8_2691						FALSE	FALSE
1232	Q	[VAFLQGLR]	0.289935	53	Q8IV32	CCD71	CCD71_53						FALSE	FALSE
1233	Q	[SVKFQSQS]	0.289769	40	V9GZ13	V9GZ13	V9GZ13_40						FALSE	FALSE
1234	Q	[RALLQAQQ]	0.28955	460	P04424	ARLY	ARLY_460						FALSE	FALSE
1235	Q	[RTTLQSKS]	0.28953	672	P17480	UBF1	UBF1_672						FALSE	FALSE
1236	Q	[TVKLQSEV]	0.289504	1184	Q8NCM8	DYHC2	DYHC2_1184						FALSE	FALSE
1237	Q	[KIRMQAQS]	0.289444	135	Q5SVS4	KMCP1	KMCP1_135						FALSE	FALSE
1238	Q	[KVLLQAHN]	0.289413	65	P16260	GDC	GDC_65						FALSE	FALSE
1239	Q	[RAQLQSQL]	0.28906	1017	Q5TZA2	CROCC	CROCC_1017						FALSE	FALSE
1240	Q	[VTWLQCVK]	0.289012	772	Q86Y56	DAAF5	DAAF5_772						FALSE	FALSE
1241	Q	[GVVLQGRG]	0.288782	1205	Q8NDA2	HMCN2	HMCN2_1205						FALSE	FALSE
1242	Q	[RIKLQSTN]	0.28874	8	O15060	ZBT39	ZBT39_8						FALSE	FALSE
1243	Q	[MPILQGQI]	0.288576	172	O60641	AP180	AP180_172						FALSE	FALSE
1244	Q	[SCKFQCTC]	0.288385	130	P48745	CCN3	CCN3_130						FALSE	FALSE
1245	Q	[LVQLQAGE]	0.288108	1868	Q96AY4	TTC28	TTC28_1868						FALSE	FALSE
1246	Q	[WIRLQSHV]	0.287962	395	O95602	RPA1	RPA1_395						FALSE	FALSE
1247	Q	[LATLQARQ]	0.287938	1026	Q9UPN4	CP131	CP131_1026						FALSE	FALSE
1248	Q	[RCLMQGAL]	0.287937	280	Q400G9	AMZ1	AMZ1_280						FALSE	FALSE
1249	Q	[VSLLQANR]	0.287914	157	P27216	ANX13	ANX13_157						FALSE	FALSE
1250	Q	[ISVLQTSS]	0.287765	46	P27701	CD82	CD82_46						FALSE	FALSE
1251	Q	[MTHLQAGL]	0.287405	5	Q5SYC1	CLVS2	CLVS2_5						FALSE	FALSE
1252	Q	[MTHLQAGL]	0.287405	27	Q8IUQ0	CLVS1	CLVS1_27						FALSE	FALSE
1253	Q	[STVLQGQQ]	0.287027	445	Q9NZI7	UBIP1	UBIP1_445						FALSE	FALSE
1254	Q	[CIKLQAFV]	0.286773	1736	Q8IZT6	ASPM	ASPM_1736						FALSE	FALSE
1255	Q	[KSTLQCSS]	0.286714	201	Q86T90	K1328	K1328_201						FALSE	FALSE
1256	Q	[CAQLQCFH]	0.28663	237	P98153	IDD	IDD_237						FALSE	FALSE
1257	Q	[MTRLQTNK]	0.286475	389	Q06547	GABP1	GABP1_389						FALSE	FALSE
1258	Q	[IVLFQAAC]	0.286181	1344	Q8IUG5	MY18B	MY18B_1344						FALSE	FALSE
1259	Q	[RPSLQAST]	0.286126	194	P36269	GGT5	GGT5_194						FALSE	FALSE
1260	Q	[SAALQSGR]	0.286	114	Q9UPR6	ZFR2	ZFR2_114						FALSE	FALSE
1261	H	[LAKLHSSS]	0.28568	519	Q8TEY7	UBP33	UBP33_519						FALSE	FALSE
1262	Q	[RTIMQAVS]	0.285667	184	Q8WW24	TEKT4	TEKT4_184						FALSE	FALSE
1263	Q	[MSVLQSVW]	0.285559	262	P11474	ERR1	ERR1_262						FALSE	FALSE
1264	Q	[ITSLQSVF]	0.285551	105	Q4KMG9	TM52B	TM52B_105						FALSE	FALSE
1265	Q	[YISLQCSH]	0.285503	313	Q9BYE2	TMPSD	TMPSD_313						FALSE	FALSE
1266	Q	[KVALQAQI]	0.285407	4773	Q8WXH0	SYNE2	SYNE2_4773						FALSE	FALSE
1267	Q	[QAILQGNR]	0.285405	113	P58872	RHBL3	RHBL3_113						FALSE	FALSE
1268	Q	[RVSLQATA]	0.28533	154	Q9HCC8	GDPD2	GDPD2_154						FALSE	FALSE
1269	Q	[TVQLQGSG]	0.285314	415	Q8IVS8	GLCTK	GLCTK_415						FALSE	FALSE
1270	Q	[VIKLQSLV]	0.285213	107	Q8IXL9	IQCF2	IQCF2_107						FALSE	FALSE
1271	Q	[SPSLQSSR]	0.285077	1044	Q2KJY2	KI26B	KI26B_1044						FALSE	FALSE
1272	H	[KVVLHSCK]	0.284995	471	Q15406	NR6A1	NR6A1_471						FALSE	FALSE
1273	Q	[TPVLQACA]	0.284913	79	A2A3L6	TTC24	TTC24_79						FALSE	FALSE
1274	Q	[SIILQSRI]	0.284883	1378	Q8IZT6	ASPM	ASPM_1378						FALSE	FALSE
1275	Q	[EARLQSLR]	0.284834	505	Q86TM6	SYVN1	SYVN1_505						FALSE	FALSE
1276	Q	[NAVLQSLL]	0.284416	311	Q9BXU7	UBP26	UBP26_311						FALSE	FALSE
1277	Q	[SICLQASV]	0.284282	38	Q8NAA6	CO053	CO053_38						FALSE	FALSE
1278	Q	[QAKLQAQQ]	0.284156	378	P07332	FES	FES_378						FALSE	FALSE
1279	Q	[TVTLQGNL]	0.284089	302	P06132	DCUP	DCUP_302						FALSE	FALSE
1280	Q	[MAFLQSYI]	0.284083	427	Q9P2K2	TXD16	TXD16_427						FALSE	FALSE
1281	Q	[MASLQSRL]	0.283996	1326	Q9BV73	CP250	CP250_1326						FALSE	FALSE
1282	Q	[AACLQAQQ]	0.283873	117	P51788	CLCN2	CLCN2_117						FALSE	FALSE
1283	Q	[GASLQGAT]	0.283608	113	O15379	HDAC3	HDAC3_113						FALSE	FALSE
1284	Q	[NANLQSGS]	0.283608	792	Q9ULM3	YETS2	YETS2_792						FALSE	FALSE
1285	Q	[KVRLQTQP]	0.283424	39	O43772	MCAT	MCAT_39						FALSE	FALSE
1286	Q	[GARLQALQ]	0.283244	390	Q6ZT62	BGIN	BGIN_390						FALSE	FALSE
1287	Q	[GARLQALQ]	0.283244	382	Q9Y3L3	3BP1	3BP1_382						FALSE	FALSE
1288	Q	[AVTLQSQA]	0.283046	132	Q8N6M8	IQCF1	IQCF1_132						FALSE	FALSE
1289	Q	[GSILQART]	0.282985	1189	Q6DT37	MRCKG	MRCKG_1189						FALSE	FALSE
1290	Q	[LSRLQGTS]	0.282867	681	Q9ULD6	INTU	INTU_681						FALSE	FALSE
1291	Q	[RCLLQSGG]	0.282744	686	Q6P2P2	ANM9	ANM9_686						FALSE	FALSE
1292	Q	[GIRLQGHF]	0.282477	124	O95971	BY55	BY55_124						FALSE	FALSE
1293	Q	[SACLQAFS]	0.282269	546	Q92995	UBP13	UBP13_546						FALSE	FALSE
1294	Q	[HTALQSSH]	0.282018	1166	Q9H4Z2	ZN335	ZN335_1166						FALSE	FALSE
1295	Q	[LPVLQGQV]	0.28172	1055	O14795	UN13B	UN13B_1055						FALSE	FALSE
1296	Q	[SVILQAHE]	0.281513	1375	Q9Y238	DLEC1	DLEC1_1375						FALSE	FALSE
1297	Q	[KSRLQSHL]	0.281494	183	Q96PE6	ZIM3	ZIM3_183						FALSE	FALSE
1298	Q	[KACLQSLT]	0.281424	541	O60315	ZEB2	ZEB2_541						FALSE	FALSE
1299	Q	[VAALQGSA]	0.281285	38	P09172	DOPO	DOPO_38						FALSE	FALSE
1300	Q	[LVYLQSSP]	0.281233	277	O96014	WNT11	WNT11_277						FALSE	FALSE
1301	Q	[LSSLQASI]	0.281195	383	Q9NWB1	RFOX1	RFOX1_383						FALSE	FALSE
1302	Q	[QAKLQAKQ]	0.280648	583	O14727	APAF	APAF_583						FALSE	FALSE
1303	Q	[MPLLQSSS]	0.280577	1056	Q86UR5	RIMS1	RIMS1_1056						FALSE	FALSE
1304	Q	[LCHLQANL]	0.280512	813	Q9H799	CPLN1	CPLN1_813						FALSE	FALSE
1305	Q	[VVLLQTSP]	0.280368	280	Q9BQ70	TCF25	TCF25_280						FALSE	FALSE
1306	Q	[TTWLQAAS]	0.280312	107	Q9HB40	RISC	RISC_107						FALSE	FALSE
1307	Q	[EVLLQAKR]	0.280309	1576	Q7Z7A1	CNTRL	CNTRL_1576						FALSE	FALSE
1308	Q	[IAILQGLS]	0.280216	2360	Q8WZ42	TITIN	TITIN_2360						FALSE	FALSE
1309	H	[VARLHGAL]	0.279977	32	Q8IZJ0	IFNL2	IFNL2_32						FALSE	FALSE
1310	Q	[YSRMQSTY]	0.27993	100	O95793	STAU1	STAU1_100						FALSE	FALSE
1311	Q	[VSILQSWY]	0.27966	908	Q9P217	ZSWM5	ZSWM5_908						FALSE	FALSE
1312	Q	[LSCLQATF]	0.279614	321	P23276	KELL	KELL_321						FALSE	FALSE
1313	Q	[IIRLQSLC]	0.279592	1032	Q13459	MYO9B	MYO9B_1032						FALSE	FALSE
1314	Q	[VAALQSKV]	0.279552	223	Q5W0B1	OBI1	OBI1_223						FALSE	FALSE
1315	Q	[CTSLQSQH]	0.279243	744	Q70EK8	UBP53	UBP53_744						FALSE	FALSE
1316	Q	[SACLQGTH]	0.279115	144	Q96LP2	FA81B	FA81B_144						FALSE	FALSE
1317	Q	[HPRLQALK]	0.279087	223	P05412	JUN	JUN_223						FALSE	FALSE
1318	Q	[CSVLQSCM]	0.279057	642	P51805	PLXA3	PLXA3_642						FALSE	FALSE
1319	Q	[VVVCQCGL]	0.278913	155	Q86UA6	RIP	RIP_155						FALSE	FALSE
1320	Q	[LVRLQSLG]	0.278478	293	Q6ZN03	CU136	CU136_293						FALSE	FALSE
1321	Q	[LCTMQAHI]	0.278471	129	A6NCW0	U17L3	U17L3_129						FALSE	FALSE
1322	Q	[LCTMQAHI]	0.278471	129	A6NCW7	U17L4	U17L4_129						FALSE	FALSE
1323	Q	[LCTMQAHI]	0.278471	129	A8MUK1	U17L5	U17L5_129						FALSE	FALSE
1324	Q	[LCTMQAHI]	0.278471	129	C9J2P7	U17LF	U17LF_129						FALSE	FALSE
1325	Q	[LCTMQAHI]	0.278471	129	C9JJH3	U17LA	U17LA_129						FALSE	FALSE
1326	Q	[LCTMQAHI]	0.278471	129	C9JLJ4	U17LD	U17LD_129						FALSE	FALSE
1327	Q	[LCTMQAHI]	0.278471	129	C9JPN9	UL17C	UL17C_129						FALSE	FALSE
1328	Q	[LCTMQAHI]	0.278471	129	C9JVI0	U17LB	U17LB_129						FALSE	FALSE
1329	Q	[LCTMQAHI]	0.278471	129	D6R901	U17LL	U17LL_129						FALSE	FALSE
1330	Q	[LCTMQAHI]	0.278471	129	D6R9N7	U17LI	U17LI_129						FALSE	FALSE
1331	Q	[LCTMQAHI]	0.278471	129	D6RA61	U17LM	U17LM_129						FALSE	FALSE
1332	Q	[LCTMQAHI]	0.278471	129	D6RBM5	U17LN	U17LN_129						FALSE	FALSE
1333	Q	[LCTMQAHI]	0.278471	129	D6RBQ6	U17LH	U17LH_129						FALSE	FALSE
1334	Q	[LCTMQAHI]	0.278471	129	D6RCP7	U17LJ	U17LJ_129						FALSE	FALSE
1335	Q	[LCTMQAHI]	0.278471	129	D6RJB6	U17LK	U17LK_129						FALSE	FALSE
1336	Q	[LCTMQAHI]	0.278471	129	P0C7I0	U17L8	U17L8_129						FALSE	FALSE
1337	Q	[LCTMQAHI]	0.278471	129	Q0WX57	U17LO	U17LO_129						FALSE	FALSE
1338	Q	[LCTMQAHI]	0.278471	129	Q6QN14	U17L6	U17L6_129						FALSE	FALSE
1339	Q	[LCTMQAHI]	0.278471	129	Q6R6M4	U17L2	U17L2_129						FALSE	FALSE
1340	Q	[LCTMQAHI]	0.278471	129	Q7RTZ2	U17L1	U17L1_129						FALSE	FALSE
1341	Q	[SAVMQALK]	0.278436	539	P48449	LSS	LSS_539						FALSE	FALSE
1342	Q	[YSILQTAR]	0.278326	1140	O15056	SYNJ2	SYNJ2_1140						FALSE	FALSE
1343	Q	[HCRCQAGY]	0.278117	1134	P46531	NOTC1	NOTC1_1134						FALSE	FALSE
1344	Q	[LAYLQCAV]	0.27805	20	P18405	S5A1	S5A1_20						FALSE	FALSE
1345	Q	[KTRLQSLQ]	0.27805	254	Q9H936	GHC1	GHC1_254					y	GHC1_254	0.27805		H
1346	Q	[AVLLQSFS]	0.277992	432	Q2NKJ3	CTC1	CTC1_432						FALSE	FALSE
1347	Q	[TALMQATY]	0.277893	366	Q68DC2	ANKS6	ANKS6_366						FALSE	FALSE
1348	Q	[GASLQAQT]	0.277687	1870	Q04721	NOTC2	NOTC2_1870						FALSE	FALSE
1349	Q	[VVLLQGLS]	0.277547	104	O60779	S19A2	S19A2_104						FALSE	FALSE
1350	Q	[LCSLQGRL]	0.277462	3999	Q9NZJ4	SACS	SACS_3999						FALSE	FALSE
1351	Q	[ISVLQAIR]	0.277417	511	Q96F07	CYFP2	CYFP2_511						FALSE	FALSE
1352	Q	[AVLMQAYR]	0.277251	214	P21912	SDHB	SDHB_214						FALSE	FALSE
1353	Q	[PARLQALA]	0.276672	60	Q8IYG6	LRC56	LRC56_60						FALSE	FALSE
1354	Q	[LANLQTSK]	0.276655	507	Q6P2P2	ANM9	ANM9_507						FALSE	FALSE
1355	Q	[RCRCQSSN]	0.276535	63	Q5TA76	LCE3A	LCE3A_63						FALSE	FALSE
1356	Q	[HSVLQGFI]	0.276463	215	Q8WWA1	TMM40	TMM40_215						FALSE	FALSE
1357	Q	[PATLQCKV]	0.27638	7967	Q8WZ42	TITIN	TITIN_7967						FALSE	FALSE
1358	Q	[QARLQAVQ]	0.276369	1010	Q8TES7	FBF1	FBF1_1010						FALSE	FALSE
1359	Q	[VTFLQAKQ]	0.276331	894	Q9UKK3	PARP4	PARP4_894						FALSE	FALSE
1360	Q	[LVRMQGVP]	0.276323	679	Q9H6T0	ESRP2	ESRP2_679						FALSE	FALSE
1361	Q	[KASLQSQL]	0.276307	132	Q15750	TAB1	TAB1_132			y			TAB1_132	0.276307		H
1362	H	[RVTLHCSF]	0.276095	49	P25189	MYP0	MYP0_49						FALSE	FALSE
1363	Q	[VVFLQSRG]	0.276058	100	O95081	AGFG2	AGFG2_100						FALSE	FALSE
1364	Q	[AATLQGVR]	0.275933	296	A6NCS4	NKX26	NKX26_296						FALSE	FALSE
1365	Q	[KPVLQSTM]	0.275885	294	P18850	ATF6A	ATF6A_294						FALSE	FALSE
1366	Q	[AARLQAHE]	0.275842	683	Q6ZN55	ZN574	ZN574_683						FALSE	FALSE
1367	Q	[LTSLQSAL]	0.275796	615	Q9Y2B5	VP9D1	VP9D1_615						FALSE	FALSE
1368	Q	[EVVLQCTA]	0.275755	23	Q92736	RYR2	RYR2_23						FALSE	FALSE
1369	Q	[LIRLQSLY]	0.275724	204	Q9H9L4	KANL2	KANL2_204						FALSE	FALSE
1370	Q	[NASLQAAL]	0.275492	613	O15409	FOXP2	FOXP2_613						FALSE	FALSE
1371	Q	[LAALQGSI]	0.275477	476	Q9NVR2	INT10	INT10_476						FALSE	FALSE
1372	Q	[VSILQTRK]	0.274864	210	Q9UKB5	AJAP1	AJAP1_210						FALSE	FALSE
1373	Q	[TSTLQSVR]	0.274235	245	Q9Y5W9	SNX11	SNX11_245						FALSE	FALSE
1374	Q	[CSVLQSLK]	0.274217	495	Q92674	CENPI	CENPI_495						FALSE	FALSE
1375	Q	[VAALQASP]	0.274137	128	Q9UDY2	ZO2	ZO2_128						FALSE	FALSE
1376	Q	[WAALQGAR]	0.274054	2591	O15230	LAMA5	LAMA5_2591						FALSE	FALSE
1377	Q	[FSNLQSAI]	0.274046	485	P61550	ENVT1	ENVT1_485						FALSE	FALSE
1378	Q	[TVLLQSLV]	0.273874	270	Q99941	ATF6B	ATF6B_270						FALSE	FALSE
1379	Q	[AATLQAKS]	0.273715	595	Q5SRH9	TT39A	TT39A_595						FALSE	FALSE
1380	Q	[VSTLQAAA]	0.273606	191	Q9BZG8	DPH1	DPH1_191						FALSE	FALSE
1381	Q	[LAQLQAQL]	0.273544	95	Q5T481	RBM20	RBM20_95						FALSE	FALSE
1382	Q	[GVMLQSML]	0.273542	80	Q5TCS8	KAD9	KAD9_80						FALSE	FALSE
1383	Q	[KILLQAQR]	0.273492	278	Q86V42	F124A	F124A_278						FALSE	FALSE
1384	Q	[RSLLQCSV]	0.273389	862	P50851	LRBA	LRBA_862						FALSE	FALSE
1385	Q	[IVNLQGKL]	0.273342	753	Q9Y4K4	M4K5	M4K5_753						FALSE	FALSE
1386	Q	[AAKLQTTK]	0.2733	427	Q9NW13	RBM28	RBM28_427						FALSE	FALSE
1387	Q	[TGRLQSGV]	0.273235	379	Q9NPI1	BRD7	BRD7_379						FALSE	FALSE
1388	Q	[ISKLQATN]	0.273043	395	Q9Y4I1	MYO5A	MYO5A_395						FALSE	FALSE
1389	Q	[MCVFQGYS]	0.272993	427	Q53GD3	CTL4	CTL4_427						FALSE	FALSE
1390	Q	[HTSLQARY]	0.272834	344	Q567U6	CCD93	CCD93_344						FALSE	FALSE
1391	Q	[SAQLQAAL]	0.272765	738	Q15678	PTN14	PTN14_738						FALSE	FALSE
1392	Q	[LALLQSRQ]	0.272668	296	O95613	PCNT	PCNT_296						FALSE	FALSE
1393	Q	[KVNLQSLK]	0.272604	60	Q86TE4	LUZP2	LUZP2_60						FALSE	FALSE
1394	Q	[GALLQSAA]	0.272538	740	O15084	ANR28	ANR28_740						FALSE	FALSE
1395	Q	[RSVMQAQS]	0.272314	203	P60827	C1QT8	C1QT8_203						FALSE	FALSE
1396	Q	[KIILQAFS]	0.272276	360	Q96RN1	S26A8	S26A8_360						FALSE	FALSE
1397	Q	[TAIMQSMA]	0.272275	4337	Q9UFH2	DYH17	DYH17_4337						FALSE	FALSE
1398	Q	[HIILQSMH]	0.272249	215	Q9Y458	TBX22	TBX22_215						FALSE	FALSE
1399	Q	[LPRLQGKL]	0.2722	188	Q6NVY1	HIBCH	HIBCH_188						FALSE	FALSE
1400	Q	[KVVLQSEV]	0.27209	1743	O60292	SI1L3	SI1L3_1743						FALSE	FALSE
1401	Q	[TTALQASV]	0.272039	1981	Q14686	NCOA6	NCOA6_1981						FALSE	FALSE
1402	Q	[GIKLQARV]	0.271966	858	Q9BXT4	TDRD1	TDRD1_858						FALSE	FALSE
1403	Q	[RAKLQGLL]	0.271836	21	Q8N6Q8	MET25	MET25_21						FALSE	FALSE
1404	Q	[ACLLQGCY]	0.271737	65	Q9BXF3	CECR2	CECR2_65						FALSE	FALSE
1405	Q	[VSRLQSIV]	0.271366	398	P28749	RBL1	RBL1_398						FALSE	FALSE
1406	Q	[TSVLQCLT]	0.271301	693	Q8TAM1	BBS10	BBS10_693						FALSE	FALSE
1407	Q	[LPVLQAGP]	0.271171	202	Q6NSZ9	ZSC25	ZSC25_202						FALSE	FALSE
1408	Q	[RANLQSTS]	0.27114	938	Q9Y485	DMXL1	DMXL1_938						FALSE	FALSE
1409	Q	[AIKLQAQV]	0.270729	748	Q99973	TEP1	TEP1_748						FALSE	FALSE
1410	Q	[KSCLQGAC]	0.270413	170	C9JSJ3	BHMG1	BHMG1_170						FALSE	FALSE
1411	Q	[AAKMQGKV]	0.270292	263	Q9BPU6	DPYL5	DPYL5_263						FALSE	FALSE
1412	Q	[RALMQAKT]	0.270271	98	Q9Y5K3	PCY1B	PCY1B_98						FALSE	FALSE
1413	Q	[LALFQSGR]	0.27027	145	Q9BQG0	MBB1A	MBB1A_145						FALSE	FALSE
1414	Q	[GVQLQSNT]	0.270103	82	Q14141	SEPT6	SEPT6_82				y		SEPT6_82	0.270103		E
1415	Q	[PPRLQSNI]	0.270098	332	Q9UJ41	RABX5	RABX5_332						FALSE	FALSE
1416	Q	[IVNLQGRL]	0.269925	801	Q8IVH8	M4K3	M4K3_801						FALSE	FALSE
1417	Q	[KTQLQAQT]	0.269868	132	Q6PIV7	S2534	S2534_132						FALSE	FALSE
1418	Q	[SAMLQAQQ]	0.269679	362	Q9HA77	SYCM	SYCM_362						FALSE	FALSE
1419	Q	[HTFMQAGF]	0.269549	153	A6NF34	ANTRL	ANTRL_153						FALSE	FALSE
1420	Q	[KAMLQGRQ]	0.269396	73	Q86T23	CROL1	CROL1_73						FALSE	FALSE
1421	Q	[GSRLQALR]	0.269322	244	O43822	CF410	CF410_244						FALSE	FALSE
1422	Q	[LASLQGRT]	0.269316	509	A6NCW0	U17L3	U17L3_509						FALSE	FALSE
1423	Q	[LASLQGRT]	0.269316	509	A6NCW7	U17L4	U17L4_509						FALSE	FALSE
1424	Q	[LASLQGRT]	0.269316	509	P0C7I0	U17L8	U17L8_509						FALSE	FALSE
1425	Q	[LASLQGRT]	0.269316	509	Q6R6M4	U17L2	U17L2_509						FALSE	FALSE
1426	Q	[LASLQGRT]	0.269316	509	Q7RTZ2	U17L1	U17L1_509						FALSE	FALSE
1427	Q	[DAVLQAAV]	0.26923	255	P18084	ITB5	ITB5_255						FALSE	FALSE
1428	Q	[NAILQSLS]	0.268773	175	Q9Y6I4	UBP3	UBP3_175						FALSE	FALSE
1429	Q	[RANLQATS]	0.268429	817	B4DYI2	S31C2	S31C2_817						FALSE	FALSE
1430	Q	[RANLQATS]	0.268429	823	P0DKV0	S31C1	S31C1_823						FALSE	FALSE
1431	Q	[ASTLQSSY]	0.268423	1058	Q14126	DSG2	DSG2_1058						FALSE	FALSE
1432	Q	[MIVLQSLH]	0.268367	391	O95936	EOMES	EOMES_391						FALSE	FALSE
1433	Q	[MIVLQSLH]	0.268367	261	Q9UL17	TBX21	TBX21_261						FALSE	FALSE
1434	Q	[ECWLQSAR]	0.26833	1926	Q13535	ATR	ATR_1926						FALSE	FALSE
1435	Q	[VVSMQAFQ]	0.268268	1865	Q9NR48	ASH1L	ASH1L_1865						FALSE	FALSE
1436	Q	[RVALQSQS]	0.268085	117	Q8TBK2	SETD6	SETD6_117						FALSE	FALSE
1437	Q	[TTRLQAEK]	0.268046	29	Q9UIA9	XPO7	XPO7_29						FALSE	FALSE
1438	Q	[TAILQGYE]	0.267699	1102	Q9P273	TEN3	TEN3_1102						FALSE	FALSE
1439	Q	[EVLLQAGH]	0.267567	968	O60229	KALRN	KALRN_968						FALSE	FALSE
1440	Q	[DCRLQGRC]	0.267276	615	Q9BXP8	PAPP2	PAPP2_615						FALSE	FALSE
1441	Q	[HCNLQAMS]	0.267139	398	Q12948	FOXC1	FOXC1_398						FALSE	FALSE
1442	Q	[GPCLQAQR]	0.267114	43	Q99742	NPAS1	NPAS1_43						FALSE	FALSE
1443	Q	[VVSMQGNT]	0.267053	31	O43896	KIF1C	KIF1C_31						FALSE	FALSE
1444	Q	[VISLQSYF]	0.267018	1759	Q8IZT6	ASPM	ASPM_1759						FALSE	FALSE
1445	H	[TCKLHGGS]	0.2666	108	P03950	ANGI	ANGI_108						FALSE	FALSE
1446	Q	[RAALQAQK]	0.266539	324	Q9ULG1	INO80	INO80_324						FALSE	FALSE
1447	Q	[LTILQSLS]	0.266378	82	Q9NXL9	MCM9	MCM9_82						FALSE	FALSE
1448	Q	[VVTFQAFI]	0.266317	810	P12814	ACTN1	ACTN1_810						FALSE	FALSE
1449	Q	[VVTFQAFI]	0.266317	819	Q08043	ACTN3	ACTN3_819						FALSE	FALSE
1450	Q	[SASLQAQI]	0.266311	344	Q2M2I5	K1C24	K1C24_344						FALSE	FALSE
1451	Q	[GSVLQAKL]	0.266264	743	Q14764	MVP	MVP_743						FALSE	FALSE
1452	Q	[EARMQAAL]	0.266232	465	P58004	SESN2	SESN2_465						FALSE	FALSE
1453	Q	[TSVFQASL]	0.266114	498	O60308	CE104	CE104_498						FALSE	FALSE
1454	Q	[YCRLQGEH]	0.266054	355	Q14289	FAK2	FAK2_355						FALSE	FALSE
1455	Q	[SSHLQSSK]	0.265923	59	Q9P2N7	KLH13	KLH13_59						FALSE	FALSE
1456	Q	[TVYLQGTI]	0.265917	335	Q9H694	BICC1	BICC1_335						FALSE	FALSE
1457	Q	[NSCLQARR]	0.265887	46	O60609	GFRA3	GFRA3_46						FALSE	FALSE
1458	Q	[LAHLQSFS]	0.265637	511	Q5T011	SZT2	SZT2_511						FALSE	FALSE
1459	Q	[RARMQSLM]	0.265591	670	P01266	THYG	THYG_670						FALSE	FALSE
1460	Q	[VSSLQCHR]	0.26559	347	P39086	GRIK1	GRIK1_347						FALSE	FALSE
1461	Q	[TAWLQGGV]	0.265574	325	Q03395	ROM1	ROM1_325						FALSE	FALSE
1462	Q	[QVFLQATR]	0.265359	193	Q5T848	GP158	GP158_193						FALSE	FALSE
1463	Q	[ISCLQACK]	0.265257	539	Q9H4D0	CSTN2	CSTN2_539						FALSE	FALSE
1464	Q	[TAALQSVF]	0.264784	161	Q8IYR0	CF206	CF206_161						FALSE	FALSE
1465	Q	[KSVLQGKL]	0.264776	363	P20020	AT2B1	AT2B1_363						FALSE	FALSE
1466	Q	[KSVLQGKL]	0.264776	353	P23634	AT2B4	AT2B4_353						FALSE	FALSE
1467	Q	[KSVLQGKL]	0.264776	387	Q01814	AT2B2	AT2B2_387						FALSE	FALSE
1468	Q	[KSVLQGKL]	0.264776	361	Q16720	AT2B3	AT2B3_361						FALSE	FALSE
1469	Q	[FTWLQAVF]	0.264768	67	Q02509	OC90	OC90_67						FALSE	FALSE
1470	Q	[FVSLQTQH]	0.264374	207	Q7L0R7	RNF44	RNF44_207						FALSE	FALSE
1471	Q	[IVNLQAFQ]	0.26386	291	Q5VWT5	FYB2	FYB2_291						FALSE	FALSE
1472	Q	[MTQLQGTR]	0.263476	2710	P12111	CO6A3	CO6A3_2710						FALSE	FALSE
1473	Q	[RAFLQSLR]	0.263296	30	Q86UD0	SAPC2	SAPC2_30						FALSE	FALSE
1474	Q	[PVLLQAVL]	0.26324	97	Q6KC79	NIPBL	NIPBL_97						FALSE	FALSE
1475	H	[LAKLHGSY]	0.263064	633	O75808	CAN15	CAN15_633						FALSE	FALSE
1476	Q	[PVTLQSTA]	0.262989	3248	Q8WXI7	MUC16	MUC16_3248						FALSE	FALSE
1477	Q	[TAALQAAL]	0.262919	56	O15511	ARPC5	ARPC5_56						FALSE	FALSE
1478	Q	[TAALQAAL]	0.262919	745	Q8TEX9	IPO4	IPO4_745						FALSE	FALSE
1479	Q	[LSTLQSSL]	0.262739	251	Q14094	CCNI	CCNI_251						FALSE	FALSE
1480	Q	[LSTLQSSL]	0.262739	88	Q5M8T2	S35D3	S35D3_88						FALSE	FALSE
1481	Q	[EVRFQASL]	0.26263	141	Q2M329	CCD96	CCD96_141						FALSE	FALSE
1482	Q	[GPRMQASA]	0.262627	302	Q5T4B2	GT253	GT253_302						FALSE	FALSE
1483	Q	[WAQLQARV]	0.262621	385	Q9Y5L3	ENTP2	ENTP2_385						FALSE	FALSE
1484	Q	[KVRLQHFF]	0.262565	1015	O15013	ARHGA	ARHGA_1015						FALSE	FALSE
1485	Q	[MVLLQGGE]	0.262555	95	Q9BRQ8	FSP1	FSP1_95						FALSE	FALSE
1486	Q	[SALLQSQS]	0.26244	521	Q5VTR2	BRE1A	BRE1A_521						FALSE	FALSE
1487	Q	[WCLLQGLR]	0.262369	225	Q96CU9	FXRD1	FXRD1_225						FALSE	FALSE
1488	Q	[IPRLQALY]	0.262072	150	Q9H9P8	L2HDH	L2HDH_150						FALSE	FALSE
1489	H	[LARLHGSS]	0.26201	625	P51160	PDE6C	PDE6C_625						FALSE	FALSE
1490	Q	[RGKLQAQR]	0.262002	1301	Q5TCY1	TTBK1	TTBK1_1301						FALSE	FALSE
1491	Q	[SACLQAAE]	0.261954	43	Q02643	GHRHR	GHRHR_43						FALSE	FALSE
1492	Q	[YVLFQAAT]	0.26179	69	Q9C0E2	XPO4	XPO4_69						FALSE	FALSE
1493	H	[LAKLHSAI]	0.261597	489	Q9Y2K6	UBP20	UBP20_489						FALSE	FALSE
1494	Q	[SGVLQAGR]	0.26136	814	Q6VAB6	KSR2	KSR2_814						FALSE	FALSE
1495	Q	[AVVLQCIA]	0.261279	169	Q9UNX9	KCJ14	KCJ14_169						FALSE	FALSE
1496	Q	[TASLQCNS]	0.261146	91	Q9UFW8	CGBP1	CGBP1_91						FALSE	FALSE
1497	Q	[NTRMQCFS]	0.260827	469	Q14393	GAS6	GAS6_469						FALSE	FALSE
1498	Q	[GVKLQAEK]	0.260803	291	Q9Y314	NOSIP	NOSIP_291						FALSE	FALSE
1499	Q	[AAMMQSAL]	0.260467	479	F5H658	F5H658	F5H658_479						FALSE	FALSE
1500	Q	[AAMMQSAL]	0.260467	479	Q14562	DHX8	DHX8_479						FALSE	FALSE
1501	Q	[GTRLQTHR]	0.260441	771	Q92547	TOPB1	TOPB1_771						FALSE	FALSE
1502	Q	[ICSLQSLI]	0.260393	150	O94782	UBP1	UBP1_150						FALSE	FALSE
1503	Q	[IAQLQTSI]	0.260258	85	Q6P1K2	PMF1	PMF1_85						FALSE	FALSE
1504	Q	[TWRLQSSN]	0.260159	540	A9Z1Z3	FR1L4	FR1L4_540						FALSE	FALSE
1505	Q	[VAALQAMK]	0.260151	419	Q6NXE6	ARMC6	ARMC6_419						FALSE	FALSE
1506	Q	[TSILQAMS]	0.259925	354	Q659C4	LAR1B	LAR1B_354						FALSE	FALSE
1507	Q	[LSKMQARI]	0.259903	675	Q6EMB2	TTLL5	TTLL5_675						FALSE	FALSE
1508	Q	[PTTLQGAI]	0.2599	243	Q96D42	HAVR1	HAVR1_243						FALSE	FALSE
1509	Q	[SSMLQASV]	0.259877	605	Q92887	MRP2	MRP2_605						FALSE	FALSE
1510	Q	[QTRLQAVS]	0.259693	38	O43156	TTI1	TTI1_38						FALSE	FALSE
1511	Q	[KSVLQAVQ]	0.259463	646	Q16799	RTN1	RTN1_646						FALSE	FALSE
1512	Q	[KALLQAKA]	0.259459	361	Q13428	TCOF	TCOF_361						FALSE	FALSE
1513	Q	[VPVFQSQI]	0.259249	17	Q8WVI7	PPR1C	PPR1C_17						FALSE	FALSE
1514	Q	[IVVLQGLP]	0.258996	1182	Q96N23	CFA54	CFA54_1182						FALSE	FALSE
1515	Q	[FALLQAYA]	0.258661	332	Q8TCJ2	STT3B	STT3B_332						FALSE	FALSE
1516	Q	[PSRLQASG]	0.258555	648	Q6ZUB1	S31E1	S31E1_648						FALSE	FALSE
1517	Q	[VANLQAQP]	0.258199	1746	O60229	KALRN	KALRN_1746						FALSE	FALSE
1518	Q	[ISRLQANQ]	0.258182	198	O95361	TRI16	TRI16_198						FALSE	FALSE
1519	Q	[WVNMQGGT]	0.257995	397	Q8TD19	NEK9	NEK9_397						FALSE	FALSE
1520	Q	[HALLQSAE]	0.257985	1936	Q96JI7	SPTCS	SPTCS_1936						FALSE	FALSE
1521	Q	[AALLQGAV]	0.257985	18	P24855	DNAS1	DNAS1_18						FALSE	FALSE
1522	Q	[RAIFQGQY]	0.257671	53	Q9UJW2	TINAG	TINAG_53						FALSE	FALSE
1523	Q	[YCELQASK]	0.257502	910	Q8TF17	S3TC2	S3TC2_910						FALSE	FALSE
1524	Q	[EVCLQSNF]	0.2574	43	Q8N614	TM156	TM156_43						FALSE	FALSE
1525	Q	[VPKLQAIT]	0.257152	820	Q9Y2K7	KDM2A	KDM2A_820				y		KDM2A_820	0.257152		-
1526	Q	[VSSLQCNR]	0.257022	346	Q13002	GRIK2	GRIK2_346						FALSE	FALSE
1527	Q	[CSVLQGTV]	0.257019	441	P52790	HXK3	HXK3_441						FALSE	FALSE
1528	Q	[LVTLQSLS]	0.256988	523	P69849	NOMO3	NOMO3_523						FALSE	FALSE
1529	Q	[LVTLQSLS]	0.256988	523	Q15155	NOMO1	NOMO1_523						FALSE	FALSE
1530	Q	[LVTLQSLS]	0.256988	523	Q5JPE7	NOMO2	NOMO2_523						FALSE	FALSE
1531	Q	[LAQLQSRM]	0.256853	1333	Q96RY7	IF140	IF140_1333						FALSE	FALSE
1532	Q	[VACFQGQH]	0.25678	55	Q68EM7	RHG17	RHG17_55						FALSE	FALSE
1533	Q	[AAALQSAK]	0.25662	444	O60343	TBCD4	TBCD4_444						FALSE	FALSE
1534	Q	[ASRLQTSI]	0.256591	1602	Q8TF72	SHRM3	SHRM3_1602						FALSE	FALSE
1535	Q	[LANLQATS]	0.256587	971	Q5TZJ5	S31A1	S31A1_971						FALSE	FALSE
1536	Q	[LANLQATS]	0.256587	971	Q5VU36	S31A5	S31A5_971						FALSE	FALSE
1537	Q	[LANLQATS]	0.256587	967	Q5VVP1	S31A6	S31A6_967						FALSE	FALSE
1538	Q	[LANLQATS]	0.256587	971	Q5VYP0	S31A3	S31A3_971						FALSE	FALSE
1539	Q	[LANLQATS]	0.256587	971	Q8IWB4	S31A7	S31A7_971						FALSE	FALSE
1540	H	[CAILHSSV]	0.25638	764	A2VEC9	SSPO	SSPO_764						FALSE	FALSE
1541	Q	[NVQLQTST]	0.25625	1006	Q86VH2	KIF27	KIF27_1006						FALSE	FALSE
1542	H	[VPVLHAST]	0.256159	140	A6NN90	CB081	CB081_140						FALSE	FALSE
1543	Q	[DCVLQGAL]	0.256	82	Q5UAW9	GP157	GP157_82						FALSE	FALSE
1544	Q	[VSNLQSVF]	0.255865	68	P56937	DHB7	DHB7_68						FALSE	FALSE
1545	Q	[VANMQSHI]	0.255712	240	Q5H9E4	S2553	S2553_240						FALSE	FALSE
1546	Q	[PARFQCRV]	0.255526	3365	Q8WZ42	TITIN	TITIN_3365						FALSE	FALSE
1547	Q	[LVNLQGTV]	0.255507	234	Q8IZD6	S22AF	S22AF_234						FALSE	FALSE
1548	Q	[QVFLQAKK]	0.255506	250	Q5KU26	COL12	COL12_250						FALSE	FALSE
1549	Q	[FTILQTSE]	0.255468	344	P51816	AFF2	AFF2_344						FALSE	FALSE
1550	Q	[AVLLQAAE]	0.255405	35	Q8TBP5	F174A	F174A_35						FALSE	FALSE
1551	Q	[DCCLQSAC]	0.255384	870	Q9NT68	TEN2	TEN2_870						FALSE	FALSE
1552	Q	[MTILQTYF]	0.255201	85	O75348	VATG1	VATG1_85						FALSE	FALSE
1553	Q	[FAVLQNAF]	0.25515	388	Q8IZQ1	WDFY3	WDFY3_388						FALSE	FALSE
1554	Q	[SSRLQAKQ]	0.254995	9	O96020	CCNE2	CCNE2_9						FALSE	FALSE
1555	Q	[RANFQAAR]	0.254724	271	Q9HBM0	VEZA	VEZA_271						FALSE	FALSE
1556	Q	[QCQLQAGS]	0.254606	125	A2VEC9	SSPO	SSPO_125						FALSE	FALSE
1557	Q	[HIQLQCSS]	0.254505	461	Q7RTY8	TMPS7	TMPS7_461						FALSE	FALSE
1558	Q	[ETKLQSNR]	0.254354	391	A6NMK8	INY2B	INY2B_391						FALSE	FALSE
1559	Q	[TTVMQGFN]	0.254023	28	Q9BPV8	P2Y13	P2Y13_28						FALSE	FALSE
1560	Q	[HSHLQSQR]	0.254015	528	Q9ULD4	BRPF3	BRPF3_528						FALSE	FALSE
1561	Q	[LPVLQGTS]	0.253995	1025	A6NGW2	STRCL	STRCL_1025						FALSE	FALSE
1562	Q	[LPVLQGTS]	0.253995	1025	Q7RTU9	STRC	STRC_1025						FALSE	FALSE
1563	Q	[HTFLQAGL]	0.253693	61	P60673	PROF3	PROF3_61						FALSE	FALSE
1564	Q	[LTLLQARS]	0.253654	838	A7E2Y1	MYH7B	MYH7B_838						FALSE	FALSE
1565	Q	[HCILQHSN]	0.25363	40	Q9NX38	ABITM	ABITM_40						FALSE	FALSE
1566	Q	[CVSLQALH]	0.253535	141	Q9UKV8	AGO2	AGO2_141						FALSE	FALSE
1567	Q	[LVNLQSHN]	0.253358	86	P34982	OR1D2	OR1D2_86						FALSE	FALSE
1568	Q	[NACLQTSS]	0.253284	498	Q6P3W7	SCYL2	SCYL2_498						FALSE	FALSE
1569	Q	[LCVCQSGT]	0.253282	544	P13671	CO6	CO6_544						FALSE	FALSE
1570	Q	[VPCLQGTI]	0.253213	1458	Q86TB3	ALPK2	ALPK2_1458						FALSE	FALSE
1571	H	[NARLHGAR]	0.253137	345	O75170	PP6R2	PP6R2_345						FALSE	FALSE
1572	H	[YAKLHGSY]	0.252946	213	P20807	CAN3	CAN3_213						FALSE	FALSE
1573	H	[YAKLHGSY]	0.252946	189	Q6ZSI9	CAN12	CAN12_189						FALSE	FALSE
1574	Q	[FVWLQSVA]	0.252855	381	Q99742	NPAS1	NPAS1_381						FALSE	FALSE
1575	H	[MARLHGAI]	0.25284	288	Q9P0W2	HM20B	HM20B_288						FALSE	FALSE
1576	Q	[RPMLQAAL]	0.252705	107	P34913	HYES	HYES_107						FALSE	FALSE
1577	Q	[AVRLQHSL]	0.25265	171	A6NC78	GOG8I	GOG8I_171						FALSE	FALSE
1578	Q	[AVRLQHSL]	0.25265	171	A6NCC3	GOG8O	GOG8O_171						FALSE	FALSE
1579	Q	[AVRLQHSL]	0.25265	171	A6NMD2	GOG8J	GOG8J_171						FALSE	FALSE
1580	Q	[AVRLQHSL]	0.25265	163	A6NN73	GOG8C	GOG8C_163						FALSE	FALSE
1581	Q	[AVRLQHSL]	0.25265	171	D6RF30	GOG8K	GOG8K_171						FALSE	FALSE
1582	Q	[AVRLQHSL]	0.25265	171	F8WBI6	GOG8N	GOG8N_171						FALSE	FALSE
1583	Q	[AVRLQHSL]	0.25265	171	H3BPF8	GOG8S	GOG8S_171						FALSE	FALSE
1584	Q	[AVRLQHSL]	0.25265	171	H3BQL2	GOG8T	GOG8T_171						FALSE	FALSE
1585	Q	[AVRLQHSL]	0.25265	171	H3BSY2	GOG8M	GOG8M_171						FALSE	FALSE
1586	Q	[AVRLQHSL]	0.25265	171	H3BV12	GOG8Q	GOG8Q_171						FALSE	FALSE
1587	Q	[AVRLQHSL]	0.25265	171	I6L899	GOG8R	GOG8R_171						FALSE	FALSE
1588	H	[FAVMHAQR]	0.252645	157	Q8NI32	LPD6B	LPD6B_157						FALSE	FALSE
1589	Q	[EARLQSVL]	0.252349	284	Q13561	DCTN2	DCTN2_284						FALSE	FALSE
1590	Q	[MTNLQAAQ]	0.25232	368	Q86SQ6	AGRA1	AGRA1_368						FALSE	FALSE
1591	Q	[SAIFQASA]	0.252314	190	Q9H9H5	MA6D1	MA6D1_190						FALSE	FALSE
1592	Q	[NSVLQSRN]	0.252296	826	Q9ULH7	MRTFB	MRTFB_826						FALSE	FALSE
1593	Q	[LTVLQTGA]	0.252252	478	Q587J7	TDR12	TDR12_478						FALSE	FALSE
1594	Q	[APCLQGGR]	0.252252	1189	O15357	SHIP2	SHIP2_1189						FALSE	FALSE
1595	Q	[FVVFQAWS]	0.252194	167	P0C7U9	FA87A	FA87A_167						FALSE	FALSE
1596	Q	[ACLMQGSN]	0.251983	273	Q86W34	AMZ2	AMZ2_273						FALSE	FALSE
1597	Q	[VVCMQTVT]	0.251771	1027	Q2M1K9	ZN423	ZN423_1027						FALSE	FALSE
1598	Q	[VVCMQTVT]	0.251771	1027	Q96K83	ZN521	ZN521_1027						FALSE	FALSE
1599	Q	[QCRLQALN]	0.251757	253	O43638	FOXS1	FOXS1_253						FALSE	FALSE
1600	Q	[SCTMQAGQ]	0.251658	909	P20849	CO9A1	CO9A1_909						FALSE	FALSE
1601	Q	[LSHLQAQR]	0.251475	236	Q12934	BFSP1	BFSP1_236						FALSE	FALSE
1602	Q	[RCVLQMYI]	0.251271	823	Q6ZRQ5	MMS22	MMS22_823						FALSE	FALSE
1603	Q	[ACTLQGHT]	0.251255	512	Q64LD2	WDR25	WDR25_512						FALSE	FALSE
1604	H	[PVVLHCSA]	0.251057	49	Q4KMG0	CDON	CDON_49						FALSE	FALSE
1605	H	[LAVLHSRK]	0.250999	99	Q3SYG4	PTHB1	PTHB1_99						FALSE	FALSE
1606	Q	[NTVLQGLK]	0.250892	871	Q99715	COCA1	COCA1_871						FALSE	FALSE
1607	Q	[KVVCQCGY]	0.250813	90	O94759	TRPM2	TRPM2_90						FALSE	FALSE
1608	Q	[VVCLQMGN]	0.250698	327	Q86TZ1	TTC6	TTC6_327						FALSE	FALSE
1609	Q	[VAALQSHI]	0.250698	703	Q96CN9	GCC1	GCC1_703						FALSE	FALSE
1610	Q	[MVSFQASL]	0.25067	33	Q14032	BAAT	BAAT_33						FALSE	FALSE
1611	H	[AARLHGAR]	0.25063	308	Q6PEZ8	PONL1	PONL1_308						FALSE	FALSE
1612	Q	[RAFLQGGQ]	0.250349	772	Q14203	DCTN1	DCTN1_772						FALSE	FALSE
1613	Q	[HASLQSVV]	0.249977	271	Q15024	EXOS7	EXOS7_271						FALSE	FALSE
1614	Q	[EARLQAVL]	0.249825	358	Q99941	ATF6B	ATF6B_358						FALSE	FALSE
1615	Q	[SVFLQALR]	0.249163	705	Q8IYE1	CCD13	CCD13_705						FALSE	FALSE
1616	Q	[WATLQAKA]	0.249081	3300	Q9NRC6	SPTN5	SPTN5_3300						FALSE	FALSE
1617	Q	[YAQLQSNI]	0.249075	130	P49770	EI2BB	EI2BB_130						FALSE	FALSE
1618	Q	[CANLQGVK]	0.249061	276	Q7L273	KCTD9	KCTD9_276						FALSE	FALSE
1619	Q	[PAALQSSV]	0.248867	156	Q9BSY9	DESI2	DESI2_156						FALSE	FALSE
1620	H	[PVKLHCSM]	0.24886	137	Q9H1K1	ISCU	ISCU_137						FALSE	FALSE
1621	Q	[WTLLQGSW]	0.24883	430	O75182	SIN3B	SIN3B_430						FALSE	FALSE
1622	Q	[VSTLQAFI]	0.248758	3872	Q9NU22	MDN1	MDN1_3872						FALSE	FALSE
1623	Q	[GGVLQGSF]	0.248733	414	Q92911	SC5A5	SC5A5_414						FALSE	FALSE
1624	H	[GVILHSAI]	0.248718	1304	Q7Z3U7	MON2	MON2_1304						FALSE	FALSE
1625	Q	[ASLLQSSH]	0.248686	792	O60732	MAGC1	MAGC1_792						FALSE	FALSE
1626	Q	[LAQLQSRQ]	0.248431	261	Q6P1N0	C2D1A	C2D1A_261						FALSE	FALSE
1627	Q	[SVLLQAVL]	0.24834	60	Q9UJ71	CLC4K	CLC4K_60						FALSE	FALSE
1628	Q	[HALLQAVL]	0.24834	768	P49327	FAS	FAS_768						FALSE	FALSE
1629	Q	[PAIMQALK]	0.247919	677	Q8IYQ7	THNS1	THNS1_677						FALSE	FALSE
1630	Q	[LGKLQAKR]	0.247351	1205	P26640	SYVC	SYVC_1205						FALSE	FALSE
1631	Q	[LVQLQSLI]	0.24695	907	Q5TEA3	CT194	CT194_907						FALSE	FALSE
1632	Q	[RPVFQSAH]	0.246861	859	Q9NYQ7	CELR3	CELR3_859						FALSE	FALSE
1633	Q	[PPILQCQS]	0.246814	54	Q8IUQ4	SIAH1	SIAH1_54						FALSE	FALSE
1634	Q	[PVQLQGGA]	0.246783	16	Q9ULL8	SHRM4	SHRM4_16						FALSE	FALSE
1635	Q	[NATLQSHT]	0.246472	679	Q9H0E9	BRD8	BRD8_679						FALSE	FALSE
1636	Q	[PIFLQSSY]	0.246405	1104	Q9H251	CAD23	CAD23_1104						FALSE	FALSE
1637	Q	[AIRFQASI]	0.246388	558	Q8TEV9	SMCR8	SMCR8_558						FALSE	FALSE
1638	Q	[PVTLQCNL]	0.246373	169	Q9Y639	NPTN	NPTN_169						FALSE	FALSE
1639	Q	[VSLLQSCI]	0.246274	395	Q9Y5X3	SNX5	SNX5_395						FALSE	FALSE
1640	Q	[GIQLQSGR]	0.246201	170	Q9UQ49	NEUR3	NEUR3_170						FALSE	FALSE
1641	Q	[ISRLQTRK]	0.246181	3227	Q03164	KMT2A	KMT2A_3227						FALSE	FALSE
1642	Q	[LAWLQATH]	0.245621	190	Q0P5N6	ARL16	ARL16_190						FALSE	FALSE
1643	Q	[TTVLQGYE]	0.245391	1159	Q6N022	TEN4	TEN4_1159						FALSE	FALSE
1644	Q	[LIKLQAVQ]	0.245371	861	Q96JN2	CC136	CC136_861						FALSE	FALSE
1645	Q	[ASRMQSNR]	0.24491	71	Q5SQI0	ATAT	ATAT_71						FALSE	FALSE
1646	H	[CAVLHGSS]	0.244869	89	Q6ZMT4	KDM7A	KDM7A_89						FALSE	FALSE
1647	Q	[NIRMQCKI]	0.244814	63	P56748	CLD8	CLD8_63						FALSE	FALSE
1648	Q	[IVSLQTAS]	0.244791	561	Q13469	NFAC2	NFAC2_561						FALSE	FALSE
1649	Q	[ASIMQSGH]	0.244702	343	Q8NE01	CNNM3	CNNM3_343						FALSE	FALSE
1650	Q	[PPRLQSLF]	0.244534	345	Q86U38	NOP9	NOP9_345						FALSE	FALSE
1651	Q	[AVSLQGAA]	0.244455	213	Q9Y4C5	CHST2	CHST2_213						FALSE	FALSE
1652	Q	[SALLQCGA]	0.24444	647	Q8NFD2	ANKK1	ANKK1_647						FALSE	FALSE
1653	Q	[TTILQSTG]	0.244309	239	Q6P1J9	CDC73	CDC73_239						FALSE	FALSE
1654	Q	[KVIFQALK]	0.244136	184	Q15147	PLCB4	PLCB4_184						FALSE	FALSE
1655	Q	[RPVLQAIF]	0.244102	346	Q6ZS30	NBEL1	NBEL1_346						FALSE	FALSE
1656	Q	[HTLLQSSE]	0.244054	1143	Q9NZJ4	SACS	SACS_1143						FALSE	FALSE
1657	Q	[TAMLQSLL]	0.243978	1290	Q9UM54	MYO6	MYO6_1290						FALSE	FALSE
1658	Q	[NCVLQCET]	0.243898	463	Q8NEM2	SHCBP	SHCBP_463						FALSE	FALSE
1659	Q	[ATRFQGSV]	0.243728	105	Q96JY6	PDLI2	PDLI2_105						FALSE	FALSE
1660	Q	[GVTLQGNI]	0.243642	47	Q9GIP4	LAT1L	LAT1L_47						FALSE	FALSE
1661	Q	[RPRFQAGT]	0.243118	629	Q86YV5	PRAG1	PRAG1_629						FALSE	FALSE
1662	Q	[MVNLQSGG]	0.243107	2055	Q9NT68	TEN2	TEN2_2055						FALSE	FALSE
1663	Q	[SVQFQASY]	0.243008	86	Q9P1Z2	CACO1	CACO1_86						FALSE	FALSE
1664	Q	[PVLLQGQN]	0.242903	700	Q6ZSY5	PPR3F	PPR3F_700						FALSE	FALSE
1665	Q	[HPSLQSSS]	0.242575	389	Q9P286	PAK5	PAK5_389						FALSE	FALSE
1666	Q	[RAVFQAVL]	0.242481	1375	M0QZD8	M0QZD8	M0QZD8_1375						FALSE	FALSE
1667	Q	[RAVFQAVL]	0.242481	300	Q6ZTK2	YP015	YP015_300						FALSE	FALSE
1668	Q	[HVALQCRS]	0.242433	48	A0A0G2JMM0	A0A0G2JMM0	A0A0G2JMM0_48						FALSE	FALSE
1669	Q	[HVALQCRS]	0.242433	48	A0A0G2JN01	A0A0G2JN01	A0A0G2JN01_48						FALSE	FALSE
1670	H	[MTRLHSSL]	0.242291	206	Q8IW93	ARHGJ	ARHGJ_206						FALSE	FALSE
1671	Q	[LTILQCCP]	0.241993	223	P22307	NLTP	NLTP_223						FALSE	FALSE
1672	Q	[SAMLQAVL]	0.241972	2517	Q9NYC9	DYH9	DYH9_2517						FALSE	FALSE
1673	Q	[QARLQTQK]	0.241965	1798	O60318	GANP	GANP_1798						FALSE	FALSE
1674	Q	[IIKLQTSL]	0.241899	644	O15327	INP4B	INP4B_644						FALSE	FALSE
1675	Q	[QAVLQAIF]	0.241758	11	A6NLP5	TTC36	TTC36_11						FALSE	FALSE
1676	Q	[VGVLQGQC]	0.241641	537	Q7Z403	TMC6	TMC6_537						FALSE	FALSE
1677	Q	[TSILQGFS]	0.241359	1015	Q63HN8	RN213	RN213_1015						FALSE	FALSE
1678	Q	[KVMFQSTH]	0.241295	292	Q8NCU4	CC191	CC191_292						FALSE	FALSE
1679	Q	[NVSLQSKA]	0.241172	338	Q9Y336	SIGL9	SIGL9_338						FALSE	FALSE
1680	Q	[KPMLQSRH]	0.240947	1068	Q6ZU35	CRACD	CRACD_1068						FALSE	FALSE
1681	Q	[CVFLQSLI]	0.240926	457	Q9UKZ1	CNO11	CNO11_457						FALSE	FALSE
1682	Q	[SCFMQSVF]	0.240557	69	Q9BR11	ZSWM1	ZSWM1_69						FALSE	FALSE
1683	Q	[NSIMQASL]	0.240483	238	Q13769	THOC5	THOC5_238						FALSE	FALSE
1684	Q	[LCTLQGLY]	0.240284	183	O75604	UBP2	UBP2_183						FALSE	FALSE
1685	Q	[RAKFQSFV]	0.240144	423	Q9P2K9	DISP3	DISP3_423						FALSE	FALSE
1686	Q	[TVVLQNQF]	0.240084	453	C9JE40	PATL2	PATL2_453						FALSE	FALSE
1687	Q	[VAIFQGTL]	0.240084	252	Q8NH69	OR5W2	OR5W2_252						FALSE	FALSE
1688	Q	[AGVLQSGF]	0.24	20	Q6P1A2	MBOA5	MBOA5_20						FALSE	FALSE
1689	Q	[VIWLQSVR]	0.239991	68	Q9NPQ8	RIC8A	RIC8A_68						FALSE	FALSE
1690	Q	[PTLLQAFF]	0.239987	561	O43299	AP5Z1	AP5Z1_561						FALSE	FALSE
1691	Q	[VPILQSIT]	0.239769	201	Q6IPT4	NB5R5	NB5R5_201						FALSE	FALSE
1692	Q	[PVRCQSSV]	0.239659	51	P59990	KR121	KR121_51						FALSE	FALSE
1693	Q	[SVLLQALK]	0.239536	398	O14503	BHE40	BHE40_398						FALSE	FALSE
1694	Q	[GAALQASV]	0.239405	37	Q9UJK0	TSR3	TSR3_37						FALSE	FALSE
1695	Q	[ASVLQGYK]	0.239316	897	Q6N021	TET2	TET2_897						FALSE	FALSE
1696	Q	[ITQLQAQV]	0.239236	687	Q6IEE7	T132E	T132E_687						FALSE	FALSE
1697	Q	[SASLQSQS]	0.239112	331	O76094	SRP72	SRP72_331						FALSE	FALSE
1698	Q	[VTMLQSQG]	0.238902	2294	Q9C0D2	CE295	CE295_2294						FALSE	FALSE
1699	Q	[TSQLQACR]	0.238822	949	O15068	MCF2L	MCF2L_949						FALSE	FALSE
1700	Q	[LVLLQSMA]	0.238493	71	Q2M243	CCD27	CCD27_71						FALSE	FALSE
1701	Q	[PAKLQGLS]	0.238357	1500	Q9BXP8	PAPP2	PAPP2_1500						FALSE	FALSE
1702	H	[LCRLHGRI]	0.238276	323	Q6IFN5	O7E24	O7E24_323						FALSE	FALSE
1703	Q	[LAQLQAAP]	0.238243	93	Q9BY79	MFRP	MFRP_93						FALSE	FALSE
1704	Q	[KPVLQSLY]	0.238238	344	Q5TH69	BIG3	BIG3_344						FALSE	FALSE
1705	Q	[PPRLQGVT]	0.23816	586	Q8WUT4	LRRN4	LRRN4_586						FALSE	FALSE
1706	Q	[SVLLQSCQ]	0.238153	2572	Q0VDD8	DYH14	DYH14_2572						FALSE	FALSE
1707	Q	[YATLQTAH]	0.23814	432	Q5XG92	EST4A	EST4A_432						FALSE	FALSE
1708	Q	[TPVFQSSQ]	0.238084	151	Q8TBA6	GOGA5	GOGA5_151						FALSE	FALSE
1709	Q	[LAALQGSV]	0.238067	206	P25440	BRD2	BRD2_206						FALSE	FALSE
1710	Q	[PAFMQSSL]	0.238037	2475	Q9Y520	PRC2C	PRC2C_2475						FALSE	FALSE
1711	Q	[RVILQGRD]	0.237934	290	P29350	PTN6	PTN6_290						FALSE	FALSE
1712	Q	[NPRLQGKS]	0.237913	1697	A7KAX9	RHG32	RHG32_1697						FALSE	FALSE
1713	Q	[QARLQAQE]	0.237847	1010	Q96R06	SPAG5	SPAG5_1010						FALSE	FALSE
1714	Q	[KAVLQALE]	0.237838	954	Q6PL18	ATAD2	ATAD2_954	y			y		ATAD2_954	0.237838		-
1715	Q	[TISLQSGS]	0.237813	81	Q9H777	RNZ1	RNZ1_81						FALSE	FALSE
1716	Q	[TSILQSLC]	0.237807	1288	Q69YN4	VIR	VIR_1288						FALSE	FALSE
1717	Q	[EVRLQSIH]	0.237778	430	Q96HW7	INT4	INT4_430						FALSE	FALSE
1718	Q	[YINLQASS]	0.237579	36	Q96A04	TSACC	TSACC_36						FALSE	FALSE
1719	Q	[RSLLQSSQ]	0.237555	35	Q6PI48	SYDM	SYDM_35						FALSE	FALSE
1720	Q	[AAQLQGRK]	0.237483	395	Q03164	KMT2A	KMT2A_395						FALSE	FALSE
1721	Q	[KVLLQHSR]	0.237413	464	Q86YB8	ERO1B	ERO1B_464						FALSE	FALSE
1722	Q	[SSLLQASI]	0.237406	740	Q5JYT7	K1755	K1755_740						FALSE	FALSE
1723	Q	[VVHLQGQG]	0.237334	254	Q92838	EDA	EDA_254						FALSE	FALSE
1724	Q	[PCHLQGRL]	0.237274	437	Q9UBI9	HDC	HDC_437						FALSE	FALSE
1725	Q	[ECYLQAGR]	0.237184	187	Q8IYW2	CFA46	CFA46_187						FALSE	FALSE
1726	Q	[GAQLQGGS]	0.237164	225	P10074	TZAP	TZAP_225						FALSE	FALSE
1727	Q	[SCLLQGTS]	0.236849	1470	P10071	GLI3	GLI3_1470						FALSE	FALSE
1728	Q	[FVNLQGFA]	0.236782	161	Q8N461	FXL16	FXL16_161						FALSE	FALSE
1729	Q	[RARIQCSF]	0.236716	346	Q9NRN5	OLFL3	OLFL3_346						FALSE	FALSE
1730	Q	[VIALQASV]	0.236523	1101	Q9UIG0	BAZ1B	BAZ1B_1101						FALSE	FALSE
1731	H	[GCRMHASS]	0.236502	88	A6NFZ4	FA24A	FA24A_88						FALSE	FALSE
1732	Q	[CTKLQSLQ]	0.236472	151	O75949	F155B	F155B_151						FALSE	FALSE
1733	Q	[LVHLQTSA]	0.236236	3072	Q8WXI7	MUC16	MUC16_3072						FALSE	FALSE
1734	Q	[LAHLQSFL]	0.236122	311	O75800	ZMY10	ZMY10_311						FALSE	FALSE
1735	Q	[VCRCQGGN]	0.236057	61	P30520	PURA2	PURA2_61						FALSE	FALSE
1736	Q	[VVQFQASP]	0.236032	340	Q9UBG7	RBPJL	RBPJL_340						FALSE	FALSE
1737	Q	[PTHLQSAL]	0.235849	1621	Q14686	NCOA6	NCOA6_1621						FALSE	FALSE
1738	Q	[IALLQAMV]	0.235759	226	Q6ZRF8	RN207	RN207_226						FALSE	FALSE
1739	Q	[VGRLQAVS]	0.235472	139	Q9C0B2	CFA74	CFA74_139						FALSE	FALSE
1740	Q	[MALMQGGS]	0.235434	2434	Q9HCK8	CHD8	CHD8_2434						FALSE	FALSE
1741	Q	[SCQMQGGT]	0.235383	263	Q13018	PLA2R	PLA2R_263						FALSE	FALSE
1742	Q	[VARLQSLD]	0.235023	68	Q03426	KIME	KIME_68						FALSE	FALSE
1743	Q	[VVRVQAAK]	0.234868	301	Q96HW7	INT4	INT4_301						FALSE	FALSE
1744	Q	[TSCLQANY]	0.234839	41	P36896	ACV1B	ACV1B_41						FALSE	FALSE
1745	Q	[CALLQGHC]	0.234812	145	Q8IXL9	IQCF2	IQCF2_145						FALSE	FALSE
1746	H	[LVRLHGGL]	0.234703	713	Q5T2S8	ARMC4	ARMC4_713						FALSE	FALSE
1747	Q	[SVKLQTTN]	0.23434	460	Q9BVV6	TALD3	TALD3_460						FALSE	FALSE
1748	Q	[VPLLQACI]	0.23425	18	Q86W74	ANR46	ANR46_18						FALSE	FALSE
1749	Q	[MVALQSRL]	0.234123	1373	P51805	PLXA3	PLXA3_1373						FALSE	FALSE
1750	Q	[LSSLQSAT]	0.234046	764	Q9HBT6	CAD20	CAD20_764						FALSE	FALSE
1751	Q	[LSQLQARR]	0.233858	1992	O15020	SPTN2	SPTN2_1992						FALSE	FALSE
1752	Q	[LACLQSII]	0.233766	65	O95801	TTC4	TTC4_65				y		TTC4_65	0.233766		H
1753	Q	[VTQLQGQW]	0.233607	572	Q6DT37	MRCKG	MRCKG_572						FALSE	FALSE
1754	Q	[TTVLQADS]	0.233593	615	Q96PD2	DCBD2	DCBD2_615						FALSE	FALSE
1755	Q	[RPTLQAVR]	0.233388	641	Q8IWW6	RHG12	RHG12_641						FALSE	FALSE
1756	Q	[VVRIQSAL]	0.233314	743	Q76B58	BRNP3	BRNP3_743						FALSE	FALSE
1757	Q	[AASLQSRS]	0.233208	161	A6NEQ2	F181B	F181B_161						FALSE	FALSE
1758	Q	[LVALQGQH]	0.233195	393	Q8TDF6	GRP4	GRP4_393						FALSE	FALSE
1759	H	[VAKLHAQL]	0.23314	1064	Q9C0B7	TNG6	TNG6_1064						FALSE	FALSE
1760	Q	[YISLQGGR]	0.233054	3109	Q86WI1	PKHL1	PKHL1_3109						FALSE	FALSE
1761	Q	[LAFLQSKA]	0.23296	123	A6NFD8	HELT	HELT_123						FALSE	FALSE
1762	Q	[AVSLQGKV]	0.232814	217	Q7Z6L1	TCPR1	TCPR1_217						FALSE	FALSE
1763	Q	[LAALQGAH]	0.23253	487	P0CW18	PRS56	PRS56_487						FALSE	FALSE
1764	Q	[TIQLQSYR]	0.232528	411	O14863	ZNT4	ZNT4_411						FALSE	FALSE
1765	Q	[VPVLQGLS]	0.232475	1053	P21439	MDR3	MDR3_1053						FALSE	FALSE
1766	Q	[NASLQAQV]	0.232447	193	Q8NAC3	I17RC	I17RC_193						FALSE	FALSE
1767	Q	[LTVLQAVG]	0.232387	214	Q9P055	JKAMP	JKAMP_214						FALSE	FALSE
1768	Q	[RTKLQTSE]	0.232339	207	Q8WXE1	ATRIP	ATRIP_207						FALSE	FALSE
1769	Q	[TSVLQGNL]	0.232188	189	Q5KU26	COL12	COL12_189						FALSE	FALSE
1770	Q	[KAQLQALF]	0.232175	52	Q52MB2	CC184	CC184_52						FALSE	FALSE
1771	Q	[VIILQCKG]	0.232159	748	O15397	IPO8	IPO8_748						FALSE	FALSE
1772	Q	[VIILQCKG]	0.232159	748	O95373	IPO7	IPO7_748						FALSE	FALSE
1773	Q	[ATVLQTVF]	0.232155	694	Q9H8H2	DDX31	DDX31_694						FALSE	FALSE
1774	Q	[RTCLQTGT]	0.23185	170	Q9BY07	S4A5	S4A5_170						FALSE	FALSE
1775	Q	[AVTLQTSL]	0.231828	653	Q9NSG2	CA112	CA112_653						FALSE	FALSE
1776	Q	[CTVFQAVC]	0.231458	449	Q96FL8	S47A1	S47A1_449						FALSE	FALSE
1777	Q	[RSIMQSQS]	0.231055	230	Q9BXI9	C1QT6	C1QT6_230						FALSE	FALSE
1778	Q	[RSIMQSQS]	0.231055	232	Q9BXJ1	C1QT1	C1QT1_232						FALSE	FALSE
1779	Q	[GCALQAFF]	0.230974	101	Q8NHC6	O14L1	O14L1_101						FALSE	FALSE
1780	Q	[EPRLQCSL]	0.230932	60	Q06546	GABPA	GABPA_60						FALSE	FALSE
1781	H	[TVVLHGKS]	0.230822	285	P59047	NALP5	NALP5_285						FALSE	FALSE
1782	Q	[KTRMQSLS]	0.230734	74	Q9NYZ2	MFRN1	MFRN1_74						FALSE	FALSE
1783	Q	[HTLLQSKL]	0.23063	403	Q9NWB7	IFT57	IFT57_403						FALSE	FALSE
1784	Q	[VAKFQALS]	0.230151	617	Q9UBW7	ZMYM2	ZMYM2_617						FALSE	FALSE
1785	Q	[TALLQARP]	0.230031	281	Q8TD22	SFXN5	SFXN5_281						FALSE	FALSE
1786	Q	[LVTLQSQG]	0.229975	657	O95342	ABCBB	ABCBB_657						FALSE	FALSE
1787	Q	[FVNLQSKG]	0.229975	79	Q9NZJ4	SACS	SACS_79						FALSE	FALSE
1788	Q	[FVALQSGE]	0.229975	209	Q9H427	KCNKF	KCNKF_209						FALSE	FALSE
1789	Q	[EAFLQSSI]	0.229878	80	Q86V40	TIKI1	TIKI1_80						FALSE	FALSE
1790	Q	[LAILQCHG]	0.229855	170	O95372	LYPA2	LYPA2_170						FALSE	FALSE
1791	Q	[TSSLQSSA]	0.229602	686	Q8WXI7	MUC16	MUC16_686						FALSE	FALSE
1792	Q	[AAVLQSDT]	0.2296	53	O43427	FIBP	FIBP_53						FALSE	FALSE
1793	H	[VTKLHSQI]	0.229497	776	Q92574	TSC1	TSC1_776						FALSE	FALSE
1794	Q	[IVHMQAAP]	0.229376	234	P28845	DHI1	DHI1_234						FALSE	FALSE
1795	Q	[VALFQGQF]	0.229268	927	P40818	UBP8	UBP8_927						FALSE	FALSE
1796	Q	[SVSLQSGP]	0.22919	74	Q8NEP4	CQ047	CQ047_74						FALSE	FALSE
1797	Q	[HICLQAKV]	0.229189	1691	Q4G0P3	HYDIN	HYDIN_1691						FALSE	FALSE
1798	Q	[TWVLQASQ]	0.229061	1243	Q4ZG55	GREB1	GREB1_1243						FALSE	FALSE
1799	Q	[LASLQAHV]	0.229009	536	Q15935	ZNF77	ZNF77_536						FALSE	FALSE
1800	H	[STVLHAAR]	0.228919	631	Q8WYQ9	ZCH14	ZCH14_631						FALSE	FALSE
1801	Q	[KTMLQCLK]	0.228908	902	Q92896	GSLG1	GSLG1_902						FALSE	FALSE
1802	Q	[RALLQSLY]	0.228888	45	Q9UKA1	FBXL5	FBXL5_45						FALSE	FALSE
1803	Q	[FATFQCSA]	0.228852	205	P28827	PTPRM	PTPRM_205						FALSE	FALSE
1804	Q	[QVLLQGCR]	0.228579	1431	Q9P212	PLCE1	PLCE1_1431						FALSE	FALSE
1805	Q	[RTLLQARN]	0.228505	252	P32248	CCR7	CCR7_252						FALSE	FALSE
1806	Q	[LAVFQAFL]	0.228324	1088	P49796	RGS3	RGS3_1088						FALSE	FALSE
1807	Q	[ITWLQGKR]	0.228324	341	P50052	AGTR2	AGTR2_341						FALSE	FALSE
1808	Q	[SVLFQSSS]	0.228206	1226	Q5TGY3	AHDC1	AHDC1_1226						FALSE	FALSE
1809	Q	[PAHLQARL]	0.228148	239	Q9NUK0	MBNL3	MBNL3_239						FALSE	FALSE
1810	Q	[GIRLQCFM]	0.228109	1250	P54296	MYOM2	MYOM2_1250						FALSE	FALSE
1811	Q	[LVLLQGHN]	0.228022	262	Q60I27	AL2CL	AL2CL_262						FALSE	FALSE
1812	Q	[RPRLQTTF]	0.227819	309	Q8IXS0	F217A	F217A_309						FALSE	FALSE
1813	Q	[PVKFQGFH]	0.22775	578	Q15147	PLCB4	PLCB4_578						FALSE	FALSE
1814	Q	[CVSFQARF]	0.227605	132	Q9UBN7	HDAC6	HDAC6_132						FALSE	FALSE
1815	Q	[SIRMQGAS]	0.227397	330	Q8TEM1	PO210	PO210_330						FALSE	FALSE
1816	Q	[LTNLQAAA]	0.227254	1119	Q8IWK6	AGRA3	AGRA3_1119						FALSE	FALSE
1817	Q	[KSLLQSQK]	0.227164	32	Q9UKA4	AKA11	AKA11_32						FALSE	FALSE
1818	Q	[HVRMQGIL]	0.22712	94	Q9BT40	INP5K	INP5K_94						FALSE	FALSE
1819	Q	[FGVLQAGQ]	0.227098	1300	P26358	DNMT1	DNMT1_1300						FALSE	FALSE
1820	Q	[STLLQGGH]	0.227027	13	Q99676	ZN184	ZN184_13						FALSE	FALSE
1821	Q	[TPMLQSFI]	0.226957	75	Q8IXU6	S35F2	S35F2_75						FALSE	FALSE
1822	Q	[SSKMQAFR]	0.226826	36	P18510	IL1RA	IL1RA_36						FALSE	FALSE
1823	M	[VCVLMASV]	0.226568	142	Q96R54	O14A2	O14A2_142						FALSE	FALSE
1824	Q	[SAALQAKR]	0.226512	582	P12755	SKI	SKI_582						FALSE	FALSE
1825	Q	[PCKFQACN]	0.226489	1017	Q9BZV3	IMPG2	IMPG2_1017						FALSE	FALSE
1826	Q	[ISLLQAVR]	0.226058	392	Q9H611	PIF1	PIF1_392						FALSE	FALSE
1827	Q	[PSLLQSSS]	0.225949	16	O60732	MAGC1	MAGC1_16						FALSE	FALSE
1828	Q	[AIQLQAAF]	0.225883	1545	Q8IZT6	ASPM	ASPM_1545						FALSE	FALSE
1829	Q	[AVKLQSEC]	0.225835	89	Q9Y3A3	PHOCN	PHOCN_89						FALSE	FALSE
1830	Q	[RCVLQGHD]	0.225721	636	P57679	EVC	EVC_636						FALSE	FALSE
1831	Q	[ITLLQSVS]	0.225655	88	P62304	RUXE	RUXE_88						FALSE	FALSE
1832	Q	[VATLQGMA]	0.225431	101	O43511	S26A4	S26A4_101						FALSE	FALSE
1833	Q	[TPVLQTKH]	0.225228	373	Q9ULW0	TPX2	TPX2_373						FALSE	FALSE
1834	Q	[QSKLQARK]	0.225188	220	Q8NFH5	NUP35	NUP35_220						FALSE	FALSE
1835	Q	[GAQLQCVT]	0.225051	947	O15031	PLXB2	PLXB2_947						FALSE	FALSE
1836	Q	[FINLQSAL]	0.225022	624	O75116	ROCK2	ROCK2_624						FALSE	FALSE
1837	H	[VSRLHSSL]	0.224905	1649	Q8IVL1	NAV2	NAV2_1649						FALSE	FALSE
1838	Q	[RAKFQGSP]	0.224896	14	O14795	UN13B	UN13B_14						FALSE	FALSE
1839	Q	[FCRCQGGV]	0.224873	360	Q9NZV1	CRIM1	CRIM1_360						FALSE	FALSE
1840	Q	[PVNLQTSS]	0.22462	181	Q96BD5	PF21A	PF21A_181						FALSE	FALSE
1841	Q	[HVALQCHY]	0.224617	48	P43630	KI3L2	KI3L2_48						FALSE	FALSE
1842	Q	[LIVFQCKF]	0.224559	826	Q96LU7	MRFL	MRFL_826						FALSE	FALSE
1843	Q	[ISSLQCGT]	0.224529	257	Q5VTL7	FNDC7	FNDC7_257						FALSE	FALSE
1844	Q	[LVSLQTGS]	0.2245	86	Q8NGA1	OR1M1	OR1M1_86						FALSE	FALSE
1845	Q	[CVSLQTGS]	0.2245	119	Q9H293	IL25	IL25_119						FALSE	FALSE
1846	Q	[SSVLQSLF]	0.2244	1495	Q8TEK3	DOT1L	DOT1L_1495						FALSE	FALSE
1847	Q	[AAQLQCNK]	0.224303	236	P55055	NR1H2	NR1H2_236						FALSE	FALSE
1848	Q	[SACMQASP]	0.224054	1597	Q8N1I0	DOCK4	DOCK4_1597						FALSE	FALSE
1849	Q	[LTVFQCVT]	0.224049	325	O60840	CAC1F	CAC1F_325						FALSE	FALSE
1850	Q	[RICLQGKC]	0.22399	550	Q9UNA0	ATS5	ATS5_550						FALSE	FALSE
1851	Q	[GAQMQGGF]	0.223988	3828	Q8NEZ4	KMT2C	KMT2C_3828						FALSE	FALSE
1852	Q	[LPRLQARE]	0.22389	331	Q99741	CDC6	CDC6_331						FALSE	FALSE
1853	Q	[SIVLQSFL]	0.223872	107	O15050	TRNK1	TRNK1_107						FALSE	FALSE
1854	Q	[VIKLQAWW]	0.223688	401	Q9H095	DRC9	DRC9_401						FALSE	FALSE
1855	Q	[QASLQSSL]	0.223407	332	Q14520	HABP2	HABP2_332						FALSE	FALSE
1856	Q	[PCILQTFL]	0.223406	99	Q8NGT7	O2A12	O2A12_99						FALSE	FALSE
1857	Q	[FVVMQSND]	0.223404	287	Q2LD37	K1109	K1109_287						FALSE	FALSE
1858	Q	[TVALQCKA]	0.22326	713	Q96JA1	LRIG1	LRIG1_713						FALSE	FALSE
1859	H	[TVKLHCNT]	0.22312	735	Q96QE4	LR37B	LR37B_735						FALSE	FALSE
1860	Q	[NSVLQSTW]	0.22309	159	Q9GZK3	OR2B2	OR2B2_159						FALSE	FALSE
1861	Q	[VVALQAHA]	0.223066	509	Q9Y2G1	MYRF	MYRF_509						FALSE	FALSE
1862	Q	[VAAMQARH]	0.22301	98	P0DPD7	EFMT4	EFMT4_98						FALSE	FALSE
1863	Q	[VAAMQARH]	0.22301	98	P0DPD8	EFCE2	EFCE2_98						FALSE	FALSE
1864	Q	[QVRMQALT]	0.222988	1563	Q92538	GBF1	GBF1_1563						FALSE	FALSE
1865	Q	[LARLQGRD]	0.222855	136	A6NLP5	TTC36	TTC36_136						FALSE	FALSE
1866	Q	[PCTFQSRF]	0.222842	1902	Q5CZC0	FSIP2	FSIP2_1902						FALSE	FALSE
1867	H	[LAKLHGSS]	0.222831	620	P35913	PDE6B	PDE6B_620						FALSE	FALSE
1868	H	[LAKLHGSS]	0.222831	622	P16499	PDE6A	PDE6A_622						FALSE	FALSE
1869	Q	[WIILQCAE]	0.222819	37	Q9UI15	TAGL3	TAGL3_37						FALSE	FALSE
1870	H	[IVKFHASF]	0.222724	95	Q8NG66	NEK11	NEK11_95						FALSE	FALSE
1871	Q	[VSSLQSSP]	0.222697	350	P55198	AF17	AF17_350						FALSE	FALSE
1872	Q	[VALLQGMQ]	0.222663	630	Q14160	SCRIB	SCRIB_630						FALSE	FALSE
1873	Q	[FCRLQTEK]	0.222608	246	Q4V328	GRAP1	GRAP1_246						FALSE	FALSE
1874	Q	[VTQLQCHM]	0.222366	18	Q8N6G1	CA211	CA211_18						FALSE	FALSE
1875	H	[GVLLHSSR]	0.222305	281	Q02556	IRF8	IRF8_281						FALSE	FALSE
1876	Q	[GALLQALR]	0.222091	273	Q8WXF8	DEDD2	DEDD2_273						FALSE	FALSE
1877	Q	[KVTLQARG]	0.222054	354	Q5T3U5	MRP7	MRP7_354						FALSE	FALSE
1878	Q	[PTFLQSKY]	0.222006	128	Q12864	CAD17	CAD17_128						FALSE	FALSE
1879	Q	[FVHFQSQS]	0.221816	310	O60447	EVI5	EVI5_310						FALSE	FALSE
1880	Q	[VSCLQGLR]	0.221801	363	Q2M296	MTHSD	MTHSD_363						FALSE	FALSE
1881	Q	[LTLLQSNT]	0.221621	728	Q7Z442	PK1L2	PK1L2_728						FALSE	FALSE
1882	Q	[HSSLQGSI]	0.221547	383	Q6NSJ2	PHLB3	PHLB3_383						FALSE	FALSE
1883	Q	[QARLQALS]	0.221487	194	Q02833	RASF7	RASF7_194						FALSE	FALSE
1884	Q	[VTSMQAVI]	0.221452	2095	Q6N022	TEN4	TEN4_2095						FALSE	FALSE
1885	Q	[VTSMQAVI]	0.221452	2052	Q9UKZ4	TEN1	TEN1_2052						FALSE	FALSE
1886	Q	[LATLQAYA]	0.221405	935	Q9P2S2	NRX2A	NRX2A_935						FALSE	FALSE
1887	Q	[NVQLQAVN]	0.221386	447	Q02446	SP4	SP4_447						FALSE	FALSE
1888	Q	[RTKLQAVG]	0.221233	258	Q8WYR1	PI3R5	PI3R5_258						FALSE	FALSE
1889	Q	[LPRMQARM]	0.221118	363	Q96JP2	MY15B	MY15B_363						FALSE	FALSE
1890	Q	[GTILQTVR]	0.220947	161	Q9Y6D5	BIG2	BIG2_161						FALSE	FALSE
1891	H	[VCSLHASL]	0.220819	343	Q16719	KYNU	KYNU_343						FALSE	FALSE
1892	Q	[LSSLQAGT]	0.220672	64	P20062	TCO2	TCO2_64						FALSE	FALSE
1893	Q	[SVIMQMGR]	0.22054	10	Q6UXZ0	TMIG1	TMIG1_10						FALSE	FALSE
1894	Q	[LAKLQTLK]	0.22018	107	Q9C0H5	RHG39	RHG39_107						FALSE	FALSE
1895	Q	[KVALQARL]	0.219939	314	H7BZ55	CRCC2	CRCC2_314						FALSE	FALSE
1896	H	[LAKLHCVR]	0.219886	354	Q7L4E1	MIGA2	MIGA2_354						FALSE	FALSE
1897	Q	[ECHLQGSV]	0.219881	826	P07942	LAMB1	LAMB1_826						FALSE	FALSE
1898	Q	[LPVLQAQP]	0.219648	576	Q9HCS4	TF7L1	TF7L1_576						FALSE	FALSE
1899	Q	[VCMMQTCS]	0.21961	209	Q9Y493	ZAN	ZAN_209						FALSE	FALSE
1900	Q	[VAIIQAST]	0.219565	655	Q96AA8	JKIP2	JKIP2_655						FALSE	FALSE
1901	Q	[KGRLQAQT]	0.219519	1921	M0QZD8	M0QZD8	M0QZD8_1921						FALSE	FALSE
1902	Q	[VATLQGTP]	0.219464	162	Q8IVT2	MISP	MISP_162						FALSE	FALSE
1903	Q	[VAQLQALL]	0.219459	592	P42338	PK3CB	PK3CB_592						FALSE	FALSE
1904	Q	[PVLLQGQA]	0.219396	239	O95870	ABHGA	ABHGA_239						FALSE	FALSE
1905	Q	[CVALQGRI]	0.219314	123	Q9NV44	CU077	CU077_123						FALSE	FALSE
1906	Q	[FGRLQSMK]	0.218991	1870	P11717	MPRI	MPRI_1870						FALSE	FALSE
1907	Q	[SSSLQAST]	0.218974	690	Q8IWI9	MGAP	MGAP_690						FALSE	FALSE
1908	Q	[VASLQGLI]	0.218835	253	Q9HAS0	NJMU	NJMU_253						FALSE	FALSE
1909	Q	[RSCLQCSE]	0.218711	74	Q9UMX2	OAZ3	OAZ3_74						FALSE	FALSE
1910	Q	[HPTLQASA]	0.218672	789	Q6AI08	HEAT6	HEAT6_789						FALSE	FALSE
1911	Q	[EARLQTSL]	0.21864	116	Q8IYY4	DZI1L	DZI1L_116						FALSE	FALSE
1912	Q	[LALLQTGC]	0.218498	193	Q96CB9	NSUN4	NSUN4_193						FALSE	FALSE
1913	Q	[LVKLQFSF]	0.218228	108	P22612	KAPCG	KAPCG_108						FALSE	FALSE
1914	Q	[NATLQATL]	0.21809	2427	O15230	LAMA5	LAMA5_2427						FALSE	FALSE
1915	Q	[FTILQSKD]	0.217946	270	Q96JK9	MAML3	MAML3_270						FALSE	FALSE
1916	Q	[AAKMQGAP]	0.217923	526	O95248	MTMR5	MTMR5_526						FALSE	FALSE
1917	Q	[LAALQAAN]	0.217838	22	Q5VZ66	JKIP3	JKIP3_22						FALSE	FALSE
1918	Q	[CIFLQSRF]	0.217724	554	Q3V5L5	MGT5B	MGT5B_554						FALSE	FALSE
1919	Q	[WATLQGCS]	0.217622	1204	Q9ULM0	PKHH1	PKHH1_1204						FALSE	FALSE
1920	Q	[FAVFQTTF]	0.217388	8	Q99650	OSMR	OSMR_8						FALSE	FALSE
1921	Q	[ETVLQAYI]	0.217347	358	Q7Z3E5	ARMC9	ARMC9_358						FALSE	FALSE
1922	Q	[ETVLQAQL]	0.217347	357	Q8N3L3	TXLNB	TXLNB_357						FALSE	FALSE
1923	Q	[TAVFQSQE]	0.217184	2903	O60494	CUBN	CUBN_2903						FALSE	FALSE
1924	Q	[RCQLQTRC]	0.217177	2983	Q02505	MUC3A	MUC3A_2983						FALSE	FALSE
1925	Q	[RCQLQTRC]	0.217177	897	Q9H195	MUC3B	MUC3B_897						FALSE	FALSE
1926	Q	[HAFMQAHF]	0.21704	1020	Q9UQD0	SCN8A	SCN8A_1020						FALSE	FALSE
1927	Q	[TAVLQCEL]	0.217032	3558	Q5VST9	OBSCN	OBSCN_3558						FALSE	FALSE
1928	Q	[TAVLQCEL]	0.217032	3822	Q5VST9	OBSCN	OBSCN_3822						FALSE	FALSE
1929	Q	[VSCMQCGA]	0.217016	1479	O14686	KMT2D	KMT2D_1479						FALSE	FALSE
1930	Q	[ITKLQSIN]	0.217	1885	Q8NDH2	CC168	CC168_1885						FALSE	FALSE
1931	H	[AARLHGGF]	0.216996	39	O00178	GTPB1	GTPB1_39						FALSE	FALSE
1932	Q	[CTIFQAFK]	0.216905	1097	P29475	NOS1	NOS1_1097						FALSE	FALSE
1933	Q	[EAILQCLR]	0.2169	2925	Q96M86	DNHD1	DNHD1_2925						FALSE	FALSE
1934	Q	[FSRMQSLT]	0.216892	479	Q8TDY4	ASAP3	ASAP3_479						FALSE	FALSE
1935	Q	[MVSMQAAE]	0.216786	920	Q9H0B3	IQCN	IQCN_920						FALSE	FALSE
1936	Q	[GALLQAKQ]	0.216584	295	Q13515	BFSP2	BFSP2_295						FALSE	FALSE
1937	Q	[FGRLQTAR]	0.216224	77	Q8TAG6	VEXIN	VEXIN_77						FALSE	FALSE
1938	Q	[QVVLQTGA]	0.216216	1094	Q14146	URB2	URB2_1094						FALSE	FALSE
1939	Q	[AVVFQTKR]	0.216216	66	P13236	CCL4	CCL4_66						FALSE	FALSE
1940	Q	[AVVFQTKR]	0.216216	66	Q8NHW4	CC4L	CC4L_66						FALSE	FALSE
1941	Q	[SAVLQAIQ]	0.216117	345	O60303	K0556	K0556_345						FALSE	FALSE
1942	Q	[VATLQSVG]	0.216115	64	Q9H2X8	I27L2	I27L2_64						FALSE	FALSE
1943	Q	[PASLQAQN]	0.216074	17	O95486	SC24A	SC24A_17						FALSE	FALSE
1944	Q	[AATLQATL]	0.215931	494	Q5IJ48	CRUM2	CRUM2_494						FALSE	FALSE
1945	Q	[MILLQATK]	0.215889	489	Q12836	ZP4	ZP4_489						FALSE	FALSE
1946	Q	[PASLQCKL]	0.21584	59	H0YD45	H0YD45	H0YD45_59						FALSE	FALSE
1947	Q	[PASLQCKL]	0.21584	84	Q96DS6	M4A6E	M4A6E_84						FALSE	FALSE
1948	Q	[WSQLQSAH]	0.215779	391	Q9NY97	B3GN2	B3GN2_391						FALSE	FALSE
1949	Q	[NVILQCDS]	0.215678	144	Q8NHL6	LIRB1	LIRB1_144						FALSE	FALSE
1950	Q	[HPSLQSSL]	0.215622	344	Q53ET0	CRTC2	CRTC2_344						FALSE	FALSE
1951	Q	[RALLQGAP]	0.215528	62	Q99748	NRTN	NRTN_62						FALSE	FALSE
1952	H	[TVMLHARK]	0.215291	396	Q8IYB1	M21D2	M21D2_396						FALSE	FALSE
1953	Q	[IAVLQAEV]	0.215176	197	Q9HD26	GOPC	GOPC_197						FALSE	FALSE
1954	Q	[VAAMQAGL]	0.215079	719	Q5T447	HECD3	HECD3_719						FALSE	FALSE
1955	Q	[HSKMQGAL]	0.215044	698	Q8NCX0	CC150	CC150_698						FALSE	FALSE
1956	Q	[LSKLQSLI]	0.215027	863	Q969F9	HPS3	HPS3_863						FALSE	FALSE
1957	Q	[PVLFQSSL]	0.215021	448	Q9C073	F117A	F117A_448						FALSE	FALSE
1958	Q	[QTRLQSVQ]	0.214954	285	P23508	CRCM	CRCM_285						FALSE	FALSE
1959	Q	[VTVLQGEI]	0.214832	129	Q9H305	CDIP1	CDIP1_129						FALSE	FALSE
1960	Q	[LTTLQAAP]	0.214767	1498	Q58EX2	SDK2	SDK2_1498						FALSE	FALSE
1961	Q	[VAELQARR]	0.214733	569	O75167	PHAR2	PHAR2_569						FALSE	FALSE
1962	Q	[SATLQASG]	0.214553	182	Q86WT1	TT30A	TT30A_182						FALSE	FALSE
1963	Q	[VSVFQAMK]	0.214324	1024	P58107	EPIPL	EPIPL_1024						FALSE	FALSE
1964	H	[FVCLHCAL]	0.214153	158	Q86TG1	T150A	T150A_158						FALSE	FALSE
1965	Q	[KACLQAFE]	0.214054	154	Q9H0A6	RNF32	RNF32_154						FALSE	FALSE
1966	Q	[TISLQSRT]	0.213966	749	Q99460	PSMD1	PSMD1_749						FALSE	FALSE
1967	Q	[KSILQGNT]	0.213724	176	Q14D04	MELT	MELT_176						FALSE	FALSE
1968	Q	[VSSLQGHR]	0.213567	260	P12645	BMP3	BMP3_260						FALSE	FALSE
1969	Q	[LISLQSAS]	0.213562	360	Q86TV6	TTC7B	TTC7B_360						FALSE	FALSE
1970	Q	[CISLQSAS]	0.213562	372	Q9HCK1	ZDBF2	ZDBF2_372						FALSE	FALSE
1971	Q	[MTLLQATL]	0.213549	248	Q9NYL5	CP39A	CP39A_248						FALSE	FALSE
1972	H	[CARLHATH]	0.213537	163	Q24JP5	T132A	T132A_163						FALSE	FALSE
1973	Q	[LSILQMSR]	0.213373	712	Q14BN4	SLMAP	SLMAP_712						FALSE	FALSE
1974	Q	[RALLQSQP]	0.21316	230	Q9C0C7	AMRA1	AMRA1_230						FALSE	FALSE
1975	Q	[ISHLQSGS]	0.21316	353	Q9UJX5	APC4	APC4_353						FALSE	FALSE
1976	Q	[EVRLQAVE]	0.213132	746	Q9BV73	CP250	CP250_746						FALSE	FALSE
1977	Q	[IVIFQSKP]	0.212992	181	Q9BXS4	TMM59	TMM59_181						FALSE	FALSE
1978	Q	[LPHMQAAR]	0.212978	345	Q96AX1	VP33A	VP33A_345						FALSE	FALSE
1979	Q	[TVTFQSFI]	0.212964	812	P35609	ACTN2	ACTN2_812						FALSE	FALSE
1980	Q	[LALLQCVA]	0.212907	98	Q92600	CNOT9	CNOT9_98						FALSE	FALSE
1981	Q	[FPLFQSSR]	0.21289	73	Q9NYW4	TA2R5	TA2R5_73						FALSE	FALSE
1982	Q	[AVSLQGKL]	0.212859	64	Q96MI6	PPM1M	PPM1M_64						FALSE	FALSE
1983	Q	[SMVLQSSR]	0.21285	121	Q53GS7	GLE1	GLE1_121						FALSE	FALSE
1984	Q	[KASLQAMS]	0.212757	212	Q5TAP6	UT14C	UT14C_212						FALSE	FALSE
1985	Q	[PPKLQATL]	0.212626	207	O00231	PSD11	PSD11_207						FALSE	FALSE
1986	Q	[LGKLQAAS]	0.212497	94	O95210	STBD1	STBD1_94						FALSE	FALSE
1987	Q	[GARCQSSC]	0.212403	1343	Q04721	NOTC2	NOTC2_1343						FALSE	FALSE
1988	Q	[LVIMQGLL]	0.212032	938	Q9BY66	KDM5D	KDM5D_938						FALSE	FALSE
1989	Q	[SVYLQCKV]	0.211848	497	Q86UP6	CUZD1	CUZD1_497						FALSE	FALSE
1990	Q	[VAVMQGKD]	0.211821	175	Q8IV01	SYT12	SYT12_175						FALSE	FALSE
1991	Q	[NVRLQCIE]	0.211773	382	O60942	MCE1	MCE1_382						FALSE	FALSE
1992	Q	[LSMLQACT]	0.211683	352	Q5FWF4	ZRAB3	ZRAB3_352						FALSE	FALSE
1993	Q	[EAMLQAHR]	0.211669	42	Q14406	CSHL	CSHL_42						FALSE	FALSE
1994	Q	[PCLLQSKE]	0.211559	1316	Q8IVG5	SAM9L	SAM9L_1316						FALSE	FALSE
1995	Q	[LSRLQSTE]	0.211546	302	Q08495	DEMA	DEMA_302						FALSE	FALSE
1996	Q	[PCFLQCFQ]	0.211401	1857	O95425	SVIL	SVIL_1857						FALSE	FALSE
1997	Q	[MSLLQSAL]	0.211287	5	O14976	GAK	GAK_5						FALSE	FALSE
1998	Q	[NTVLQGQP]	0.211281	31	Q9P1W3	CSC1	CSC1_31						FALSE	FALSE
1999	Q	[GAILQALA]	0.211053	194	Q9NX46	ADPRS	ADPRS_194						FALSE	FALSE
[truncated: 193,685 more rows]
