# Supplementary material for: Unbiased cleavage site prediction uncovers viral antagonism of host innate immunity by SARS-CoV-2 3C-like protease
Source: JCI Insight. 2026 Feb 23;11(4):e185739. doi: 10.1172/jci.insight.185739 (PMC12956004; doi:10.1172/jci.insight.185739)
Supplement: Supplemental table 2 [file jciinsight-11-185739-s011.xlsx]

## Sheet: BiolProcess
Analysis Type:	PANTHER Overrepresentation Test (Released 20210224)
Annotation Version and Release Date:	GO Ontology database DOI: 10.5281/zenodo.5228828 Released 2021-08-18
Analyzed List:	Client Text Box Input (Homo sapiens)
Reference List:	Homo sapiens (all genes in database)
Test Type:	FISHER
Correction:	FDR
GO biological process complete	Homo sapiens - REFLIST (20595)	Client Text Box Input (13014)	Client Text Box Input (expected)	Client Text Box Input (over/under)	Client Text Box Input (fold Enrichment)	Client Text Box Input (raw P-value)	Client Text Box Input (FDR)
biological adhesion (GO:0022610)	958	758	605.36	+	1.25	2.47e-06	0.00229
cell adhesion (GO:0007155)	952	753	601.57	+	1.25	2.62e-06	0.00229
cytoskeleton organization (GO:0007010)	1169	885	738.69	+	1.2	3.15e-05	0.0198
generation of neurons (GO:0048699)	1237	929	781.66	+	1.19	4.43e-05	0.0249
cell projection organization (GO:0030030)	1119	840	707.1	+	1.19	0.000108	0.0483
movement of cell or subcellular component (GO:0006928)	1413	1054	892.88	+	1.18	2.56e-05	0.0183
neurogenesis (GO:0022008)	1361	1012	860.02	+	1.18	5.23e-05	0.0274
anatomical structure morphogenesis (GO:0009653)	2130	1564	1345.95	+	1.16	1.91e-06	0.002
nervous system development (GO:0007399)	2193	1606	1385.76	+	1.16	2.13e-06	0.00209
multicellular organism development (GO:0007275)	4525	3205	2859.35	+	1.12	1.96e-08	3.42e-05
system development (GO:0048731)	4169	2950	2634.4	+	1.12	1.31e-07	0.000188
macromolecule modification (GO:0043412)	2825	1996	1785.12	+	1.12	4.03e-05	0.0234
animal organ development (GO:0048513)	3079	2168	1945.62	+	1.11	2.9e-05	0.0198
cell differentiation (GO:0030154)	3403	2390	2150.36	+	1.11	1.49e-05	0.0112
anatomical structure development (GO:0048856)	5001	3512	3160.14	+	1.11	3.08e-08	4.84e-05
cellular developmental process (GO:0048869)	3463	2431	2188.27	+	1.11	1.31e-05	0.0103
developmental process (GO:0032502)	5565	3904	3516.53	+	1.11	3.9e-09	8.76e-06
organelle organization (GO:0006996)	3360	2347	2123.19	+	1.11	4.67e-05	0.0253
multicellular organismal process (GO:0032501)	6584	4592	4160.44	+	1.1	3.75e-10	1.18e-06
localization (GO:0051179)	5081	3510	3210.69	+	1.09	2.62e-06	0.00217
cellular component organization (GO:0016043)	5298	3658	3347.81	+	1.09	1.58e-06	0.00178
cellular component organization or biogenesis (GO:0071840)	5496	3790	3472.93	+	1.09	1.26e-06	0.00152
signaling (GO:0023052)	5064	3455	3199.95	+	1.08	5.92e-05	0.03
cell communication (GO:0007154)	5167	3515	3265.03	+	1.08	9.55e-05	0.0441
cellular response to stimulus (GO:0051716)	6392	4308	4039.11	+	1.07	7.67e-05	0.0377
primary metabolic process (GO:0044238)	6869	4626	4340.53	+	1.07	3.8e-05	0.023
biological regulation (GO:0065007)	12249	8226	7740.15	+	1.06	7.92e-12	3.11e-08
cellular process (GO:0009987)	15074	10111	9525.27	+	1.06	1.32e-20	6.89e-17
regulation of cellular process (GO:0050794)	11076	7425	6998.93	+	1.06	4.21e-09	8.26e-06
regulation of biological process (GO:0050789)	11528	7724	7284.55	+	1.06	1.13e-09	2.95e-06
biological_process (GO:0008150)	17698	11657	11183.4	+	1.04	5.83e-23	4.58e-19
Unclassified (UNCLASSIFIED)	2897	1357	1830.62	-	0.74	5.83e-23	9.16e-19
adaptive immune response (GO:0002250)	640	286	404.42	-	0.71	5.6e-07	0.000733
B cell receptor signaling pathway (GO:0050853)	130	42	82.15	-	0.51	8.02e-05	0.0382
phagocytosis, recognition (GO:0006910)	107	30	67.61	-	0.44	3.14e-05	0.0206

## Sheet: MolecularFunction
Analysis Type:	PANTHER Overrepresentation Test (Released 20210224)
Annotation Version and Release Date:	GO Ontology database DOI: 10.5281/zenodo.5228828 Released 2021-08-18
Analyzed List:	Client Text Box Input (Homo sapiens)
Reference List:	Homo sapiens (all genes in database)
Test Type:	FISHER
Correction:	FDR
GO molecular function complete	Homo sapiens - REFLIST (20595)	Client Text Box Input (13014)	Client Text Box Input (expected)	Client Text Box Input (over/under)	Client Text Box Input (fold Enrichment)	Client Text Box Input (raw P-value)	Client Text Box Input (FDR)
ATP-dependent activity (GO:0140657)	511	426	322.9	+	1.32	2.08e-05	0.00405
GTPase activator activity (GO:0005096)	466	386	294.47	+	1.31	7.55e-05	0.0127
GTPase regulator activity (GO:0030695)	493	407	311.53	+	1.31	5.66e-05	0.0106
nucleoside-triphosphatase regulator activity (GO:0060589)	493	407	311.53	+	1.31	5.66e-05	0.0102
ATP binding (GO:0005524)	1495	1170	944.69	+	1.24	1.33e-08	8.11e-06
adenyl ribonucleotide binding (GO:0032559)	1560	1219	985.77	+	1.24	8.49e-09	8.29e-06
adenyl nucleotide binding (GO:0030554)	1573	1228	993.98	+	1.24	8.51e-09	6.92e-06
ion transmembrane transporter activity (GO:0015075)	856	658	540.91	+	1.22	0.000125	0.0197
ribonucleotide binding (GO:0032553)	1930	1436	1219.57	+	1.18	9.22e-07	0.0003
purine ribonucleotide binding (GO:0032555)	1912	1421	1208.19	+	1.18	1.21e-06	0.000328
purine nucleotide binding (GO:0017076)	1927	1432	1217.67	+	1.18	1.09e-06	0.000333
purine ribonucleoside triphosphate binding (GO:0035639)	1840	1366	1162.7	+	1.17	2.48e-06	0.000575
transmembrane transporter activity (GO:0022857)	1129	836	713.42	+	1.17	0.000375	0.0494
nucleotide binding (GO:0000166)	2174	1605	1373.75	+	1.17	5.74e-07	0.00028
nucleoside phosphate binding (GO:1901265)	2175	1605	1374.38	+	1.17	6.3e-07	0.00028
anion binding (GO:0043168)	2410	1761	1522.88	+	1.16	8.37e-07	0.000292
carbohydrate derivative binding (GO:0097367)	2275	1662	1437.57	+	1.16	1.99e-06	0.000484
transmembrane signaling receptor activity (GO:0004888)	1390	1015	878.34	+	1.16	0.000309	0.0431
molecular transducer activity (GO:0060089)	1612	1173	1018.62	+	1.15	0.000134	0.0204
signaling receptor activity (GO:0038023)	1612	1173	1018.62	+	1.15	0.000134	0.0198
small molecule binding (GO:0036094)	2509	1824	1585.44	+	1.15	1.15e-06	0.000331
catalytic activity, acting on a protein (GO:0140096)	2314	1670	1462.22	+	1.14	1.17e-05	0.00248
ion binding (GO:0043167)	6072	4334	3836.9	+	1.13	1.94e-13	3.16e-10
transferase activity (GO:0016740)	2308	1647	1458.43	+	1.13	6.41e-05	0.0112
metal ion binding (GO:0046872)	4278	3049	2703.27	+	1.13	1.04e-08	7.26e-06
cation binding (GO:0043169)	4369	3106	2760.78	+	1.13	1.43e-08	7.77e-06
enzyme binding (GO:0019899)	2062	1463	1302.98	+	1.12	0.000365	0.0495
catalytic activity (GO:0003824)	5610	3872	3544.96	+	1.09	6.46e-07	0.000243
heterocyclic compound binding (GO:1901363)	5945	4053	3756.65	+	1.08	9.25e-06	0.00205
organic cyclic compound binding (GO:0097159)	6025	4098	3807.2	+	1.08	1.47e-05	0.00299
molecular_function (GO:0003674)	18250	11984	11532.2	+	1.04	1.39e-25	3.4e-22
binding (GO:0005488)	16519	10816	10438.4	+	1.04	2.56e-11	3.12e-08
protein binding (GO:0005515)	14349	9329	9067.15	+	1.03	8.17e-05	0.0133
Unclassified (UNCLASSIFIED)	2345	1030	1481.81	-	0.7	1.39e-25	6.79e-22
antigen binding (GO:0003823)	191	73	120.69	-	0.6	0.000174	0.025
structural constituent of ribosome (GO:0003735)	169	50	106.79	-	0.47	6.32e-07	0.000257
immunoglobulin receptor binding (GO:0034987)	97	21	61.29	-	0.34	1.48e-06	0.000381

## Sheet: CellularComponent
Analysis Type:	PANTHER Overrepresentation Test (Released 20210224)
Annotation Version and Release Date:	GO Ontology database DOI: 10.5281/zenodo.5228828 Released 2021-08-18
Analyzed List:	Client Text Box Input (Homo sapiens)
Reference List:	Homo sapiens (all genes in database)
Test Type:	FISHER
Correction:	FDR
GO cellular component complete	Homo sapiens - REFLIST (20595)	Client Text Box Input (13014)	Client Text Box Input (expected)	Client Text Box Input (over/under)	Client Text Box Input (fold Enrichment)	Client Text Box Input (raw P-value)	Client Text Box Input (FDR)
microtubule organizing center (GO:0005815)	824	621	520.69	+	1.19	0.000755	0.0469
integral component of plasma membrane (GO:0005887)	1653	1230	1044.53	+	1.18	6.18e-06	0.000767
plasma membrane region (GO:0098590)	1258	933	794.93	+	1.17	0.000138	0.0101
intrinsic component of plasma membrane (GO:0031226)	1738	1284	1098.24	+	1.17	9.63e-06	0.00101
microtubule cytoskeleton (GO:0015630)	1319	966	833.48	+	1.16	0.00034	0.0225
cytoskeleton (GO:0005856)	2355	1696	1488.13	+	1.14	1.35e-05	0.00122
cell projection (GO:0042995)	2362	1694	1492.55	+	1.13	2.35e-05	0.00194
plasma membrane bounded cell projection (GO:0120025)	2257	1615	1426.2	+	1.13	5.47e-05	0.00435
intracellular non-membrane-bounded organelle (GO:0043232)	5088	3503	3215.11	+	1.09	6.23e-06	0.000728
non-membrane-bounded organelle (GO:0043228)	5088	3503	3215.11	+	1.09	6.23e-06	0.000688
integral component of membrane (GO:0016021)	5787	3961	3656.81	+	1.08	4.43e-06	0.000587
intrinsic component of membrane (GO:0031224)	5947	4069	3757.91	+	1.08	3.28e-06	0.000466
cell periphery (GO:0071944)	6364	4339	4021.42	+	1.08	3.11e-06	0.000475
plasma membrane (GO:0005886)	5867	3994	3707.36	+	1.08	1.68e-05	0.00145
endomembrane system (GO:0012505)	4663	3154	2946.55	+	1.07	0.000799	0.0481
cytosol (GO:0005829)	5394	3644	3408.47	+	1.07	0.000276	0.0189
membrane (GO:0016020)	9904	6615	6258.35	+	1.06	9.86e-07	0.000163
organelle (GO:0043226)	13912	9242	8791.01	+	1.05	2.24e-11	8.89e-09
cytoplasm (GO:0005737)	11940	7915	7544.9	+	1.05	2.48e-07	4.94e-05
intracellular organelle (GO:0043229)	13115	8683	8287.38	+	1.05	1.28e-08	3.18e-06
intracellular anatomical structure (GO:0005622)	14830	9818	9371.09	+	1.05	3.57e-12	1.78e-09
membrane-bounded organelle (GO:0043227)	13085	8654	8268.42	+	1.05	3e-08	6.63e-06
intracellular membrane-bounded organelle (GO:0043231)	12029	7915	7601.14	+	1.04	1.2e-05	0.00119
cellular anatomical entity (GO:0110165)	18715	12200	11826	+	1.03	1.06e-21	7.01e-19
cellular_component (GO:0005575)	18866	12285	11921.4	+	1.03	2.33e-22	2.32e-19
Unclassified (UNCLASSIFIED)	1729	729	1092.56	-	0.67	2.33e-22	4.63e-19
mitochondrial protein-containing complex (GO:0098798)	268	110	169.35	-	0.65	0.000101	0.00773
ribosome (GO:0005840)	230	92	145.34	-	0.63	0.000143	0.0101
ribosomal subunit (GO:0044391)	182	62	115.01	-	0.54	1.22e-05	0.00115
cytosolic ribosome (GO:0022626)	103	33	65.09	-	0.51	0.000397	0.0255
immunoglobulin complex (GO:0019814)	189	51	119.43	-	0.43	7.58e-09	2.15e-06
T cell receptor complex (GO:0042101)	149	32	94.15	-	0.34	1.26e-09	4.17e-07
immunoglobulin complex, circulating (GO:0042571)	95	19	60.03	-	0.32	3.68e-07	6.65e-05
