# Supplementary material for: Unbiased cleavage site prediction uncovers viral antagonism of host innate immunity by SARS-CoV-2 3C-like protease
Source: JCI Insight. 2026 Feb 23;11(4):e185739. doi: 10.1172/jci.insight.185739 (PMC12956004; doi:10.1172/jci.insight.185739)
Supplement: Supplemental table 3 [file jciinsight-11-185739-s012.xlsx]

## Sheet: Sheet1
	Cut site	Fullaa	Full secondary	10aa secondary
NSP4/5	TSAVLQ*SGFRK	VMFNGVTFSTFEEAALCTFLLNKEMYLKLRSETLLPLTQYNRYLALYNKYKYFSGALDTTSYREAACCHLAKALNDFSNSGADVLYQPPQTSITSAVLQSGFRKMAFPSGKVEGCMVQVTCGTTTLNGLWLDDTVYCPRHVICTAEDMLNPNYEDLLIRKSNHSFLVQAGNVQLRVIGHSMQNCLLRLKVDTSNPKTPKYKFVRIQPGQTFSVLACYNGSPSGVYQCAMRPNHTIKGSFLNGSCGSVGFNIDYDCVSFC	EEE-------HHHHHHHEEE----HHHHHHH-----HHHHHHHHHHHHHHH-------HHHHHHHHHHHHHHHHHHHH----EEEEE----EEHHHHHHHHHHHHH--------EEEEEEE------EEE---EEE---------------HHHHHHHHHH---EEEEE--EEEEEEEEEEEEEEEEEEEEE-------EEEEEE-------EEEE---EEEEEEEEEE-----EEEEE---------EEEE--EEEE-	HHHHHHHHHHH		Secondary at cut
NSP5/6	SGVTFQ*SAVKR	AVINGDRWFLNRFTTTLNDFNLVAMKYNYEPLTQDHVDILGPLSAQTGIAVLDMCAALKELLQNGMNGRTILGSTILEDEFTPFDVVRQCSGVTFQGKFKKIVKGTHHWMLLTFLTSLLILVQSTQWSLFFFVYENAFLPFTLGIMAIAACAMLLVKHKHAFLCLFLLPSLATVAYFNMVYMPASWVMRIMTWLELADTS	-------EEE----E-HHHHHHHHHH----------HHHHHHHHHH---HHHHHHHHHHHHHH-------------------HHHHHHHH--EEE---EEEHHHHHHHHHHHHHHHHHHHHHHHHHHHHHHHH----HHHHHHHHHHHHHHHHHHHHHHHHHHHHHHHHHHHHHHHHHHHHHHHHHHHHHHHH-------	--EEE---EEE		H	-	E
NSP6/7	KVATVQ*SKMSD	LARAIVFVCVEYYPLLFITGNTLQCIMLVYCFLGYCCCCYFGLFCLLNRYFRLTLGVYDYLVSTQEFRYMNSQGLLPPKSSIDAFKLNIKLLGIGGKPCIKVATVQSKMSDVKCTSVVLLSVLQQLRVESSSKLWAQCVQLHNDILLAKDTTEAFEKMVSLLSVLLSMQGAVDINRLCEEMLDNRATLQAIASEFSSLPSYAAYATAQEAYEQAVANGDS	-HHHHHHHHHHH--HHHH---HHHHHHHHHHHHHHHHHHHHHHHHHHHHHHH-------EEEEHHHHHHHHH--------HHHHHHHHHHHH------EEEEEEHH-HHHHHHHHHHHHHHHHHHH-HHHHHHHHHHHHHHHHHHH----HHHHHHHHHHHHHHHHH------HHHHHHHHH----HHHHHHHHH----HHHHHHHHHHHHHHHHH----	EEEEHH-HH		5	5	1
NSP7/8	NRATLQ*AIASE	VVLLSVLQQLRVESSSKLWAQCVQLHNDILLAKDTTEAFEKMVSLLSVLLSMQGAVDINRLCEEMLDNRATLQAIASEFSSLPSYAAYATAQEAYEQAVANGDSEVVLKKLKKSLNVAKSEFDRDAAMQRKLEKMADQAMTQMYKQARSED	-HHHHHHHHH-HHHHHHHHHHHHHHHHHHH----HHHHHHHHHHHHHHHHH------HHHHHHHHH----HHHHHHHHH-----HHHHHHHHHHHHHHHH----HHHHHHHHHHHHHHHHHHHHHHHHHHHHHHHHHHHHHHHHHHHHHH----	---HHHHHHHH
NSP8/9	SAVKLQ*NNELS	LTTAAKLMVVVPDYGTYKNTCDGNTFTYASALWEIQQVVDADSKIVQLSEINMDNSPNLAWPLIVTALRANSAVKLQNNELSPVALRQMSCAAGTTQTACTDDNALAYYNNSKGGRFVLALLSDHQDLKWARFPKSDGTGTIYTELEPPCRFVTDTPKGPKVKYLYFIKGLNNLNRGMVL	------EEEEE----HHEEEEE--EEEEEEEEEEEEEEE------EE-------------EEEEEEEEE----------------HEEEEEE------------EEEEEEE----EEEEEEEE-----EEEEEE-----EEEEEE-----EEEEE-----EEEEEEEE------------	-----------
NSP 9/10	ATVRLQ*AGNAT	LQNNELSPVALRQMSCAAGTTQTACTDDNALAYYNNSKGGRFVLALLSDHQDLKWARFPKSDGTGTIYTELEPPCRFVTDTPKGPKVKYLYFIKGLNNLNRGMVLGSLAATVRLQAGNATEVPANSTVLSFCAFAVDPAKAYKDYLASGGQPITNCVKMLCTHTGTGQAITVTPEANMDQESFGGASCCLYCRCHIDHPNPKGFCDLKGKYVQIPTTCANDPVGFTLRNTVCTVCGMWKGYGCSCDQLREPLMQS	----------HHEEEEE------------EEEEEEE----EEEEEEEE-----EEEEEE-----EEEEEE-----EEEEE-----EEEEEEEE-----HHHHHHHHHHHHHHEEE-----EEE----HHHHHH----HHHHHHHHHHH---HHHHHEEEEE-----EEEEEE--------------EEEEEEEEE-------EEEEE--EEEEE--------EEEEEE--------EE-----------------	HHHEEE-----
NSP10/12	REPLMQ*SADAS	TGQAITVTPEANMDQESFGGASCCLYCRCHIDHPNPKGFCDLKGKYVQIPTTCANDPVGFTLRNTVCTVCGMWKGYGCSCDQLREPLMQSADASTFLNRVCGVSAARLTPCGTGTSTDVVYRAFDIYNEKVAGFAKFLKTNCCRFQEKDEEGNLLDSYFVVKRHTMSNYQHEETIYNLVKDCPAVAVHDF	--EEEEEE-------------EEEEEE-----------EEE---EEEEE--------EEEEEE---HHHH-HH---------------------HHHHHHHHHHHHHH-----------EEEEEEE-----EEEEEE-----EEEEEE--------EEEEEE---HHHHHHHHHHHHHH-----------	-----------
NSP12/13	PHTVLQAVGAC	FKAVLYYQNNVFMSEAKCWTETDLTKGPHEFCSQHTMLVKQGDDYVYLPYPDPSRILGAGCFVDDIVKTDGTLMIERFVSLAIDAYPLTKHPNQEYADVFHLYLQYIRKLHDELTGHMLDMYSVMLTNDNTSRYWEPEFYEAMYTPHTVLQAVGACVLCNSQTSLRCGACIRRPFLCCKCCYDHVISTSHKLVLSVNPYVCNAPGCDVTDVTQLYLGGMSYYCKSHKPPISFPLCANGQVFGLYKNTCVGSDNVTDFNAIATCDWTNAGDYILANTCTERLKLFAAETLKATEETFKLSY	--HHHHH----EE---------------HHHH---EEEEEE---EEEE-------HHHHHHHH--------HHHHHHHHHHHH------------HHHHHHHHHHHHHHHHHHHHHHHHHHHHHEE--------HHHHHHHHHH---HHHHH--EEEEE----EEE---------HHHHHHHHHHHH----EEEEE---EEE---------HEEEE---EEEE-------EEEEE----EEEEE---------HHHHHHHH----------EE-----HHHHHHHHHHHHHHHHHHH---	--HHHHH--EE
NSP13/14	NVATLQ*AENVT	QNAVASKILGLPTQTVDSSQGSEYDYVIFTQTTETAHSCNVNRFNVAITRAKIGILCIMSDRDLYDKLQFTSLEIPRRNVATLQAENVTGLFKDCSKIITGLHPTQAPTHLSVDIKFKTEGLCVDIPGIPKDMTYRRLISMMGFKMNYQVNGYPNMFITREEAIRHVRAWIGFDVEGCH	---HH------EEEEEE-------EEEEEEEE-----------HHHHHHHH--EEEEEE-------------HHHHHHH--------------------------------------------------------HHHHHH---------------EEEHHHHHHHH------E-----	H----------
NSP14/15	TFTRLQ*SLENV	SPCESHGKQVVSDIDYVPLKSATCITRCNLGGAVCRHHANEYRQYLDAYNMMISAGFSLWIYKQFDTYNLWNTFTRLQSLENVAYNVVNKGHFDGHAGEAPVSIINNAVYTKVDGIDVEIFENKTTLPVNVAFELWAKRNIKPVPEIKILNNLGVDIAANTVIWDYKREAPAHVSTIGV	---------EEEE---EE------EEEE----HHHHHHHHHHHHHHHHHHHHHH---EEEE------EHHHHHHHH------HHHHEEE---------EEEEEEE--EEEEEE---EEEEEE--------HHHHHHHH---------EEE-----EEEEEEEEEE--------------	HHH------H
NSP15/16	FYPKLQ*ASQAW	PLKLEDFIPMDSTVKNYFITDAQTGSSKCVCSVIDLLLDDFVEIIKSQDLSVISKVVKVTIDYAEISFMLWCKDGHVETFYPKLQASQAWQPGVAMPNLYKMQRMLLEKCDLQNYGENAVIPKGIMMNVAKYTQLCQYLNTLTLAVPYNMRVIHFGAGSDKGVAPGTAVL	--EHHHH-------EEEEEEE------EEEEEHHHHHHHHHHHHHHH----EEEEEEEEEE----EEEEEEE----EEEEEHHHHHH------------------E------------------EEEEEHHHHHHHHHHH---EEE----EEEEE---------------	EHHHHHH---
