# Supplementary material for: Unbiased cleavage site prediction uncovers viral antagonism of host innate immunity by SARS-CoV-2 3C-like protease
Source: JCI Insight. 2026 Feb 23;11(4):e185739. doi: 10.1172/jci.insight.185739 (PMC12956004; doi:10.1172/jci.insight.185739)
Supplement: Supplemental table 4 [file jciinsight-11-185739-s013.xlsx]

## Sheet: ScoresAbove0.1wSecondary
Unitprot	ProteinName	Score	Position	Site	Full100	FullSecondary	CutSiteStart	CutSiteSecondary		FullList>0.1	Missing	Meyer	Miczi	Moustaqil	CellReports	Zhang, PNAS	Rank	Experimentally validated
A0A2R8YFM6	OOSP3	2.90691	8	FVRLQSSF	MKDFVRLQSSFLLCTILTLSEQESVSVGCTSSMFWVVAEPTLLGQDHILHSDEASLGTGCPVTNVTAKGYEFNYPATQCGIQKEVFSYVTVFYSALHCNI	--HHHHHHHHHHHHHH--------EEEEE---EEEEEEEE------------------------EE--EEEEEEE-----EEEEEE---EEEEEEEEE--	4	HHHHHHHH		OOSP3_8							FALSE
Q8WWZ4	ABCAA	2.76262	1266	VVVLQGSR	RKKKIAIRNVSFCVKKGEVLGLLGHNGAGKSTSIKMITGCTKPTAGVVVLQGSRASVRQQHDNSLKFLGYCPQENSLWPKLTMKEHLELYAAVKGLGKED	---EEEEE---EEE--EEEEEEE------HHHHHHHHH-------EEEEEE---------HHHHHH---EEE----------HHHHHHHHHHH-------	47	EEEEE---		ABCAA_1266							FALSE
Q8IUM7	NPAS4	1.73447	285	VVRLQAKT	LIYLGFERSELLCKSWYGLLHPEDLAHASAQHYRLLAESGDIQAEMVVRLQAKTGGWAWIYCLLYSEGPEGPITANNYPISDMEAWSLRQQLNSEDTQAA	EEEE----H-H-----------HHHHHHHHHHHHHHH-----EEEEEEEEEE----EEEEEEEEEE-----EEEEEEEE--HHHHHHHHHHHHHH-----	47	EEEEEE--		NPAS4_285							FALSE
P49908	SEPP1	1.73041	65	LCILQASK	PSGGTESQDQSSLCKQPPAWSIRDQDPMLNSNGSVTVVALLQASCYLCILQASKLEDLRVKLKKEGYSNISYIVVNHQGISSRLKYTHLKNKVSEHIPVY	----EEE-------------EE---HHHHHH---EEEHHHH------HHHHHHHHHHHHHHHHH------EEEEE----HHHHHHHHHHHHH--------	47	-HHHHHHH		SEPP1_65							FALSE
Q9P2R7	SUCB1	1.62695	409	VVRLQGTR	EAFKLITSDKKVLAILVNIFGGIMRCDVIAQGIVMAVKDLEIKIPVVVRLQGTRVDDAKALIADSGLKILACDDLDEAARMVVKLSEIVTLAKQAHVDVK	--HHHH------EEEEEEEE-----HHHHHHHHHHHHHH-----EEEEEEE---HHHHHHHHHH----EEEE--HHHHHHHHHHHHHHHHHHH-------	47	EEEEE---		SUCB1_409							FALSE
Q9BZJ4	S2539	1.6112	40	KVRLQSQR	MADQDPAGISPLQQMVASGTGAVVTSLFMTPLDVVKVRLQSQRPSMASELMPSSRLWSLSYTKLPSSLQSTGKCLLYCNGVLEPLYLCPNGARCATWFQD	----------HHHHHHHHHHHHHHHHHHH----HEEEEEE---------------------------------EEEE------EEEEE------HHH---	36	EEEEE---		S2539_40							FALSE
Q9H1A4	APC1	1.60271	155	ICILQSSC	GSKSQALAVYKAFTVDSPVQQALWCDFIISQDKSEKAYSSNEVEKCICILQSSCINMHSIEGKDYIASLPFQVANVWPTKYGLLFERSASSHEVPPGSPR	------EEEEEEEE-----EEEEEE-------------------EEEEEEE--EEEEEE----EEEEEE-EEEE--------EEEEEE------------	47	EEEEE--E		APC1_155							FALSE
Q9Y4L1	HYOU1	1.55509	190	RAVLQAAR	SQLQFSPEEVLGMVLNYSRSLAEDFAEQPIKDAVITVPVFFNQAERRAVLQAARMAGLKVLQLINDNTATALSYGVFRRKDINTTAQNIMFYDMGSGSTV	---EEHHHHHHHHHHHHHHHHHHHHH------EEEEEE----HHHHHHHHHHHHH-------------HHHHHHHHH----------EEEEEEE------	47	HHHHHHHH		HYOU1_190							FALSE
Q5JX71	F209A	1.52893	74	FVILQCQR	SLRQKTSEPQGKVQYGEHFRIRQNLPEHTQGWLGSKWLWLLFVVVPFVILQCQRDSEKNKEQSPPGLRGGQLHSPLKKKRNASPNKDCAFNTLMELEVEL	------------------EEE-------------HHHHHHHHHHHHHHEEEEE-----------------------------------E--HHHHH----	47	HHEEEEE-		F209A_74							FALSE
Q5JX69	F209B	1.52893	74	FVILQCQR	SLRQKTSEPQGKVPCGEHFRIRQNLPEHTQGWLGSKWLWLLFAVVPFVILQCQRDSEKNKEQSPPGLRGFPFRTPLKKNQNASLYKDCVFNTLNELEVEL	-------------------EE-----------HHHHHHHHHHHHHHHHEEEEE-----------------------------------E--HHHHH----	47	HHEEEEE-		F209B_74							FALSE
Q86WS4	CL040	1.52445	588	NCVLQAAR	DRIVKNDDKIHKQNENFYQFSVKNNTDQFPQLQCNSAHILQNKTNDNCVLQAARCDAGIQTESESVMEEKLDVAIQCDLISKCTCRSDVSLCNLERCSGN	---E--------------------------------HHHHHHH-------EEEEE-EEEEE--------EEEEEEE------------------------	47	----EEEE		CL040_588							FALSE
Q9BSK2	S2533	1.51985	40	KTRLQSSR	MATGGQQKENTLLHLFAGGCGGTVGAIFTCPLEVIKTRLQSSRLALRTVYYPQVHLGTISGAGMVRPTSVTPGLFQVLKSILEKEGPKSLFRGLGPNLVG	----------HHHHHHHHHHHHHHHHHHHHHHHHHHHHHH---------------------------------HHHHHHHHHHH----HHHHHHH-----	36	HHHHH---		S2533_40							FALSE
O60729	CC14B	1.49884	452	TVILQSSV	INGVENQDQQEPEPYSDDDEINGVTQGDRLRALKSRRQSKTNAIPLTVILQSSVQSCKTSEPNISGSAGITKRTTRSASRKSSVKSLSISRTKTVLR	---------------------------HHHHHH------------EEEE------------------------------------------------	47	EEE-----		CC14B_452							FALSE
P56750	CLD17	1.46801	63	RVRLQCKF	LGFLGMVGTLATTLLPQWRVSAFVGSNIIVFERLWEGLWMNCIRQARVRLQCKFYSSLLALPPALETARALMCVAVALSLIALLIGICGMKQVQCTGSNE	-HHHHHHHHHHHH----------------EEEEEEEHHHHHHHH----EEEEE---------HHHHHHHHHHHHHHHHHHHHHHHHHHH-----------	47	--EEEEE-		CLD17_63							FALSE
O43156	TTI1	1.45467	897	VVVLQSHK	DTRPDVEPPLPLQIQIAMDVMERCIHLLSDKNLQIRLKVLDVLDLCVVVLQSHKNQLLPLAHQAWPSLVHRLTRDAPLAVLRAFKVLRTLGSKCGDFLRS	------------HHHHHHHHHHHHH-------HHHHHHHHHHHHHHHHH------HHHHHHHHHHHHHHHH-----HHHHHHHHHHHHHHHHH-------	47	HHH-----		TTI1_897							FALSE
Q9UMD9	COHA1	1.43017	147	RVRLQSAS	TFERKTHVTRHAYEGSSSGNSSPEYPRKEFASSSTRGRSQTRESEIRVRLQSASPSTRWTELDDVKRLLKGSRSASVSPTRNSSNTLPIPKKGTVETKIV	------E-------------------------------------HHHHEE--------------HHHHH----------------------------E--	47	HHEE----		COHA1_147							FALSE
Q12756	KIF1A	1.35941	1008	VTVLQASS	DEVNNNTCSAVPPEGLLLDSSEKAALDGPLDAALDHLRLGNTFTFRVTVLQASSISAEYADIFCQFNFIHRHDEAFSTEPLKNTGRGPPLGFYHVQNIAV	-----------------------------------------EEEEEEEEEE----------EEEEEE--------EEE------------EEEEEEEE--	47	EEEEE---		KIF1A_1008							FALSE
Q9UMS6	SYNP2	1.35381	302	GCRLQAGK	PFLRSSKIIQISSGRELRVIQESEAGDAGLPRVEVILDCSDRQKTEGCRLQAGKECVDSPVEGGQSEAPPSLVSFAVSSEGTEQGEDPRSEKDHSRPHKH	------EEEEE-----EEEEE-----------EEEEE----------------------------------EEEEE------------------------	47	--------		SYNP2_302							FALSE
Q6IPM2	IQCE	1.35135	550	AVVLQAAF	PDSSEEGLPRPRSPCSDGRRDAAARVLQAQWKVYKHKKKKAVLDEAAVVLQAAFRGHLTRTKLLASKAHGSEPPSVPGLPDQSSPVPRVPSPIAQATGSP	-------------HHHHHHHHHHHHHHHHHHHHHHHHHHHHHHHHHHHHHHHHHHHHHHHHHHHHHHHHHHHHH--------------------------	47	HHHHHHHH		IQCE_550							FALSE
Q8TF46	DI3L1	1.3288	264	FVRLQGAS	ENESQESHGKEYPEHLPLEVLEAGIKSGRYIQGILNVNKHRAQIEAFVRLQGASSKDSDLVSDILIHGMKARNRSIHGDVVVVELLPKNEWKGRTVALCE	-----------------HHHHHHHHH---EEEEEEEE-----EEEEEEEE------------EEEEE------------EEEEEE---------------	47	EEEE----		DI3L1_264							FALSE
Q6ZNC8	MBOA1	1.32652	290	YVVMQASK	AVIHKLGITLVSLLLFLTLTKTFPVTCLVDDWFVHKASFPARLCYLYVVMQASKPKYYFAWTLADAVNNAAGFGFSGVDKNGNFCWDLLSNLNIWKIETA	HHHHHHHHHHHHHHHHHHHH----------HHHHHH--HHHHHHHHHHHHHHHHHHHHHHHHHHHHHHHHH-------------------------E---	47	HHHHHHHH		MBOA1_290							FALSE
Q8WXR4	MYO3B	1.2968	1068	VVVLQAYT	LASKESCVAILEKSRLDHWVLGKTKVFLKYYHVEQLNLLLREVIGRVVVLQAYTKGWLGARRYKRVREKREKGAIAIQSAWRGYDARRKFKKISNRRNES	---HHHHHHHHHH-----EEEEE-HHHHHHHHHHHHHHHHHHHHHHHHHHHHHHHHHHHHHHHHHHHHHHHHHHHHHHHHHHHHHHHHHHHHHHHHHH--	47	HHHHHHHH		MYO3B_1068							FALSE
Q8WWZ7	ABCA5	1.29037	177	FTVLQASI	VGVVFKDSMSYELRFFPDMIPVSSIYMDSRAGCSKSCEAAQYWSSGFTVLQASIDAAIIQLKTNVSLWKELESTKAVIMGETAVVEIDTFPRGVILIYLV	EEEEE----EEEEE-----------------------HHHHHHHHHHHHHHHHHHHHHHHHHH-HHHHHH----EEEE------EEEEEE--EEEEEE--	47	HHHHHHHH		ABCA5_177							FALSE
Q3SXY7	LRIT3	1.28858	610	VCKLQCKS	PPQKDQCITFSTERVEGDDSQWSLLLVVTSTACVVILPLICFLLYKVCKLQCKSEPFWEDDLAKETYIQFETLFPRSQSVGELWTRSHRDDSEKLLLCSR	------EEEEEE-----------EEEEHHHHHHHHHHHHHHHHHHHHHHHHH---------------EEEE-----------------------------	47	HHHHHH--		LRIT3_610							FALSE
Q4W5N1	ABCAB	1.28494	125	VVVLQGNR	QQRRKQPSEMFRFVLKSEVLGLLGHNGAGKSTSIKMITGCTVPTAGVVVLQGNRASVRQQRDNSLKFLGTALRRTHCVPNLQ	----EEE----EEE---EEEEEE------HHHHHHHHH-------EEEEEE--------HHHHHHH---EEE----------	47	EEEEE---		ABCAB_125							FALSE
Q5SQS7	SH24B	1.28362	106	RARLQAQR	PPKTKRASDKHIQWLLGADGEVWVWIMGEGPGDKPYEEISEELIAERARLQAQREAEELWRQKEAEITKKFRDALANEKARILAEKWKVEMEDRKAAKVL	----------EEEEEE-----EEEEEEE-------HHHHHHHHHHHHHHHHHHHHHHHHHH---HHHHHHHHHH---------------HHHHHHHHH--	47	HHHHHHHH		SH24B_106							FALSE
P13928	ANXA8	1.26231	164	VCLLQGSR	GVIIEILASRTKNQLREIMKAYEEDYGSSLEEDIQADTSGYLERILVCLLQGSRDDVSSFVDPGLALQDAQDLYAAGEKIRGTDEMKFITILCTRSATHL	--HHHHHH---HHHHHHHHHHHHHHH---HHHHHHHH---HHHHHHHHHHH-----------HHHHHHHHHHHHHHH-------HHHEEEEEE-------	47	HHHHH---		ANXA8_164							FALSE
Q5VT79	AXA81	1.26231	164	VCLLQGSR	GVIIEILASRTKNQLREIMKAYEEDYGSSLEEDIQADTSGYLERILVCLLQGSRDDVSSFVDPALALQDAQDLYAAGEKIRGTDEMKFITILCTRSATHL	--HHHHHH---HHHHHHHHHHHHHH----HHHHHHHH----HHHHHHHHHH-----------HHHHHHHHHHHHHHH-------HHHEEEEEE-------	47	HHHHH---		AXA81_164							FALSE
O15156	ZBT7B	1.21206	123	PAVLQAAR	GAGGSGTATGGAGAGVCELDFVGPEALGALLEFAYTATLTTSSANMPAVLQAARLLEIPCVIAACMEILQGSGLEAPSPDEDDCERARQYLEAFATATAS	---------------EEEE----HHHHHHHHHHHH---------HHHHHHHHHHH---HHHHHHHHHHHHHH--------HHHHHHHHHHHHHH------	47	HHHHHHHH		ZBT7B_123							FALSE
Q9H344	O51I2	1.21107	47	TVILQAVR	MGLFNVTHPAFFLLTGIPGLESSHSWLSGPLCVMYAVALGGNTVILQAVRVEPSLHEPMYYFLSMLSFSDVAISMATLPTVLRTFCLNARNITFDACLIQ	----------EEEEE--------HHHHHHHHHHHHHHHHHHHHHHEEEEE--------HHHHHHHHHHHHHHHHHHHHHHHHHHH------E--------	43	HHHEEEEE		O51I2_47							FALSE
Q8WYR1	PI3R5	1.19245	219	HCRLQAKT	VEVQAEFLAVANKLSTPGHSPHSAYTTLLLHAFQATFGAHCDVPGLHCRLQAKTLAELEDIFTETAEAQELASGIGDAAEARRWLRTKLQAVGEKAGFPG	-----HHHHHHHHHH------HHHHHHHHHHHHHHH-------HHHHHHHH---HHHHHHHHHHHHHHHHHH--------HHHHHHHHHHHHHHHH----	47	HHHHH---		PI3R5_219							FALSE
Q9NZP6	NPAP1	1.17849	837	TVILQSTF	PSAHDFLSLPIMVPPDTSTLVSSASAASLSKPAIDTSDMNTTPPSKTVILQSTFVSRKEEYIRFYMGLPGSGNTLHSDSIASAQVSTSFPAQADRRPTTT	----------------------------------------------EEE---------------------------------------------------	47	EEE-----		NPAP1_837							FALSE
Q9UPR3	SMG5	1.1773	780	IARLQGSI	EDMALRNLPPLRAAHRRFNFDTDRPLLSTLEESVVRICCIRSFGHFIARLQGSILQFNPEVGIFVSIAQSEQESLLQQAQAQFRMAQEEARRNRLMRDMA	----------HHHHHHH-------------HHHHHHHHHHHHHHHHHH-----EEEE-----EEEE-------------------------HHHH-----	47	HH-----E		SMG5_780							FALSE
Q8N4P3	MESH1	1.16757	56	IVVLQAAL	AQLLEAADFAARKHRQQRRKDPEGTPYINHPIGVARILTHEAGITDIVVLQAALLHDTVEDTDTTLDEVELHFGAQVRRLVEEVTDDKTLPKLERKRLQV	-HHHHHHHHHHHHH------------HHHHHHHHHHHHHHH-----HHHHHHHHH----------HHHHHHH--HHHHHHHHHH-------HHHHHHH--	47	HHHHHHHH		MESH1_56					y		1.16757
P01133	EGF	1.16113	722	RVRLQGSM	DGSKRRRLTQNDVGHPFAVAVFEDYVWFSDWAMPSVMRVNKRTGKDRVRLQGSMLKPSSLVVVHPLAKPGADPCLYQNGGCEHICKKRLGTAWCSCREGF	----EEEEEE-----EEEEEE---EEEEEE----EEEEEE------EEEEE--------EEHHHHH----------------EEEE-----EEEE-----	47	EEEEE---		EGF_722							FALSE
P54257	HAP1	1.1532	388	VARLQAQV	LDTLEDEEQMLILECVEQFSEASQQMAELSEVLVLRLENYERQQQEVARLQAQVLKLQQRCRMYGAETEKLQKQLASEKEIQMQLQEESVWVGSQLQDLR	---HHHHHHHHHHHHHHHHHHH---HHHHHHHHHHHHHHHHHHHHHHHHHHHHHHHHHHHHHHHHHHHHHHHHHHHHHHHHHHHHHHHHHHHHHHH----	47	HHHHHHHH		HAP1_388							FALSE
O60229	KALRN	1.13946	2207	RVVLQAAN	SELLRKGSLTPGYMFKRSIKMNYLVLEENVDNDPCKFALMNRETSERVVLQAANADIQQAWVQDINQVLETQRDFLNALQSPIEYQRKERSTAVMRSQPA	---EE------EEEEE-------EEEE-------EEEEEEE-----EEEEE---HHHHHHHHHHHHHHHHHHHHHHHHHH-HHHHHH-------------	47	EEEEE---		KALRN_2207							FALSE
O94876	TMCC1	1.13696	150	TAVMQSGR	TALNRVLQQIRVPPKMKRGTSLHSRRGKPEAPKGSPQINRKSGQEMTAVMQSGRPRSSSTTDAPTSSAMMEIACAAAAAAAACLPGEEGTAERIERLEVS	-HHHHHHHHH------H-----------------------------H---------------------HHHHHH-------------HHHHHHHH-----	47	H-------		TMCC1_150							FALSE
Q8IZT6	ASPM	1.13513	2392	AVILQAAF	QSTFRMHRLHMRYQALKQASVVIQQQYQANRAAKLQRQHYLRQRHSAVILQAAFRGMKTRRHLKSMHSSATLIQSRFRSLLVRRRFISLKKATIFVQRKY	--HHHHHHHHHHHHHHHHHHHHHHHHHHHHHHHHHHHHHHHHHHHHHHHHHHHHHHHHHHHHHHHHHHHHHHHHHHHHHHHHHHHHHHHHHHHHHHHH--	47	HHHHHHHH		ASPM_2392							FALSE
P11215	ITAM	1.13268	42	VVQLQGSR	MALRVLLLTALTLCHGFNLDTENAMTFQENARGFGQSVVQLQGSRVVVGAPQEIVAANQRGSLYQCDYSTGSCEPIRLQVPVEAVNMSLGLSLAATTSPP	-HHHHHHHHHHHHH---------EEEEE-----EEEEEEEE---EEEEEE-----------EEEEE-------EE------------EEEEEEEE-----	38	EEEE---E		ITAM_42							FALSE
Q6VY07	PACS1	1.11891	148	AVKLQGSK	PVQMNLYATWEVDRSSSSCVPRLFSLTLKKLVMLKEMDKDLNSVVIAVKLQGSKRILRSNEIVLPASGLVETELQLTFSLQYPHFLKRDANKLQIMLQRR	--------EE-----------EEEEEEEEEEEEE--------EEEEEEEE-----------E----------EEEEEEEE-----------EEEEEE---	47	EEEE----		PACS1_148							FALSE
Q92817	EVPL	1.10685	1117	VAKLQARI	EVDVKEKVVVKEVVKVEKNLEMVKAAQALRLQMEEDAARRKQAEEAVAKLQARIEDLERAISSVEPKVIVKEVKKVEQDPGLLQESSRLRSLLEEERTKN	----EEEEEEEEEEEE---HHHHHHHHHHHHHHHHHHHHHHHHHHHHHHHHHHHHHHHHH-----EEEEEEEEEEEE--HHHHHHHHHHHHHHHHHH---	47	HHHHHHHH		EVPL_1117							FALSE
Q9BU70	TRMO	1.10682	299	AAVLQGSR	EIAVDFGLESRRDQSSSVAEEQIGPYCPEKSFSEKGTDKKLERVEGAAVLQGSRAETQPMAPHCPAGRADGAPRSVVPAWVTEAPVATLEVRFTPHAEMD	---------------------------------------------------------------------------E--------------EEE-------	47	--------		TRMO_299							FALSE
Q9P225	DYH2	1.09805	4294	TAVLQSSA	YPSQKPLAAWTRDLAMRVEQFELWASRARPPVIFWLSGFTFPTGFLTAVLQSSARQNNVSVDSLSWEFIVSTVDDSNLVYPPKDGVWVRGLYLEGAGWDR	------HHHHHHHHHHHHHHHHHHHH-------EE------HHHHHHHHHHHHHHHH-----EEEEEEEE---------------EEEEEEEEE------	47	HHHHHHHH		DYH2_4294							FALSE
Q8IZT6	ASPM	1.06929	2028	VVTLQSAY	QSYYRMHVQQKKWKIMKKAALLIQKYYRAYSIGREQNHLYLKTKAAVVTLQSAYRGMKVRKRIKDCNKAAVTIQSKYRAYKTKKKYATYRASAIIIQRWY	--HHHHHHHHHHHHHHHHHHHHHHHHHHHHHHHHHHHHHHHHHHHHHHHHHHHHHHHHHHHHHHHHHHHHHHHHHHHHHHHHHHHHHHHHHHHHHHHH--	47	HHHHHHHH		ASPM_2028							FALSE
Q14872	MTF1	1.05413	562	TAILQSSL	VASAVAAPAPPQSTTEPLPAMVQTLPLGANSVLTNNPTITITPTPNTAILQSSLVMGEQNLQWILNGATSSPQNQEQIQQASKVEKVFFTTAVPVASSPG	--------------------------------------EEE--------------------EEEE-----------------EEEEEEEEEE--------	47	--------		MTF1_562							FALSE
P01033	TIMP1	1.04408	163	PCKLQSGT	QDGLLHITTCSFVAPWNSLSLAQRRGFTKTYTVGCEECTVFPCLSIPCKLQSGTHCLWTDQLLQGSEKGFQSRHLACLPREPGLCTWQSLRSQIA	---EEEEE----HHH-----HHHHHHHHHHH-----EEEEEEE-------------EE-------------EEEEEEEE----EEEEE-------	47	--------		TIMP1_163							FALSE
P25874	UCP1	1.04405	142	KVRLQAQS	RIGLYDTVQEFLTAGKETAPSLGSKILAGLTTGGVAVFIGQPTEVVKVRLQAQSHLHGIKPRYTGTYNAYRIIATTEGLTGLWKGTTPNLMRSVIINCTE	---HHHHHHHHH---------HHHHHHHHHHHHHHHHHHHHHHHHHHHHHH--------------HHHHHHHHHH---HHHHHHHHHHHHHHHHHHH---	47	HHHHH---		UCP1_142							FALSE
Q6ZT12	UBR3	1.0328	1258	VVLLQASS	AMDVDSPENDIPMEITTAEPQVSEAVYDCVICGQSGPSSEDRPTGLVVLLQASSVLGQCRDNVEPKKLPISEEEQIYPWDTCAAVHDVRLSLLQRYFKDS	----------------------------EEEE-----------EEEEEEE------------------------------HHHHHHHHHHHHHHHHH---	47	EEEE----		UBR3_1258							FALSE
Q99437	VATO	1.02985	197	VAILQTSR	SNLFCGVCVGIVGSGAALADAQNPSLFVKILIVEIFGSAIGLFGVIVAILQTSRVKMGD	--HHHHHHHHEE-------------EEEEEHHHHHHHHHHHHHHHHHHHHHH-------	47	HHHHHH--		VATO_197							FALSE
P28799	GRN	1.02823	300	CCRLQSGA	DTVCDLIQSKCLSKENATTDLLTKLPAHTVGDVKCDMEVSCPDGYTCCRLQSGAWGCCPFTQAVCCEDHIHCCPAGFTCDTQKGTCEQGPHQVPWMEKAP	--EE-----EE---------------------------EE-------------------------------------EE-----EE---------EE---	47	--------		GRN_300							FALSE
Q9Y6R4	M3K4	1.01359	951	LVVMQSAH	LLLTKHGDRARDSEDSWGTWEAQPVKVVPQVETVDTLRSMQVDNLLLVVMQSAHLTIQRKAFQQSIEGLMTLCQEQTSSQPVIAKALQQLKNDALELCNR	----E------------------EEEE---HHHHHHHHHHEE--EEEEE-----HHHHHHHHHHHH---EEEEE-----HHHHHHHHHHHHHHHHHHH--	47	EEE-----		M3K4_951							FALSE
Q13769	THOC5	1.00649	564	TAKLQAAV	KVVSRLVKWVTVAHEDYMELHFTKDIVDAGLAGDTNLYYMALIERGTAKLQAAVVLNPGYSSIPPVFQLCLNWKGEKTNSNDDNIRAMEGEVNVCYKELC	--EEEEEEE----HHHHHHH----------------EEEEEEEE----EEEEEEEE---------EEEEEEE----------HHHHHHHHHHH-------	47	--EEEEEE		THOC5_564							FALSE
Q5JTZ9	SYAM	1.00639	278	VAVLQGKH	LAGGVGAPQLVELWNLVFMQHNREADGSLQPLPQRHVDTGMGLERLVAVLQGKHSTYDTDLFSPLLNAIQQGCRAPPYLGRVGVADEGRTDTAYRVVADH	--------EEEEEE-----EEE--------------------HHHHHHHH---------HHHHHHHHHHHHH---------------------EEEE---	47	HHHH----		SYAM_278							FALSE
P0C7M6	IQCF3	1.00499	97	TVKLQSCI	VLVRRTLLVAALRAWMIQCWWRTLVQRRIRQRRQALLRVYVIQEQATVKLQSCIRMWQCRQCYRQMCNALCLFQVPESSLAFQTDGFLQVQYAIPSKQPE	--HHHHHHHHHHHHHHHHHHHHHHHHHHHHHHHHHHHHHHHHHHHHHHHHHHHHHHHHHHHHHHHHHHHHHHHHHHHHHHHHHHHHHHHHHHHHH-----	47	HHHHHHHH		IQCF3_97							FALSE
Q96CQ1	S2536	0.99481	35	KTRLQSSS	MSQRDTLVHLFAGGCGGTVGAILTCPLEVVKTRLQSSSVTLYISEVQLNTMAGASVNRVVSPGPLHCLKVILEKEGPRSLFRGLGPNLVGVAPSRAIYFA	-----HHHHHHHHHHHHHHHHHHHHHHHHHHHHHH----------------------------HHHHHHHHHHH--HHHHHHHHHHHHHHHHHHHHHH--	31	HHHHH---		S2536_35							FALSE
Q13310	PABP4	0.989937	624	VAVLQAHH	RLFPLIQTMHSNLAGKITGMLLEIDNSELLHMLESPESLRSKVDEAVAVLQAHHAKKEAAQKVGAVAAATS	----HHHH--------HHHHH-----HHHHHHH--HHHHHHHHHHHHHHHHHH------------------	47	HHHHHHH-		PABP4_624							FALSE
Q9BQG0	MBB1A	0.98169	765	MTVLQAGK	RLKGAEDKSEEGEDNRSSESEEESEGEESEEEERDGDVDQGFREQLMTVLQAGKALGGEDSENEEELGDEAMMALDQSLASLFAEQKLRIQARRDEKNKL	---------------------------------------HHHHHHHHHHHH-----------------HHHHHHHHHHHHHHHHHHHHHHHHHHH-----	47	HHHHH---		MBB1A_765							FALSE
Q96M02	CJ090	0.980179	676	RVILQSNR	TIPHPLSDNLFKPKERCISEKEMHMRSKRIYDNLPEVKKKKEEQRKRVILQSNRLRAEVFKKQLLDQLLQRNAV	-------------------HHHHHHHHHHHHH--HHHHHHHHHHHHHHHHHHHHHHHHHHHHHHHHHHHH----	47	HHHHHHHH		CJ090_676							FALSE
O94916	NFAT5	0.978026	1127	IAVLQGSS	PIADAQNLSQETQGSLFHSPNPIVHSQTSTTSSEQMQPPMFHSQSTIAVLQGSSVPQDQQSTNIFLSQSPMNNLQTNTVAQEAFFAAPNSISPLQSTSNS	----------------------------------------------EEEE--------------------------------------------------	47	EEEE----		NFAT5_1127							FALSE
P12111	CO6A3	0.976258	2761	RVILQAKC	GTRALGSAIEYTIENVFESAPNPRDLKIVVLMLTGEVPEQQLEEAQRVILQAKCKGYFFVVLGIGRKVNIKEVYTFASEPNDVFFKLVDKSTELNEEPLM	---HHHHHHHHHHHHHH---------EEEEEEE--------HHHHHHHHHHHH----EEEEEEE-----HHHHHHHH-----EEEEEE------------	47	HHHHHHH-		CO6A3_2761							FALSE
Q9GZQ4	NMUR2	0.966566	157	RAKLQSTR	WRNYPFLFGPVGCYFKTALFETVCFASILSITTVSVERYVAILHPFRAKLQSTRRRALRILGIVWGFSVLFSLPNTSIHGIKFHYFPNGSLVPGSATCTV	---------HHHHHHHHHHHHHHHHHHHHHHHHHHHHHHHEEE----------HHHHHHHHHHHHHHHHHHHHHHHHHHHHHH-------------EE--	47	-------H		NMUR2_157							FALSE
Q9HCE3	ZN532	0.95704	676	GVVMQCSH	ALEKSLTQHYDRRSVRIEVTCNHCTKNLVFYNKCSLLSHARGHKEKGVVMQCSHLILKPVPADQMIVSPSSNTSTSTSTLQSPVGAGTHTVTKIQSGITG	-HHHHHHHHH---EEEEEEEEEE---EEEEHHHHHHHHHHHH------EEEEE-----------------------------------------------	47	--EEEEE-		ZN532_676							FALSE
Q14571	ITPR2	0.954043	582	FCVMQSQI	EGSMLRLEDLGDQRYAPYKYMLRLCYRVLRHSQQDYRKNQEYIAKNFCVMQSQIGYDILAEDTITALLHNNRKLLEKHITAKEIETFVSLLRRNREPRFL	---------------HHHHHHHHHHHHHHHHHH---HHHHHHHHHHHHHHHHHH-----HHHHHHHHHH--HHHH-----HHHHHHHHHHHHH-------	47	HHHHHHHH		ITPR2_582							FALSE
Q86W26	NAL10	0.952268	172	LVVLQGSA	NQVLLVAKPSSESPESLACPFPEQELESVTVEALFDSGEKPSLAPSLVVLQGSAGTGKTTLARKMVLDWATGTLYPGRFDYVFYVSCKEVVLLLESKLEQ	----EE---------EEE----------EEE--------------EEEEEEE-----HHHHHHHHHHHHH---------EEEEEEE--------------	47	EEEEEE--		NAL10_172							FALSE
A1L170	CA226	0.952135	14	TPKLQASR	MFENLNTALTPKLQASRSFPHLSKPVAPGSAPLGSGEPGGPGLWVGSSQHLKNLGKAMGAKVNDFLRRKEPSSLGSVGVTEINKTAGAQLASGTDAAPEA	------------------------------------------------HHHHHHHHHHHHHHHHHHH----------EEEEE------EE----------	10	--------		CA226_14							FALSE
Q86YP4	P66A	0.947097	525	GAVLQASS	RLLQQGTAPAQAKAEPTAAPHPVLKQVIKPRRKLAFRSGEARDWSNGAVLQASSQLSRGSATTPRGVLHTFSPSPKLQNSASATALVSRTGRHSERTVSA	--------------------HHHHHHHH------------------------------------------------------------------------	47	--------		P66A_525							FALSE
Q01082	SPTB2	0.945425	1871	AARLQAAY	IQDKHKKLPEELGRDQNTVETLQRMHTTFEHDIQALGTQVRQLQEDAARLQAAYAGDKADDIQKRENEVLEAWKSLLDACESRRVRLVDTGDKFRFFSMV	-HHHHHHH-------HHHHHHHHHHHHHHHHHHHHHHHHHHHHHHHHHHHHH------HHHHHHHHHHHHHHHHHHHHHHHHHHHHHHHHHHHHHHHH--	47	HHHHHH--		SPTB2_1871					y		0.945425
Q7Z6J6	FRMD5	0.926472	233	FVVLQGNK	LSGQTPATSELNFLRKAQTLETYGVDPHPCKDVSGNAAFLAFTPFGFVVLQGNKRVHFIKWNEVTKLKFEGKTFYLYVSQKEEKKIILTYFAPTPEACKH	-----HHHHHHHHHHHHHH--------EE-------EEEEEE----EEEEE----EEEE-----EEEEEE--EEEEEEE------EEEEEEE--------	47	EEEEE---		FRMD5_233							FALSE
Q15814	TBCC	0.925404	121	LARLQAAL	VEELLERAESVERLEEAASRLQGLQKLINDSVFFLAAYDLRQGQEALARLQAALAERRRGLQPKKRFAFKTRGKDAASSTKVDAAPGIPPAVESIQDSPL	----------HHHHHHHHHHHHHHHHHHHHH-----HHHHHHHHHHHHHHHHHHHHHHHHH---------------------------------------	47	HHHHHHHH		TBCC_121							FALSE
P61278	SMS	0.920659	7	SCRLQCAL	MLSCRLQCALAALSIVLALGCVTGAPSDPRLRQFLQKSLAAAAGKQELAKYFLAELLSEPNQTENDALEPEDLSQAAEQDEMRLELQRSANSNPAMAPRE	----HHHHHHHHHHHHHHH----------HHHHHHHHHHH-----HHHHHHHHHHHHH------------------------EEEHHH------------	3	--HHHHHH		SMS_7							FALSE
Q9UBC3	DNM3B	0.917968	547	NVRLQAFF	RCFCVECLEVLVGTGTAAEAKLQEPWSCYMCLPQRCHGVLRRRKDWNVRLQAFFTSDTGLEYEAPKLYPAIPAARRRPIRVLSLFDGIATGYLVLKELGI	---EHHHHHHH--HHHHHHHHH----EEEE---------EE----HHHHHHHHH-----------------------EEEEEE-------EEEEE-----	47	HHHHHHHH		DNM3B_547							FALSE
Q6P4F2	FDX2	0.909729	20	RVLLQAAR	MHVMAASMARGGVSARVLLQAARGTWWNRPGGTSGSGEGVALGTTRKFQATGSRPAGEEDAGGPERPGDVVNVVFVDRSGQRIPVSGRVGDNVLHLAQRH	--HHHHHHHH------HHHH-----------------------------E-------------------EEEEEEE-----EEEEEEE----HHHHHH--	16	-HHHH---		FDX2_20							FALSE
Q8IZT6	ASPM	0.908208	1640	VIVLQSAY	QAHVRKHQQRQKYKKMKKAAVIIQTHFRAYIFAMKVLASYQKTRSAVIVLQSAYRGMQARKMYIHILTSVIKIQSYYRAYVSKKEFLSLKNATIKLQSTV	HHHHHHHHHHHHHHHHHHHHHHHHHHHHHHHHHHHHHHHHHHHHHHHHHHHHHHHHHHHHHHHHHHHHHHHHHHHHHHHHHHHHHHHHHHHHHHHHHH--	47	HHHHHHHH		ASPM_1640							FALSE
Q13547	HDAC1	0.90792	260	AVVLQCGS	DLRDIGAGKGKYYAVNYPLRDGIDDESYEAIFKPVMSKVMEMFQPSAVVLQCGSDSLSGDRLGCFNLTIKGHAKCVEFVKSFNLPMLMLGGGGYTIRNVA	---EE------EEEEE--------HHHHHHHHHHHHHHHHHH----EEEEE-------------EE--HHHHHHHHHHHHH----EEEEE----------	47	EEEEE---		HDAC1_260							FALSE
Q14204	DYHC1	0.907778	916	GVRLQAGL	TCMYDHKTFSEILNRVQKAVDDLNLHSYSNLPIWVNKLDMEIERILGVRLQAGLRAWTQVLLGQAEDKAEVDMDTDAPQVSHKPGGEPKIKNVVHELRIT	-----HHHHHHHHHHHHHHHHHHHH------HHHHHHHHHHHHHHHHHHHHHHHHHHHHHHH-------------------------EEEEEEEEEEE--	47	HHHHHHHH		DYHC1_916							FALSE
Q86W28	NALP8	0.901807	791	RCRLQCLR	RVNSTMLNQDLIGVLTGNQHLRYLEIQHVEVESKAVKLLCRVLRSPRCRLQCLRLEDCLATPRIWTDLGNNLQGNGHLKTLILRKNSLENCGAYYLSVAQ	----HHHHHHHHHHHHH----EEEE-------HHHHHHHHHHHH----EEEEEE-------HHHHHHHHHHHHH----EEEE-------HHHHHHHHH--	47	--EEEEEE		NALP8_791							FALSE
O60229	KALRN	0.901625	2491	TVILQCKV	TNSSEESECDDLDPNTSMEILNPNFIQEVAPEFLVPLVDVTCLLGDTVILQCKVCGRPKPTITWKGPDQNILDTDNSSATYTVSSCDSGEITLKICNLMP	----EEEEEEEE-----EEEEEEEEEEE--EEEEE----EEEEE---EEEEEEEE-----EEEEEE-----------EEEEEEE----EEEEEEEEE---	47	-EEEEEEE		KALRN_2491							FALSE
Q8TCP9	F200A	0.900935	135	ITRLQSGI	ILPACMDMVRTIFDDKSADKLRTIPLSDNTISRRICTIAKHLEAMLITRLQSGIDFAIQLDESTDIASCPTLLVYVRYVWQDDFVEDLLCCLNLNSHITG	-HHHHHHHHHHH--HHHHHHHHH----HHHHHHHHHHHHHHHHHHHHHHHHH---EEEEE----------EEEEEEEEE----EEEEEEEEEE-------	47	HHHHHH--		F200A_135							FALSE
P0CF97	F200B	0.900935	220	ITRLQSGI	IILPACLDMVRTIFDDKSADKLKTIPNDNTVSLRICTIAEHLETMLITRLQSGIDFAIQLDESTDIGSCTTLLVYVRYAWQDDFLEDFLCFLNLTSHLSG	--HHHHHHHHHHH--HHHHHHHH-----HHHHHHHHHHHHHHHHHHHHHHH----EEEEE----------EEEEEEEEEE---EEEEEEEEEE-------	47	HHHHH---		F200B_220							FALSE
Q6ZW05	PTHD4	0.888165	576	ISVLQSSF	PLEYWNSSVQDDLRRLCSGFTAVSWVEQYYQFLKVSNVSANNKSDFISVLQSSFLKKPEFQHFRNDIIFSKAGDESNIIASRLYLVARTSRDKQKEITEV	------HHHHHHHHHHHHHHHHHHHHHHHHHHHHH-------HHHHHH------------------EEE-------EEEEEEEEEEEE----HHHHHH--	47	HH------		PTHD4_576							FALSE
Q9BU20	CPLN2	0.886961	102	PAKLQASS	DTASYKIFVSGKSGVGKTALVAKLAGLEVPVVHHETTGIQTTVVFWPAKLQASSRVVMFRFEFWDCGESALKKFDHMLLACMENTDAFLFLFSFTDRASF	---EEEEEEEE-----HHHHHHHHH-------------EEEEEEEEEEEEEE----EEEEEEEE-------HHHHHHHHHH-----EEEEEEE-------	47	EEEEEE--		CPLN2_102							FALSE
Q9Y573	IPP	0.883633	300	YTRLQGGR	VALQTLLKEYCEVCKSPKENKFCSFLQTSKVRPRKKARKYLYAVGGYTRLQGGRWSDSRALSCVERFDTFSQYWTTVSSLHQARSGLGVTVLGGMVYAIG	----HHHHHHHHEEE-----EEEE--------------EEEEEE---EEEEEE--------EEEEEEE----EEEE-----------EEEEE--EEEE--	47	-EEEEEE-		IPP_300							FALSE
Q9UNY4	TTF2	0.882244	757	VCKLQACA	KQEAEIPGANLNVEGTSTPLLRIAWARIILDEAHNVKNPRVQTSIAVCKLQACARWAVTGTPIQNNLLDMYSLLKFLRCSPFDEFNLWRSQVDNGSKKGG	----E------EEEEE---------EEEEEE---------HHHHHHHH------EEEE--------HHHHHHHHHH--------HHHHHHHHHHHHH---	47	HH------		TTF2_757							FALSE
Q9H2F9	CCD68	0.880802	117	KIKLQASR	AKHCGNLQQGSDSEMDPSCCSLDLLMKKIKGKDLQLLEMNKENEVLKIKLQASREAGAAALRNVAQRLFENYQTQSEEVRKKQEDSKQLLQVNKLEKEQK	---------------------HHHHHHHHHHHHHHHHHHHHHHHHHHHHHHHHHHHHHHHHHHHHHHHHHHHHHHHHHHHHHHHHHHHHHHHH-------	47	HHHHHHHH		CCD68_117							FALSE
P48556	PSMD8	0.877962	89	GAVLQAAT	PHFRRASVCRRRCRKSGGLLAASRKMAAAAVNGAAGFSSSGPAATSGAVLQAATGMYEQLKGEWNRKSPNLSKCGEELGRLKLVLLELNFLPTTGTKLTK	---------HHHHH-----HHHHHHHHHHHH---------------HHHHHHHHHHHHHHHHHH------HHHHHHHHHHHHHHHHE-------------	47	HHHHHHHH		PSMD8_89					y		0.877962
Q75T13	PGAP1	0.877239	767	VVHLQASL	RPSELPKDIKMISPDLPFLTIVLIIVSWTTCGALAILLSYLYYVFKVVHLQASLTTFKNSQPVNPKHSRRSEKKSNHHKDSSIHHLRLSANDAEDSLRMH	-------------HHHHHHHHHHHHHHHHH--HHHHHHHHHHHHHHHHHHHHHHHHH--------------------------------HHHHHHHH---	47	HHHHHHHH		PGAP1_767							FALSE
Q93008	USP9X	0.8736	1199	AVVLQSAL	LNALKIAKLLLTAIGYGHVRAVAEACQPGVEGVNPMTQINQVTHDQAVVLQSALQSIPNPSSECMLRNVSVRLAQQISDEASRYMPDICVIRAIQKIIWA	--HHHHHHHHHHHHHHHHHEEEE----------------------HHHHHHHHHH-------HHHHHHHHHHHHHHHHHHHH------HHHHHHHHHH--	47	HHHHHHHH		USP9X_1199					y		0.8736
O00507	USP9Y	0.8736	1200	AVVLQSAL	LNALKIAKLLLTAIGYGHVRAVAEACQPVVDGTDPITQINQVTHDQAVVLQSALQSIPNPSSECVLRNESILLAQEISNEASRYMPDICVIRAIQKIIWA	--HHHHHHHHHHHHHHHHHHHE----------------------HHHHHHHHHHH-------HHHHHHHHHHHHHHHHHHHH------HHHHHHHHHH--	47	HHHHHHHH		USP9Y_1200							FALSE
Q9C0C6	CIPC	0.870226	376	WAKLQASL	KSGLLEITLKTKELIRQNQATQVELDQLKEQTQLFIEATKSRAPQAWAKLQASLTPGSSNTGSDLEAFSDHPAI	-----HHHHHHHHHHHH-HHHHHHHHHHHHHHHHHHHHHH----HHHHHHHHHHHH------------------	47	HHHHHHHH		CIPC_376							FALSE
P21912	SDHB	0.868173	24	GACLQASR	MAAVVALSLRRRLPATTLGGACLQASRGAQTAAATAPRIKKFAIYRWDPDKAGDKPHMQTYEVDLNKCGPMVLDALIKIKNEVDSTLTFRRSCREGICGS	-HHHHHHHHHHHH-------------------------EEEEEEEE----------EEEEEEEEE----HHHHHHHHHHHHH-----EEE----------	20	--------		SDHB_24							FALSE
Q15042	RB3GP	0.862381	675	RARMQSAC	KLTLLHNGEPLYIPVTQEPAPMTEDLLEEQSEVLAKLGTSAEGAHLRARMQSACLLSDMESFKAANPGCSLEDFVRWYSPRDYIEEEVIDEKGNVVLKGE	---------EEEE----------HHHHHHHHHHHHH---HHHHHHHHHHHHHHHHHHHHHHHHHH----EEE-----------------------EE---	47	HHHHHHHH		RB3GP_675							FALSE
A2VCK2	DCD2B	0.861224	170	KVKLQSGA	GRQLPAGAPSYIHVFRNGDLVSPPFSLKLSQAASQDWETVLKLLTEKVKLQSGAVCKLCTLEGLPLSAGKELVTGHYYVAVGEDEFKDLPYLELLVPSPS	---------EEEEEEE--------EEEEE-------HHHHHHHHHHH-------EEEEE-----------------EEEEE-------------------	47	H-------		DCD2B_170							FALSE
Q9H7N4	SFR19	0.861224	834	KVKLQSKV	RDRDRDRSSKKARPPKESAPSSGPPPKPPVSSGSGSSSSSSSCSSRKVKLQSKVAVLIREGVSSTTPAKDAASAGLGSIGVKFSRDRESRSPFLKPDERA	----HHH---------------------------------------EEEEE--EEEEEH------------------EEEEEEE----------------	47	EEEEE--E		SFR19_834							FALSE
P51572	BAP31	0.86081	234	HAKLQAAV	LKADLQKLKDELASTKQKLEKAENQVLAMRKQSEGLTKEYDRLLEEHAKLQAAVDGPMDKKEE	---HHHHHHHHHHHHHHHHHHHHHHHHHHHHHHHHHHHHHHHHHHHHHHHHHHHH--------	47	HHHHHHHH		BAP31_234							FALSE
Q9H4M7	PKHA4	0.858211	776	VTLLQSSF	VANSGSTGFSRRGSGRGGGPTPWGPAWDAGIAPPVLPQDEGAWPLRVTLLQSSF	-------------------------------------------EEEEEEE----	47	EEEE----		PKHA4_776							FALSE
Q6P1J9	CDC73	0.857032	254	FAILQSVK	DITALKQRSFVDAEVDVTRDIVSRERVWRTRTTILQSTGKNFSKNIFAILQSVKAREEGRAPEQRPAPNAAPVDPTLRTKQPIPAAYNRYDQERFKGKEE	-----HHHHHHH-----HHHHHHH-EEE---HHHHH-----HHHHHHHHHHHHHHHHHHH------------------------------HHHH------	47	HHHHHHHH		CDC73_254							FALSE
Q8NFM4	ADCY4	0.856232	248	MARLQAGQ	ALRATFREALSSLHSRRRLDTEKKHQEHLLLSILPAYLAREMKAEIMARLQAGQGSRPESTNNFHSLYVKRHQGVSVLYADIVGFTRLASECSPKELVLM	-HHHHHHHHHHHHHHHHHHHHHHHHHHHHHH----HHHHHHHHHH------------------------------EEEEEEE---HHH-----HHHHH--	47	--------		ADCY4_248							FALSE
Q5T5N4	CF118	0.852768	367	VALLQSAK	QLKALGQRPVKTADMDLAREELRMLVTATKAALEQNDRLRSELEMEVALLQSAKERSESSEKHIIDENRLTLTEKVEKKRCEILSKWDEIQALEKEIKTT	-----------HHHHHHHHHHHHHHHHHHHHHHHH----HHHHHHHHHHHHHH------------------HHHHHHHHHHHHHHHHHHHHHHHHHH---	47	HHHHHHH-		CF118_367							FALSE
Q8IWW6	RHG12	0.847623	494	WAVLQGSS	ENESSPSSPKHQDTASSPKDQEKYGLLNVTKIAENGKKVRKNWLSSWAVLQGSSLLFTKTQGSSTSWFGSNQSKPEFTVDLKGATIEMASKDKSSKKNVF	---------------------EEEEEEEEEEEE-----------EEEEEE---EEEEE------------------EEEEE--EEEEE------------	47	EEEE---E		RHG12_494							FALSE
Q9P2P1	NYNRI	0.843732	1496	IARLQAGQ	KQGAQGGGQWWSLPKDVPAPTVSPHAMGKRPNLLALQLSDSTLADIIARLQAGQKLSGSSPFSSAFNSLSLDKESGLLMFKGDKKPRVWVVPTQLRRDLI	---------------------EE----------HHHH---HHHHHHHHHHHH-----------------EE-----EEEEE-----EEEEE-HHHH----	47	HHHHHH--		NYNRI_1496							FALSE
Q8NDA2	HMCN2	0.840154	2809	VSVLQGGR	EARGGVTEYREIVENNPAYLYCDTNAIPPPDLTWYREDQPLSAGDEVSVLQGGRVLQIPLVRAENAGRYSCKASNEVGEDWLHYELLVLTPPVILGDTEE	---------EEEEE---EEEEEEEE-----EEEEEE----------EEEEE---EEEEE-------EEEEEEEEE----EEEEEEEEEEE----------	47	EEEEE---		HMCN2_2809							FALSE
O75204	TM127	0.836005	139	LTVLQCAT	TVLLLRVIAAFCFLGILCSLSAFLLDVFGPKHPALKITRRYAFAHILTVLQCATVIGFSYWASELILAQQQQHKKYHGSQVYVTFAVSFYLVAGAGGASI	---HHHHHHHHHHHHHHHHHHHHHHHH-------EEEH------HHHHHHHHHHHHHHHHHHHHHHHHHHHH-------EEEEEEEE-HHHHHHH-----	47	HHHHHHHH		TM127_139							FALSE
Q05823	RN5A	0.833691	409	VSCLQSSR	GKLKFFIDEKYKIADTSEGGIYLGFYEKQEVAVKTFCEGSPRAQREVSCLQSSRENSHLVTFYGSESHRGHLFVCVTLCEQTLEACLDVHRGEDVENEED	---EEEE----EEEE----EEEEEEE---EEEEEEE----HHHHHHHHHHHHH------EEEEEEEE---EEEEEEEHH---HHHHHH------------	47	HHHHHHH-		RN5A_409							FALSE
Q9H0F5	RNF38	0.832374	29	RVRLQSLF	MACKISPGANSASLPGHPNKVICERVRLQSLFPLLPSDQNTTVQEDAHFKAFFQSEDSPSPKRQRLSHSVFDYTSASPAPSPPMRPWEMTSNRQPPSVRP	---EE---------------EEEE-------------------------------------HHHHHHHHHHH----------------------------	25	--------		RNF38_29							FALSE
P06748	NPM	0.832154	252	KAKMQASI	KNAQKSNQNGKDSKPSSTPRSKGQESFKKQEKTPKTPKGPSSVEDIKAKMQASIEKGGSLPKVEAKFINYVKNCFRMTDQEAIQDLWQWRKSL	------------------------------------------HHHHHHHHHHHH---------HHHHHHHHH-------HHHHHHHHHHH---	47	HHHHHHHH		NPM_252							FALSE
Q9Y236	OSGI2	0.827798	395	KCVLQSVS	LPKKLYPEYHKVYHMMCTQSYSVDSNLLSDYTSFPEHRVLSFKSDMKCVLQSVSGLKKIFKLSAAVVLIGSHPNLSFLKDQGCYLGHKSSQPITCKGNPV	------HHHHHHHHHH---------------E-----EEEEEE---EEEEE-----EEEEEE-EEEEEE-------------------------------	47	EEEEE---		OSGI2_395							FALSE
Q9NZP6	NPAP1	0.825552	712	AVILQSAS	PSACVFLSLPIIPPPDTSTLVNSASTASSSKPPIETNAMHTTPPSKAVILQSASVSKKYLPFYLGLPGSGNTQPSGNTASVQGSTSLPAQSVRAPATASN	----------------------------------------------EEEE----------EE--------------------------------------	47	EEEE----		NPAP1_712							FALSE
P06276	CHLE	0.822528	251	RAILQSGS	LALQWVQKNIAAFGGNPKSVTLFGESAGAASVSLHLLSPGSHSLFTRAILQSGSFNAPWAVTSLYEARNRTLNLAKLTGCSRENETEIIKCLRNKDPQEI	---HHHHHHHH--------EEEEEE--HHHHHHHHH----------------------------HHHHHHHHHHHHH-------HHHHHHHHH-------	47	--------		CHLE_251							FALSE
Q9H400	LIME1	0.819964	52	RARLQGSA	GLPVSWAPPALWVLGCCALLLSLWALCTACRRPEDAVAPRKRARRQRARLQGSATAAEASLLRRTHLCSLSKSDTRLHELHRGPRSSRALRPASMDLLRP	---------HHHHHHHHHHHHHHHHHH--------------------------------HHH-------------H-HH---------------------	47	--------		LIME1_52							FALSE
Q9Y2D0	CAH5B	0.815558	12	RVILQASP	MVVMNSLRVILQASPGKLLWRKFQIPRFMPARPCSLYTCTYKTRNRALHPLWESVDLVPGGDRQSPINIRWRDSVYDPGLKPLTISYDPATCLHVWNNGY	--HHHHHHHHHHH--HHHHHH----------------------------------------------------EEE------EEEE------EEEE----	8	HHHHHH--		CAH5B_12							FALSE
O95425	SVIL	0.811153	783	PARLQASA	RSLTQPITTEEVVIAATEPIPASCSGGTHPVMARLPSPTVARSAVQPARLQASAHQKALAKDQTNEGKELAEQGEPDSSTLSLAEKLALFNKLSQPVSKA	---------HEEEEE------------------------------------------------------------------HHHHHHHHHH---------	47	--------		SVIL_783							FALSE	y
Q9Y2V7	COG6	0.810494	123	TSRLQAAK	RNLRGDIERKSLAINEEFVSIFKEVKEELESISEDVQAMSNCCQDMTSRLQAAKEQTQDLIVKTTKLQSESQKLEIRAQVADAFLSKFQLTSDEMSLLRG	---HHHHHHHHHHHHHHHHHHHHHHHHHHHHHHHHHHHHHHHHHHHHHHHHHHHHHHHHHHHHHHHHHHHHHHHHHHHHHHHHHHH-----HHHHHHH--	47	HHHHHHHH		COG6_123							FALSE
Q495X7	TRI60	0.808479	165	VIILQGSK	LCTQCSFSTKHQKHYICPIKKAASYHREILEGSLEPLRNNIERVEKVIILQGSKSVELKKKVEYKREEINSEFEQIRLFLQNEQEMILRQIQDEEMNILA	---EE----------EEEHHHHHHHHHHHHHHHHHHHHHHHHHHHHHHHHHHHHHHHHHHHHHHHHHHHHHHHHHHHHHHHHHHHHHHHHHHHHHHH---	47	HHHHHHHH		TRI60_165							FALSE
Q86W24	NAL14	0.804913	182	IVVLQGAA	EKFCITWDKKSLAGKPEDFHHGIAEKDRKLLEHLFDVDVKTGAQPQIVVLQGAAGVGKTTLVRKAMLDWAEGSLYQQRFKYVFYLNGREINQLKERSFAQ	--HHHHHH-------------------HHHHHHH-----------EEEEEEE-----HHHHHHHHHHHHH---------EEEEEE---------------	47	EEEEEE--		NAL14_182							FALSE
P51587	BRCA2	0.797184	147	PVVLQCTH	ELDKFKLDLGRNVPNSRHKSLRTVKTKMDQADDVSCPLLNSCLSESPVVLQCTHVTPQRDKSVVCGSLFHTPKFVKGRQTPKHISESLGAEVDPDMSWSS	----------------------------------------------------------------------------------------------------	47	--------		BRCA2_147							FALSE
Q9BT22	ALG1	0.796396	110	KVVLQAMY	GFSVTLLGFCNSKPHDELLQNNRIQIVGLTELQSLAVGPRVFQYGVKVVLQAMYLLWKLMWREPGAYIFLQNPPGLPSIAVCWFVGCLCGSKLVIDWHNY	--EEEEEE-------HHHH-----EEEE----------HHHHHHHHHHHHHHHHHHHHHHH-----EEEEE-----HHHHHHHHHHHH---EEEEE----	47	HHHHHHHH		ALG1_110							FALSE
Q8NHU6	TDRD7	0.792608	16	RAVLQSHK	MLEGDLVSKMLRAVLQSHKNGVALPRLQGEYRSLTGDWIPFKQLGFPTLEAYLRSVPAVVRIETSRSGEITCYAMACTETARIAQLVARQRSSKRKTGRQ	---HHHHHHHHHHHHH-------HHHHHHHHHHHH-------------HHHHHHH---EEEEEE----EEEEEEEE---HHHHHHHHHH-----------	12	HHHHH---		TDRD7_16							FALSE
Q08188	TGM3	0.791802	89	SAVLQASN	QVLMIMNKGLGSNERLEFIVSTGPYPSESAMTKAVFPLSNGSSGGWSAVLQASNGNTLTISISSPASAPIGRYTMALQIFSQGGISSVKLGTFILLFNPW	EEEEEE--------EEEEEEEE---------EEEEEE--------EEEEEEE----EEEEEEE------EEEEEEEEEEE------------EEEE----	47	EEEEEE--		TGM3_89							FALSE
Q9ULL4	PLXB3	0.789877	497	WCVLQGRC	PDLLLDSSGSHLYVLTAHQVDRIPVAACPQFPDCASCLQAQDPLCGWCVLQGRCTRKGQCGRAGQLNQWLWSYEEDSHCLHIQSLLPGHHPRQEQGQVTL	----EE----EEEEEE---EEEEE---------HHHHHH-------------EEEE-----------------------EEEEEE------E----EEE-	47	------EE		PLXB3_497							FALSE
Q9UHK0	NUFP1	0.788466	472	NVILQCVR	NRKKSFEKTNPKRKKDYHNYQTLFEPRTHHPYLLEMLLAPDIRHERNVILQCVRYIIKKDFFGLDTNSAKSKDV	-------------------------------HHHHHHHHHHHHHHHHHHHHHHHHHHH----------------	47	HHHHHHHH		NUFP1_472							FALSE
P98171	RHG04	0.787026	458	LAKLQAKH	SPSTESLKSTSSDPGSRQAGRRRGQQQETETFYLTKLQEYLSGRSILAKLQAKHEKLQEALQRGDKEEQEVSWTQYTQRKFQKSRQPRPSSQYNQRLFGG	-----------------HHHHHHH--HHHHHHHHHHHHHHHH---HHHHHHHHHHHHHHHHHH---------------------E---------------	47	HHHHHHHH		RHG04_458							FALSE
P55916	UCP3	0.785651	145	KVRFQASI	RIGLYDSVKQVYTPKGADNSSLTTRILAGCTTGAMAVTCAQPTDVVKVRFQASIHLGPSRSDRKYSGTMDAYRTIAREEGVRGLWKGTLPNIMRNAIVNC	---HHHHHHHHH---------HHHHHHHHHHHHHHHHHHHHHHHHHHHHHHH-------------HHHHHHHHHHHH---HHHHHHHHHHHHHHHHH---	47	HHHHHH--		UCP3_145							FALSE
Q8NCM8	DYHC2	0.785039	3273	LVILQSRV	KTCLEEWTKSAGLEKFDLRRFLCTESEQLIWKSEGLPSDDLSIENALVILQSRVCPFLIDPSSQATEWLKTHLKDSRLEVINQQDSNFITALELAVRFGK	--HHHHHHHH-------EEEEE--HHHHHHHHH-------HHHHHHHHHH-----EEEE---HHHHHHHHHH-----EEEEE----HHHHHHHHHHH---	47	HHHH----		DYHC2_3273							FALSE
A6NI56	CC154	0.784174	225	VARMQAQV	RGAEQEAGLRLAKLTDLLQQEEQGREVACGALQKNQEDSSRRVDLEVARMQAQVTKLGEEVSLRFLKREAKLCGFLQKSFLALEKRMKASESSRLKLEGS	---HHHHHHHHHHHHHHHHHHHHHHHHHHHHHHHHHHHHHHHHHHHHHHHHHHHHHHHHHHHHHHHHHHHHHHHHHHHHHHHHHHHHHHHHHHHHHH---	47	HHHHHHHH		CC154_225							FALSE
Q9HCQ5	GALT9	0.783289	31	YCRLQGRS	MAVARKIRTLLTVNILVFVGIVLFSVYCRLQGRSQELVRIVSGDRRVRSRHAKVGTLGDREAILQRLDHLEEVVYNQLNGLAKPIGLVEGPGGLGQGGLA	--HHHHHHHHHHHHHHHHHHHHHHEEEEE--------EEE------------------HHHHHHHHHHHHHHHHHHHH----------------------	27	EEE-----		GALT9_31							FALSE
Q96L03	SPT17	0.783289	8	LARLQARS	MATLARLQARSSTVGNQYYFRNSVVDPFRKKENDAAVKIQSWFRGCQVRAYIRHLNRIVTIIQKWWRSFLGRKQYQLTVQVAYYTMMMNLYNAMAVRIQR	-HHHHHHHHHHHHHHHHHHHHHHHHHHHHHHHHHHHHHHHHHHHHHHHHHHHHHHHHHHHHHHHHHHHHHHHHHHHHHHHHHHHHHHHHHHHHH------	4	HHHHHHHH		SPT17_8							FALSE
Q13535	ATR	0.78078	923	SVKLQSFF	TGDIGRAAKGDLVPFALLHLLHCLLSKSASVSGAAYTEIRALVAAKSVKLQSFFSQYKKPICQFLVESLHSSQMTALPNTPCQNADVRKQDVAHQREMAL	---EEEE-----HHHHHHHHHHHH-----HHHHHHHHHHHHHHHH----HHHHHHH-----HHHHHHHHHH---HH--------HHHHHHHHHHHHH---	47	---HHHHH		ATR_923							FALSE
Q9BZL6	KPCD2	0.780595	603	VAILQSLR	PDEVLGSGQFGVVYGGKHRKTGRDVAVKVIDKLRFPTKQESQLRNEVAILQSLRHPGIVNLECMFETPEKVFVVMEKLHGDMLEMILSSEKGRLPERLTK	---EEEE--EEEEEEEEE-----EEEEEEE------HHHHHHHHHHHHHHHH------EEEEEEEE----EEEEEEE-----HHHHHHH-----------	47	HHHHHH--		KPCD2_603							FALSE
Q8NDM7	CFA43	0.776582	62	KTVLQCSN	HSAGGASLSVRWVQGFPKQNVHFVNDNTICYPCGNYVIFINIETKKKTVLQCSNGIVGVMATNIPCEVVAFSDRKLKPLIYVYSFPGLTRRTKLKGNILL	-------EEEEEEEE-----EEEE---EEEEE---EEEEEE----EEEEEE-----EEEEEE-----EEEEEE-----EEEEEE-----EEEEE------	47	EEEEE---		CFA43_62							FALSE
Q6R327	RICTR	0.773013	49	VARLQGVS	MAAIGRGRSLKNLRVRGRNDSGEENVPLDLTREPSDNLREILQNVARLQGVSNMRKLGHLNNFTKLLCDIGHSEEKLGFHYEDIIICLRLALLNEAKEVR	------------------------EEEE-----HHHHHHHHHHHHH--------HHHH-HHHHHHHHH------------HHHHHHHH------------	45	HH------		RICTR_49							FALSE
Q13635	PTC1	0.768586	242	GAKLQSGT	MYNRQWKLEHLCYKSGELITETGYMDQIIEYLYPCLIITPLDCFWEGAKLQSGTAYLLGKPPLRWTNFDPLEFLEELKKINYQVDSWEEMLNKAEVGHGY	----EEEEEE-E----------HHHHHHHH-----EEEE-----------------------EEE----HHHHHHHHH-----HHHHHHHHHH-------	47	--------		PTC1_242							FALSE
Q6ZNJ1	NBEL2	0.76219	2184	HVQLQSGR	AQLVREKYESFEDPAGTIDKFHYGTHYSNAAGVMHYLIRVEPFTSLHVQLQSGRFDCSDRQFHSVAAAWQARLESPADVKELIPEFFYFPDFLENQNGFD	-HHHHHHHHHH------------------HHHHHHHHHH--HHHHHHHHHH-------------HHHHHHHH-------EEE--------HHHHHH----	47	HHHHH---		NBEL2_2184							FALSE
P22303	ACES	0.7616	259	RAVLQSGA	LALQWVQENVAAFGGDPTSVTLFGESAGAASVGMHLLSPPSRGLFHRAVLQSGAPNGPWATVGMGEARRRATQLAHLVGCPPGGTGGNDTELVACLRTRP	--HHHHHHHHHH-------EEEEE---HHHHHHHHH--------H--H----------------HHHHHHHHHHHHHH----------HHHHHHHHH---	47	-H------		ACES_259							FALSE
Q9NSI6	BRWD1	0.76138	267	VAVLQGHT	NGRLLSTLRGHSAEISDMAVNYENTMIAAGSCDKIIRVWCLRTCAPVAVLQGHTGSITSLQFSPMAKGSQRYMVSTGADGTVCFWQWDLESLKFSPRPLK	---EEEEEE-----EEEEEE-----EEEEE----EEEEEE-----EEEEEE-----EEEEEEE--------EEEEE----EEEEEE----EEEE------	47	EEEEE---		BRWD1_267							FALSE
Q86VP3	PACS2	0.760862	69	AVKMQGSK	PVPMNLFATWEVDGSSPSCVPRLCSLTLKKLVVFKELEKELISVVIAVKMQGSKRILRSHEIVLPPSGQVETDLALTFSLQYPHFLKREGNKLQIMLQRR	---------------------EEEEEEEEEEEEE-------EEEEEEEEE-------------------------EEEEE-----------EEEEEE---	47	EEEE----		PACS2_69							FALSE
P11117	PPAL	0.759486	256	KARLQGGV	VYDTLFCEQTHGLRLPPWASPQTMQRLSRLKDFSFRFLFGIYQQAEKARLQGGVLLAQIRKNLTLMATTSQLPKLLVYSAHDTTLVALQMALDVYNGEQA	--HHHHHHHH----------HHHHHHHHHHHHHHHHHHH----HHHHHHHHHHHHHHHHHHHHHHHH------EEEEEE---HHHHHHHHH---------	47	HHHHHHHH		PPAL_256							FALSE
Q8IWZ5	TRI42	0.758016	444	VAFLQSAK	IMEQIENLEVSRQKEIEKYVYVTTMKVNEMDGLIAYSKEALKETGQVAFLQSAKILVDQIEDGIQTTYRPDPQLRLHSINYVPLDFVELSSAIHELFPTG	--HHHHHHHHHHHHHHHHHHHHHHHHHHHHHHHHHHHHHHH-----EEEEHHHHHHHHHHHHHHHH----------------EE--HHHHHHHHHH----	47	EEEEHHHH		TRI42_444							FALSE
Q96ST8	CEP89	0.75454	546	LTVLQAQK	KCQELKTHSDGKIAVEVHKSIVNELKSQLQKEEEKERAEMEELMEKLTVLQAQKKSLLLEKNSLTEQNKALEAELERAQKINRKSQKKIEVLKKQVEKAM	--HHHHHHH---HHHHHHHHHHHHHHHHHHHHHHH--HHHHHHHHHHHHHHHHHHHHHHH--HHHHHHHHHHHHHHHHHHHHHHHHHHHHHHHHHHHH--	47	HHHHHHHH		CEP89_546							FALSE
Q8IV04	TB10C	0.753293	88	KVKMQCRK	DRYGFIGGSSAEPGPGHPPADLIRQREMKWVEMTSHWEKTMSRRYKKVKMQCRKGIPSALRARCWPLLCGAHVCQKNSPGTYQELAEAPGDPQWMETIGR	-----------------HHHHHHHHHHHHHHHHHHH--------HHHHHHHHH-----HHHHHHHHHHH-HHHHHHHHHHHHHHHHH-------HHH---	47	HHHHHHH-		TB10C_88							FALSE
Q9NR09	BIRC6	0.7526	2051	PAVLQSTF	SRKMLSETSNPEDLIQTSSTEQLRTIIRYLLDTLLSLLHASNGHSVPAVLQSTFHAQACEELFKHLCISGTPKIRLHTGLLLVQLCGGERWWGQFLSNVL	----------HHHHHH---HHHHHHHHHHHHHHHHHHH--------HHHHHHHHHHHHHHHHH---EE----HHHHHHHHHHHHHH-------HHHH---	47	HHHHHHHH		BIRC6_2051						y	0.7526
O75343	GCYB2	0.750167	599	TTKLQGSV	EIEVKGKGRMTTYFLIQNLNATEDEIMGRSKTPVDHKGSTQKASLPTTKLQGSVQPSCPEHSSLASWLL	-EEEEE--EEEEEEHHHH----HHHHH------------------------------------------	47	--------		GCYB2_599							FALSE
Q13029	PRDM2	0.7488	1623	KAVLQSKS	LRNSSPIRMAKITHVEGKKPKAVAKNHSAQLSSKTSRSLHVRVQKSKAVLQSKSTLASKKRTDRFNIKSRERSGGPVTRSLQLAAAADLSENKREDGSAK	---------------------------------------EEEE---------------------EEEEEE------------------------------	47	--------		PRDM2_1623							FALSE
Q5VTQ0	TT39B	0.745019	179	IVVLQAVL	KVDLKSGLEECAVALNLFLSNKFTDALELLRPWAKESMYHALGYSTIVVLQAVLTFEQQDIQNGISAMKDALQTCQKYRKKYTVVESFSSLLSRGSLEQL	---HHHHHHHHHHHHHHHH---HHHHHHHHHH-----HHHHHHHHHHHHHHHH----HHHHHHHHHHHHHHHHHHHHH-----HHHHHHHH---------	47	HHHHHHH-		TT39B_179							FALSE
Q53EP0	FND3B	0.743827	838	CCRLQAFN	ESPDSSGADISEYRLEWGEDEESLELIYHGTDTRFEIRDLLPAAQYCCRLQAFNQAGAGPYSELVLCQTPASAPDPVSTLCVLEEEPLDAYPDSPSACLV	---------EEEEEEEEEE----EEEEEE----EEEEE------EEEEEEEEEE---------EEEEEE----------EEEE---EEE-----------	47	EEEEEEEE		FND3B_838							FALSE
P10244	MYBB	0.743318	348	LVQLQASH	NLLIPAVGSSLSEALDLIESDPDAWCDLSKFDLPEEPSAEDSINNSLVQLQASHQQQVLPPRQPSALVPSVTEYRLDGHTISDLSRSSRGELIPISPSTE	----------HHHHHHHHH---------------------------------------------------EEEEEE---E----------EEE-------	47	--------		MYBB_348							FALSE
Q6ZT89	S2548	0.742252	34	KTRLQAGV	MGSFQLEDFAAGWIGGAASVIVGHPLDTVKTRLQAGVGYGNTLSCIRVVYRRESMFGFFKGMSFPLASIAVYNSVVFGVFSNTQRFLSQHRCGEPEASPP	----HHHHHHHHHHHHHHHHHHHHHHHHHHHHHH-------HHHHHHHHHHH----HHH--HHHHHHHHHHHHHHHHHHHHHHHHHHHH-----------	30	HHHHH---		S2548_34							FALSE
P43378	PTN9	0.736164	129	HVVLQALF	KLKPHEEPLRSEILSGKFTILNVRDPTGASIALFTARLHHPHKSVQHVVLQALFYLLDRAVDSFETQRNGLVFIYDMCGSNYANFELDLGKKVLNLLKGA	------HHHHHHHHH--EEE---------EEEEEE----------HHHHHHHHHHHHHHHHH-------EEEEEEE----------HHHHHHHHHHH---	47	HHHHHHHH		PTN9_129							FALSE
Q9Y4A8	NF2L3	0.735856	614	VCNLQAKK	SMLSRYYLTDLQVSLIRDIRRRGKNKVAAQNCRKRKLDIILNLEDDVCNLQAKKETLKREQAQCNKAINIMKQKLHDLYHDIFSRLRDDQGRPVNPNHYA	---------HHHHHHHHHHHHH--HHHHH----HHHHHHHH-HHHHHHHHHHHHHHHHHHHHHHHHHHHHHHHHHHHHHHHHHHHH--------------	47	HHHHHHHH		NF2L3_614							FALSE
P08758	ANXA5	0.733899	158	VVLLQANR	KVLTEIIASRTPEELRAIKQVYEEEYGSSLEDDVVGDTSGYYQRMLVVLLQANRDPDAGIDEAQVEQDAQALFQAGELKWGTDEEKFITIFGTRSVSHLR	--HHHHHH---HHHHHHHHHHHHHH----HHHHHHH----HHHHHHHHHHH----------HHHHHHHHHHHHHHHH------HHHHHHEEE--------	47	HHHHH---		ANXA5_158							FALSE
Q4G112	HSF5	0.732482	312	TAVLQCCS	PTEVTYTLQPSTTSVHVQQGPQTMVSSSQKYSNYTPSAQYSQAYYPTAVLQCCSPTHMDALSSCVTPNASSYAHCNYFQNPSMQSSYPVEFLPSNWPCST	----------------------------------------------------------------------------------------------------	47	--------		HSF5_312							FALSE
P36915	GNL1	0.728965	543	LVVLQGRV	AARNDVYRAANSLLRLAVDGRLSLCFHPPGYSEQKGTWESHPETTELVVLQGRVGPAGDEEEEEEEELSSSCEEEGEEDRDADEEGEGDEETPTSAPGSS	-----HHHHHHHHHHHHH---EEEEE------------------HHHHHHHH------------------------------------------------	47	HHHHHH--		GNL1_543							FALSE
Q9H3M0	KCNF1	0.726759	491	RTRLQSCK	KTGGSRSDLDNLPPEPAGKEAPSCSSRLKLSHSDTFIPLLTEEKHHRTRLQSCK	-----------------------------------EEHHHH-------------	47	--------		KCNF1_491							FALSE
P40967	PMEL	0.722432	293	QVVLQAAI	QLHDPSGYLAEADLSYTWDFGDSSGTLISRALVVTHTYLEPGPVTAQVVLQAAIPLTSCGSSPVPGTTDGHRPTAEAPNTTAGQVPTTEVVGTTPGQAPT	-------------EEEEEE-------EE-----EEEEE-----EEEEEEEEE-------EEEEEEE----------------------------------	47	EEEEEE--		PMEL_293							FALSE
P46940	IQGA1	0.722019	753	ITRLQARC	QEGGWDEPPNFVQNSMQLSREEIQSSISGVTAAYNREQLWLANEGLITRLQARCRGYLVRQEFRSRMNFLKKQIPAITCIQSQWRGYKQKKAYQDRLAYL	-----------HHHHHHHHHHHHHHHHHHHHHHHHHHHHHHHHHHHHHHHHHHHHHHHHHHHHHHHHHHHHHHHHHHHHHHHHHHHHHHHHHHHHHH---	47	HHHHHHHH		IQGA1_753							FALSE
C9JE40	PATL2	0.720717	207	MVQLQSAK	RHQRILQQQQHSQTPSPPAKKPWSQQPDPYANLMTRKEKDWVIKVQMVQLQSAKPRLDDYYYQEYYQKLEKKQADEELLGRRNRVESLKLVTPYIPKAEA	---HHHH----------------------------HHHHHHHHHHHHHHH--------HHHHHHHHHHHHHHHH--------------------------	47	HHHH----		PATL2_207							FALSE
Q709C8	VP13C	0.718975	1822	RTILQASL	VSPNAVIADLGLIRVENKFSLVPMEHYSLPPVIDKMNIELTQLKLSRTILQASLPQNDIEILKPVNMLLSIQRNLAAAWYVQIPGMEIKGKLKPMQVALS	---HHHHHH---EEEEEEEEEE--------EEEEEEEEEEEEEEEEEEEEE--------E-----EEEEEEEEE-----------EEEEEEEEEEEEE--	47	EEEEE---		VP13C_1822							FALSE
Q9Y6R7	FCGBP	0.710842	204	VAQLQSSV	RNVKEFAVVAGAAGASVSVTLKGSVTFNGKFYPAGDVLRVTLQPYNVAQLQSSVDLSGSKVTASSPVAVLSGHSCAQKHTTCNHVVEQLLPTSAWGTHYV	----EEEEEEE----EEEEEE---EEEE--------EEEEEE----EEEEEE-----EEEEEE---EEEEE-------------EEEEE-----------	47	EEEEEE--		FCGBP_204							FALSE
O14782	KIF3C	0.709234	596	YAKLQAVK	IAEQKRREREMQQEMMLRDEETMELRGTYTSLQQEVEVKTKKLKKLYAKLQAVKAEIQDQHDEYIRVRQDLEEAQNEQTRELKLKYLIIENFIPPEEKNK	--HHHHHHHHHHHHHHHHHHHHHHHHHHHH-HHHHHHHHHHHHHHHHHHHHHHHHHHHHHHHHHHHHHHHHHHHHHHHHHHHHHHHHHH-----------	47	HHHHHHHH		KIF3C_596							FALSE
A0A075B7B8	A0A075B7B8	0.707993	15	VAILQGVH	MEFELSWVFLVAILQGVHCEVQLVESGRGLAQPGGYLKLSGAASGFTVGSWYMSWIHQAPGKGLEWVSYISSSGCSTNYADSVKGRFTISTDNSKNTLYL	---HHHHHHHHHHH------EEEEE----EEE---EEEEEEEEE-------EEEEEEE------EEEEEEE--------------EEEEEE-----EE--	11	HHHH----		A0A075B7B8_15							FALSE
Q8NFP9	NBEA	0.707595	888	RCLLQCSV	KIQNPMILKVVATLLKNSTPSAELMEVRRLFLSDMIKLFSNSRENRRCLLQCSVWQDWMFSLGYINPKNSEEQKITEMVYNIFRILLYHAIKYEWGGWRV	----HHHHHHHHHHHH------HHHHHHHHHHHHHHHHHH--HHHHHHH-------HHEEEEE--------HHHHHHHHHHHHHHHHHHHHHH-------	47	HHH-----		NBEA_888							FALSE
Q9H6L2	TM231	0.70692	160	MAFLQSSF	NQDGKTDMLHFKLELPLQSTEHVLGVQLILTFSYRLHRMATLVMQSMAFLQSSFPVPGSQLYVNGDLRLQQKQPLSCGGLDARYNISVINGTSPFAYDYD	-------EEEEEEEEE------EEEEEEEEEEE-E---EEEEEEEEEEEEE-------EEEEEEEEEEEE-----------------E------------	47	EEEEE---		TM231_160							FALSE
Q92769	HDAC2	0.70616	261	AVVLQCGA	DLRDIGAGKGKYYAVNFPMRDGIDDESYGQIFKPIISKVMEMYQPSAVVLQCGADSLSGDRLGCFNLTVKGHAKCVEVVKTFNLPLLMLGGGGYTIRNVA	---EEE-----EEEEE--------HHHHHHHHHHHHHHHHHH----EEEEE-------------EEE-HHHHHHHHHHHHH----EEEEE----------	47	EEEEE---		HDAC2_261							FALSE
Q96SB8	SMC6	0.704143	625	RAVMQSQK	RHRAAYHPDFPTVLTALEIDNAVVANSLIDMRGIETVLLIKNNSVARAVMQSQKPPKNCREAFTADGDQVFAGRYYSSENTRPKFLSRDVDSEISDLENE	-----------EEEEEEEE----EEEEEEE----EEEEEE--HHHHHHHHH-------EEEEEE----EE---------------EE--HHHHHHHHH--	47	HHHHH---		SMC6_625							FALSE
Q9H8Y1	VRTN	0.702853	131	KVMLQAVR	GEGSLLFEAASMLLWGDAGLSLELRARTVVEMLLHRHYYLQGMIDSKVMLQAVRYSLCSEESPEMTSLPPATLEAIFDADVKASCFPSSFSNVWHLYALA	------HHHHHHHH----HHHHHHHHHHHHHHHHHHHHH-----------HHHH------------------HHHHHHHHHHHH---------EEEEE--	47	----HHHH		VRTN_131							FALSE
Q3SY17	S2552	0.702729	240	KTRLQSQI	FFGLRGPIKEHLPTATTHSAHLVNDFIGGGLLGAMLGFLCFPINVVKTRLQSQIGGEFQSFPKVFQKIWLERDRKLINLFRGAHLNYHRSLISWGIINAT	---HHHHHHHHH---------HHHHHHHHHHHHHHHHHHHHHHHHHHHHHH---------HHHHHHHHHHH-----HHHHHHHHHHHHHHHHHHHHHHH-	47	HHHHH---		S2552_240							FALSE
Q6ZTR5	CFA47	0.700963	564	VAMLQSAM	LAFNSICKASTKKVVMKFDPGILPSIRNPTGKFVVKDLAKRKNYAPVAMLQSAMTRTHNHRSCEEPVKDMLLAFPNDRAATIRSKDHHKHFRPIFTKVPR	---EEEE---------E-------EEE---EEEEEE---------HHHHH----------------------------------------EEEEEE----	47	HHHH----		CFA47_564							FALSE
Q8N4F0	BPIB2	0.698385	376	KVKLQGTT	AMLHTNNATLRLQPFVEVLATASNSAFQSLFSLDVVVNLRLQLSVSKVKLQGTTSVLGDVQLTVASSNVGFIDTDQVRTLMGTVFEKPLLDHLNALLAMG	-------EEEEEEEEEEEEEE------EEEEEEEEEEEEEEEEEE----EEEEEE-----EEEEE---------HHHHHHHHHHHHHHHHHHHHHHH---	47	---EEEEE		BPIB2_376							FALSE
P54278	PMS2	0.695675	719	HTVLQGQR	SKTMFAEMEIIGQFNLGFIITKLNEDIFIVDQHATDEKYNFEMLQQHTVLQGQRLIAPQTLNLTAVNEAVLIENLEIFRKNGFDFVIDENAPVTERAKLI	--------EEEEEE---EEEEE----EEEEEHHHHHHHHHHHHHHHHH----------EEEE--HHHHHHHHHHHHHHHH--EEEEE-----EEEEEEE-	47	HH------		PMS2_719							FALSE
P11940	PABP1	0.695313	615	VAVLQAHQ	RLFPLIQAMHPTLAGKITGMLLEIDNSELLHMLESPESLRSKVDEAVAVLQAHQAKEAAQKAVNSATGVPTV	-----HHHH------HHHHHH----HHHHHHHH--HHHHHHHHHHHHHHHHHHH------------------	47	HHHHHHHH		PABP1_615							FALSE
Q9H361	PABP3	0.695313	610	VAVLQAHQ	RLFPLIQAMHPTLAGKITGMLLEIDNSELLYMLESPESLRSKVDEAVAVLQAHQAKEATQKAVNSATGVPTV	---HHHHH--------HHHHH----HHHHHHHH--HHHHHHHHHHHHHHHHHHH------------------	47	HHHHHHHH		PABP3_610							FALSE
Q4VXU2	PAP1L	0.695313	601	VAVLQAHQ	RLYPLIHDVHTQLAGKITGMLLEIDNSELLLMLESPESLHAKIDEAVAVLQAHQAMEQPKAYMH	---HHHHH-------HHHHHH-----HHHHHHH--HHHHHHHHHHHHHHHHHHH--HHHH----	47	HHHHHHHH		PAP1L_601							FALSE
A5YKK6	CNOT1	0.694974	1006	PVKMQGSI	AALDRFKNRLKDYPQYCQHLASISHFMQFPHHLQEYIEYGQQSRDPPVKMQGSITTPGSIALAQAQAQAQVPAKAPLAGQVSTMVTTSTTTTVAKTVTVT	---HH-------HHHHHHHHHH--------HHHHHHHHHHHH----------------------------------------------------------	47	--------		CNOT1_1006							FALSE
Q5SRE5	NU188	0.694053	906	LTRLQSKI	AKYIYHKHDPALPRLAIQLLKRLATVAPMSVYACLGNDAAAIRDAFLTRLQSKIEDMRIKVMILEFLTVAVETQPGLIELFLNLEVKDGSDGSKEFSLGM	-----------HHHHHHHHHHHHH------HHH-----HHHHHHHHHHHH-----HHHHHHHHHHHHHHHHH---HHHHHEE-------------EEEE-	47	HHHH----		NU188_906							FALSE
P10253	LYAG	0.693111	757	TPVLQAGK	PHLYTLFHQAHVAGETVARPLFLEFPKDSSTWTVDHQLLWGEALLITPVLQAGKAEVTGYFPLGTWYDLQTVPVEALGSLPPPPAAPREPAIHSEGQWVT	--HHHHHHHHHH----EEEE-----------------EE-----EEEEEE----EEEEEE----EEEE----EEE---EEEEEE------EEEEE-----	47	EEEE----		LYAG_757							FALSE
Q9UNF1	MAGD2	0.692601	263	AAKLQSSQ	MARRASRGPIAFWARRASRTRLAAWARRALLSLRSPKARRGKARRRAAKLQSSQEPEAPPPRDVALLQGRANDLVKYLLAKDQTKIPIKRSDMLKDIIKE	----------------------------------------------------------------HHHHHHHHHHHHHHHHHH-------HHHHHHH----	47	--------		MAGD2_263					y		0.692601
Q86VI3	IQGA3	0.691834	1488	LVKLQATL	RRVLRNLRRLEALGLVSARNGYQGLVDELAKDIRNQHRHRHRRKAELVKLQATLQGLSTKTTFYEEQGDYYSQYIRACLDHLAPDSKSSGKGKKQPSLHY	--HHHHHHHHHH---------HHHHHHHHHHHHHHHHHHHHHHHHHHHHHHHHHHHHHHHHHHHHHHHHHHHHHHHHHHHHH------------------	47	HHHHHHHH		IQGA3_1488							FALSE
Q5TEA3	CT194	0.691791	828	LVVLQGYT	MVYRQIMDSSECFHAAHFQRYLSSALEAQQNRSARQSAYIRKKTRLLVVLQGYTDVIDVVQALQTHPDSNVKASFTIGAITACVEPMSCYMEHRFLFPKC	--------------HHHHHHHHHHHHHHHHHH------------EEEEEE-----HHHHHHHHHH-------EEEEEEEEEEEE---HHHH---------	47	EEEE----		CT194_828							FALSE
Q2LD37	K1109	0.690324	1735	LCLLQASV	DIRGTKTEQSTIGTTNQGQAQTNLTMKQDNVTIKGLQTNVSIPKVNLCLLQASVEESPTTAPSRSVTHVSLVALCFDRIATQVRMNRGVVEETSNNAEPG	------------------------------EEEEEEEEEEEE--HHHHHHHHHHH-----------HHHHHHHHHH--HEEEHHH--HHEE---------	47	HHHHHHHH		K1109_1735							FALSE
P57082	TBX4	0.690278	263	VARLQSKE	AFCTHVFPETSFISVTSYQNHKITQLKIENNPFAKGFRGSDDSDLRVARLQSKEYPVISKSIMRQRLISPQLSATPDVGPLLGTHQALQHYQHENGAHSQ	---EEE----EEEEEEE-----------------------------------------------------------------------------------	47	--------		TBX4_263							FALSE
Q8WZ42	TITIN	0.690161	4871	TVTLQAAV	NSADVGEYECVVANEVGKCGCMATHLLKEPPTFVKKVDDLIALGGQTVTLQAAVRGSEPISVTWMKGQEVIREDGKIKMSFSNGVAVLIIPDVQISFGGK	-----EEEEEEEEE----EEEEEEEEEE---EEEE----EEEE----EEEEEEEE-----EEEEEE---E------EEEEE---EEEEEEE---------	47	-EEEEEEE		TITIN_4871							FALSE
Q5T9S5	CCD18	0.687113	1302	LTRLQAKI	LNEQLEKAKLELEEAQDTVSNLHQQVQDRNEVIEAANEALLTKESELTRLQAKISGHEKAEDIKFLPAPFTSPTEIMPDVQDPKFAKCFHTSFSKCTKLR	-HHHHHHHHHHHHHHHHHHHHHHHHHHHHHHHHHHHHHHHHHHHHHHHHHHHHHH-HHHHH---------------------------------------	47	HHHHHHHH		CCD18_1302							FALSE
P08571	CD14	0.685134	369	LVLLQGAR	PEVDNLTLDGNPFLVPGTALPHEGSMNSGVVPACARSTLSVGVSGTLVLLQGARGFA	----EEEE-------------------------------HHHHHHHHHHHH------	47	HHHHH---		CD14_369							FALSE
P08133	ANXA6	0.684231	163	VVLLQGTR	KCLIEILASRTNEQMHQLVAAYKDAYERDLEADIIGDTSGHFQKMLVVLLQGTREEDDVVSEDLVQQDVQDLYEAGELKWGTDEAQFIYILGNRSKQHLR	-HHHHHHH---HHHHHHHHHHHHHHH---HHHHHHH----HHHHHHHHHHH----------HHHHHHHHHHHHHHHH------HHHHEEEEE--------	47	HHHHH---		ANXA6_163							FALSE
Q9NRL2	BAZ1A	0.684077	133	GARLQCRI	EPLIIPVLYLTSLTHRSRLHEICDDIFAYVKDRYFVEETVEVIRNNGARLQCRILEVLPPSHQNGFANGHVNSVDGETIIISDSDDSETQSCSFQNGKKK	--HHHHHHHHHHHH----HHHHHHHHHHHHH-------EEEEEE----EEEEEEEEEEE-----------------EEEEE-------------------	47	--EEEEEE		BAZ1A_133							FALSE
Q2TAC2	CCD57	0.683785	870	PVKMQAGI	HSSSSFASGTLQDMWRLLDLGSSPSGVTSQGDSTPELPAPPAADRRPVKMQAGIATPGMKTAAQAKAKTTGASRSHPAKAKGCQRPPKIRNYNIMD	----------HHHHHHHH------------------------------------EEEEE-------------------------------------	47	--------		CCD57_870							FALSE
Q5R3F8	PPR29	0.683326	242	ITVLQAKC	DLFGFLAWLVVFNNVTKNYDRLQCESPREFAGYPLLVPRPYHSLNAITVLQAKCRNGSLPARPVSHPTPYSTDAQREPDENSGFNPDEILSVEPPASSTT	--HHHHHHHHH---------EEEE--------------------HHHHHHHHH-----------------------------------EEE---------	47	HHHHHHH-		PPR29_242							FALSE
Q96P44	COLA1	0.68211	810	PVLLQSGR	MGPAGPKGQPGDPGPQGPPGLDGKPGREFSEQFIRQVCTDVIRAQLPVLLQSGRIRNCDHCLSQHGSPGIPGPPGPIGPEGPRGLPGLPGRDGVPGLVGV	----------------------------------------------------------------------------------------------------	47	--------		COLA1_810							FALSE
P08123	CO1A2	0.681238	1293	AVILQGSN	EGVTSKEMATQLAFMRLLANYASQNITYHCKNSIAYMDEETGNLKKAVILQGSNDVELVAEGNSRFTYTVLVDGCSKKTNEWGKTIIEYKTNKPSRLPFL	-------HHHHHHHHHHH---EEEEEEEEE----E------------EEEEE---EEEEE------EEEEEEEEEE-------EEEEEEE----------	47	-EEEEE--		CO1A2_1293							FALSE
Q02224	CENPE	0.68108	2422	IAKLQAKV	TSRATQLTTEKIRELENSLHEAKESAMHKESKIIKMQKELEVTNDIIAKLQAKVHESNKCLEKTKETIQVLQDKVALGAKPYKEEIEDLKMKLVKIDLEK	-----HHHHHHHHHHHHHHHHHHHHHHHHHHHHHHHHHHHHH--HHHHHHHHHHHHHHHHHHHHHHHHHHHHHHHH------HHHHHHHHHHHHH-----	47	HHHHHHHH		CENPE_2422							FALSE
Q9NYZ1	TV23B	0.679917	164	GVVLQGAN	QENKTVSEAESRIFWLGLIACPVLWVIFAFSALFSFRVKWLAVVIMGVVLQGANLYGYIRCKVRSRKHLTSMATSYFGKQFLRQNTGDDQTS	-------HHHHHHHHHHHHHHHHHHHHHHHHHHHHHHHHHHHHHHHHHHHHHHHHHHEEEEE------HHHHHHHHHHHHHH----------	47	HHHHHHHH		TV23B_164							FALSE
Q96M86	DNHD1	0.677491	4721	TAKLQSRN	QDSPSSQPSPLPPVSISTQAPGTSDLPAPADLTVYSCPVYMGGPLGTAKLQSRNIVMHLPLPTKLTPNTCVQRRVHVCSPPLS	-------------EEEEE---------------EEEE-EEE-----------EEEEEE----------HHH---EEEE-----	47	------EE		DNHD1_4721							FALSE
Q0VF96	CGNL1	0.676127	448	FAKLQGAA	QGNSEYLIEFSRNLGKSSEHLLRPSQVCPQRPLSQERRGKQSVGRTFAKLQGAAHGASCAHSRPPQPNIDGKVLETEGSQESTVIRAPSLGAQSKKEEEV	----HHHHHHHH------HHH-------------------------------------------------------------------------------	47	--------		CGNL1_448							FALSE
Q9C000	NLRP1	0.676127	333	IVILQGAA	LLQRPHPRSQDPLVKRSWPDYVEENRGHLIEIRDLFGPGLDTQEPRIVILQGAAGIGKSTLARQVKEAWGRGQLYGDRFQHVFYFSCRELAQSKVVSLAE	------------------------------EHHHHH---------EEEEEEE-----HHHHHHHHHHHHHH---------EEEEEE--------------	47	EEEEEE--		NLRP1_333							FALSE
Q8TE77	SSH3	0.675085	607	VVTLQGSA	SDMPEVFSSHESSHEEPLQPFPQLARTKGGQQVDRGPQPALKSRQSVVTLQGSAVVANRTQAFQEQEQGQGQGQGEPCISSTPRFRKVVRQASVHDSGEE	--------------------------------------------HHHHHHHHHHHHHHHHHHHHHHH-----------------HHHHEEEE--------	47	HHHHHHHH		SSH3_607							FALSE
Q08378	GOGA3	0.674934	153	QVRLQARK	NLRKSQGTSAEGSVRKEALQSLRLSLPMQETQLCSTDSPLPLEKEEQVRLQARKWLEEQLKQYRVKRQQERSSQPATKTRLFSTLDPELMLNPENLPRAS	------------HHHHHHHHHHHHH------HHH----------HHHHHHHHHHHHHHHHHHHHHHHH--------------------------------	47	HHHHHHHH		GOGA3_153							FALSE
Q96J94	PIWL1	0.674594	680	KVCLQAAL	GIDCYHDMTAGRRSIAGFVASINEGMTRWFSRCIFQDRGQELVDGLKVCLQAALRAWNSCNEYMPSRIIVYRDGVGDGQLKTLVNYEVPQFLDCLKSIGR	-------------EEEEEEEE------EEEEEEEE-----EEEHHHHHHHHHHHHHHHHH------EEEEEE-----HHHHHHHHHHHHHHHHHHHHH--	47	HHHHHHHH		PIWL1_680							FALSE
Q9UHP7	CLC2D	0.672972	72	SVCLQAAC	CLHSKEHSIKATLIWRLFFLIMFLTIIVCGMVAALSAIRANCHQEPSVCLQAACPESWIGFQRKCFYFSDDTKNWTSSQRFCDSQDADLAQVESFQELNF	---HHHHHHHHHHHHHHHHHHHHHHHHHHHHHHH------------------------EE----EEEEE-----HHHHHHHHHHH---EEEE---HH---	47	--------		CLC2D_72							FALSE
Q96GK7	FAH2A	0.670267	15	TVLLQAQK	MLVSGRRRLLTVLLQAQKWPFQPSRDMRLVQFRAPHLVGPHLGLETGNGGGVINLNAFDPTLPKTMTQFLEQGEATLSVARRALAAQLPVLPRSEVTFLA	-------EEEEEE-------------EEEEEEEE-----EEEEEEE----EEEE---------HHHHHHHH--HHHHHHHHHHHH-----------EE--	11	EEE-----		FAH2A_15							FALSE
Q6RI45	BRWD3	0.668529	261	VAVLQGHS	DGRLLATLRGHSAEISDMAVNYENTLIAAGSCDKVVRVWCLRTCAPVAVLQGHSASITSIQFCPSTKGTNRYLTSTGADGTICFWQWHVKTMKFRDRPVK	---EEEEEE-----EEEEEE-----EEEEE----EEEEEE-----EEEEEE-----EEEEEEE--------EEEEE----EEEEEE----EEEE------	47	EEEEE---		BRWD3_261							FALSE
Q96Q42	ALS2	0.665945	45	KTVLQAAL	MDSKKRSSTEAEGSKERGLVHIWQAGSFPITPERLPGWGGKTVLQAALGVKHGVLLTEDGEVYSFGTLPWRSGPVEICPSSPILENALVGQYVITVATGS	-----EEE----------EEEE-----EEEEEEEE-------EEEEEE---EEEEEE----EEEEE---------------EEEEE------EEEEE---	41	--EEEEEE		ALS2_45							FALSE
Q96K17	BT3L4	0.664053	10	LAKLQAQV	MNQEKLAKLQAQVRIGGKGTARRKKKVVHRTATADDKKLQSSLKKLAVNNIAGIEEVNMIKDDGTVIHFNNPKVQASLSANTFAITGHAEAKPITEMLPG	--HHHHHHHHHHH--------EEE----------HHHHHHHHHHH----------EEEEEE----EEEEE--EEEEE----EEEEEE-------------	6	HHHHHHHH		BT3L4_10							FALSE
P20290	BTF3	0.664053	59	LAKLQAQV	QADSRGRGRARGGCPGGEATLSQPPPRGGTRGQEPQMKETIMNQEKLAKLQAQVRIGGKGTARRKKKVVHRTATADDKKLQFSLKKLGVNNISGIEEVNM	-----------------------------------HHHHHHHHHHHHHHHHHHHH-------EEEEEE-------HHHHHHHHHHH--------------	47	HHHHHHHH		BTF3_59							FALSE
Q9ULE4	F184B	0.664053	606	KAKLQAQV	EGTSSDEEERTKVLLKEGSDPQPPLGSLLKEKTSKIQRLEEDWQSQKAKLQAQVSQMQQALEQCTSNYREDLQALKQLSDLEREKLQRELQETTQQNHAM	----------EEE---------------------------HHHHHHHHHHHHHHHHHHHHHHHHHHHHHHHHHHHHHHHHHHHHHHHHHHHHHHHHH---	47	HHHHHHHH		F184B_606							FALSE
O60333	KIF1B	0.660823	1125	VTVLQASG	TPPEEISRINDLDLKSSTLLDGKMVMEGFSEEIGNHLKLGSAFTFRVTVLQASGILPEYADIFCQFNFLHRHDEAFSTEPLKNNGRGSPLAFYHVQNIAV	-----------------------------------------EEEEEEEEEEE---------EEEEEE-------EEE--------------EEEEEEE--	47	EEEEEE--		KIF1B_1125							FALSE
Q96NR3	PTHD1	0.660603	800	VAILQSYL	DCISVLCLIYGINYTIDNCAPMLSTFVLGKDFTRTKWVKNALEVHGVAILQSYLCYIVGLIPLAAVPSNLTCTLFRCLFLIAFVTFFHCFAILPVILTFL	--HHHHHHHHHHH--HHHHHHHHHHHHH-----HHHHHHHHHHHHHHHHHHHHHHHHHHHHHH-----HHHHHHHHHHHHHHHHHHHHHHHHHHHHHHH-	47	HHHHHHHH		PTHD1_800							FALSE
O60391	NMD3B	0.659958	167	VAVLQAHA	HFLAAATETPVLSLLRREARAPLGAPNPFHLQLHWASPLETLLDVLVAVLQAHAWEDVGLALCRTQDPGGLVALWTSRAGRPPQLVLDLSRRDTGDAGLR	--HHHHH---EEEEE--------------EEEE--------HHHHHHHHHHH-----EEEEEE-----HHHHHHHHHH-----HEE--------------	47	HHHHHH--		NMD3B_167							FALSE
Q16650	TBR1	0.658258	328	MVVLQSLH	DTNVQGNRVYMHPDSPNTGAHWMRQEISFGKLKLTNNKGASNNNGQMVVLQSLHKYQPRLHVVEVNEDGTEDTSQPGRVQTFTFPETQFIAVTAYQNTDI	--------EEEE------HHHHH------EEEEEE-----------EEEE-----EEEEEEEEEE--------------EEEEE--EEEEEEEEE-----	47	EEEE----		TBR1_328							FALSE
Q96QT6	PHF12	0.657755	440	VVALQCSI	PPPLIAPAAIRDGELICNGIPEESQMHLLNSEHLATQAEQQEWLCSVVALQCSILKHLSAKQMPSHWDSEQTEKADIKPVIVTDSSVTTSLQTADKTPTP	------------------------------------HHHHHHHHHHHHHHHHHHHHHHHHH---------------------------------------	47	HHHHHHHH		PHF12_440							FALSE
Q8IW52	SLIK4	0.65621	819	KAKLQSSP	YNSIGVSGFEIRYPEKQPDKKSKKSLIGGNHSKIVVEQRKSEYFELKAKLQSSPDYLQVLEEQTALNKI	-----------------HHHH---EEEE----EEEE---------E---------HHHHHHHHHHH---	47	--------		SLIK4_819							FALSE
Q9BQQ7	RTP3	0.655907	54	FARFQCSS	DTEVWKQMFQELMREVKPWHRWTLRPDKGLLPNVLKPGWMQYQQWTFARFQCSSCSRNWASAQVLVLFHMNWSEEKSRGQVKMRVFTQRCKKCPQPLFED	--HHHHHHHHHHHHHH------EEEE-------------EEEEEE--EEEE-----------EEEEEEEEE------EEEEEEEE---------------	47	-EEEE---		RTP3_54							FALSE
P27169	PON1	0.654374	329	GTVLQGST	DLWVGCHPNGMKIFFYDSENPPASEVLRIQNILTEEPKVTQVYAENGTVLQGSTVASVYKGKLLIGTVFHKALYCEL	--EE---HHHHHHHHH--------EEEEEEE------EEEEEE-----EEE-EEEEEE---EEEEEE----------	47	--EEE-EE		PON1_329							FALSE
Q6L8Q7	PDE12	0.653518	441	VSVLQSTK	FSLLSQHDISFYEALESDPLHKELLEKLVLYPSAQEKVLQRSSVLQVSVLQSTKDSSKRICVANTHLYWHPKGGYIRLIQMAVALAHIRHVSCDLYPGIP	----EEE--HHHHHHHH--HHHHHHHHHH--HHHHHHH-----EEEEEEEEE------EEEEEEEEE--------HHHHHHHHHHHHHHHHHHHH-----	47	EEEEEE--		PDE12_441							FALSE
Q68DV7	RNF43	0.651024	22	MATLQAGF	MSGGHQLQLAALWPWLLMATLQAGFGRTGLVLAAAVESERSAEQKAIIRVIPLKMDPTGKLNLTLEGVFAGVAEITPAEGKLMQSHPLYLCNASDDDNLE	----HHHHHHHHHHHHHHHHHHHH---HHHHHHHH-----------EEEEEE---------EEEEEEEEE--------HHHHHHH---------------	18	HHHHHHH-		RNF43_22							FALSE
P59046	NAL12	0.648648	938	SVVLQANH	ELDLSLNELGDLGVLLLCEGLRHPTCKLQTLRLGICRLGSAACEGLSVVLQANHNLRELDLSFNDLGDWGLWLLAEGLQHPACRLQKLWLDSCGLTAKAC	----------HHHHHHHHHHHH-----EEEEEE------HHHHHHHHHHHH-----EEEE-------HHHHHHHHHHHH-----EEEEE-----------	47	HHHHH---		NAL12_938				y			0.648648
Q5T890	ER6L2	0.646652	474	VALLQAAS	LQSSEPCTCRSGQKRRNCCYKTNSHGETVKTLYLSYLTVLQKVANHVALLQAASTSKQQETLIKRICDQVFSRFPDFVQKSKDAAFETLSDPKYSGKMKV	----------------------------HHHHHHHHHHHHHHHH-------------HHHHHHHHHHHHHHH----HHH---HHHHHHH-----------	47	--------		ER6L2_474							FALSE
A0A0B4J1Y9	HV372	0.646465	15	VVILQGVQ	MEFGLSWVFLVVILQGVQCEVQLVESGGGLVQPGGSLRLSCAASGFTFSDHYMDWVRQAPGKGLEWVGRTRNKANSYTTEYAASVKGRFTISRDDSKNSL	---HHHHHHHHHHHHHH---EEEEE----E-----EEEEEEEEE--------EEEEEE------EEEEEEE----------------EEEEEE-------	11	HHHHHHH-		HV372_15							FALSE
Q9P2K9	DISP3	0.646425	1379	LVLLQSGY	SILYTLTVSTALLGIMAPSSFTRTRTSFLKALGAVLLAGALGLGACLVLLQSGYKIPLPAGASL	--HHHHHHHHHHHHH--------HHHHHHHHHHHHHHHHHHHHHHHHHHHHH------------	47	HHHHHH--		DISP3_1379							FALSE
Q9UJX4	APC5	0.646331	552	AVVLQAQN	QHAQLWMLCDQKIQFDRAMNDGKYHLADSLVTGITALNSIEGVYRKAVVLQAQNQMSEAHKLLQKLLVHCQKLKNTEMVISVLLSVAELYWRSSSPTIAL	---HHHHHHHHHHHHHHHHHH--HHHHHHHHHHHHH--HHHHHHHHHHHHHHH---HHHHHHHHHHHHHH-----HHHHHHHHHHHHHHHHHH-------	47	HHHHHHH-		APC5_552							FALSE
Q92636	FAN	0.64555	174	TAILQSRL	YKIERGKMEYVFELDVPGKVEDVVETLLQLHRASCLDKLGDQTAMITAILQSRLARTSFDKNRFQNISEKLHMECKAEMVTPLVTNPGHVCITDTNLYFQ	--EE----EEEEEE-----HHHHHHHHHHHHHHH----HHHHHHHHHHHHHHHHH---------------EEE---HHHHHH------EEEEE-------	47	HHHHHHHH		FAN_174							FALSE
Q8TF61	FBX41	0.644635	855	VTKLQALR	TPVTPKALLHFNSICRNLKSIVVQIGIADYFKEPSSPEAQKLFEDMVTKLQALRRRPGFSKILHIKVEGGC	----HHHHHHHHH-----EEEEEEEEEEE---------HHHHHHHHHHHHHHHH----HHHHEEEEE----	47	HHHHHHHH		FBX41_855							FALSE
Q14542	S29A2	0.643968	145	SAVLQGSL	ETVRILGSLLAILLLFALTAALVKVDMSPGPFFSITMASVCFINSFSAVLQGSLFGQLGTMPSTYSTLFLSGQGLAGIFAALAMLLSMASGVDAETSALG	--EEHHHHHHHHHHHHHHHHHHHEE-----HHHHHHHHHHHHHHHHHHHHHHHHHHHHH------HHHHHHHHHHHHHHHHHHHHHHHH-----------	47	HHHHHHHH		S29A2_145							FALSE
P51814	ZNF41	0.643256	66	IVSLQASV	AEGRGSSCEVRRERTPEARIHSVKRYPDLSPGPKGRSSADHAALNSIVSLQASVSFEDVTVDFSKEEWQHLDPAQRRLYWDVTLENYSHLLSVGYQIPKS	------------------------------------------------------EEEEEEEEE-HHHHHH-----HHH-HHHHHH-HHHEEEE-------	47	--------		ZNF41_66							FALSE
Q99550	MPP9	0.642781	129	LVKLQTSS	SELWKNCETRWLQLFNLVEKQCQEQIVAQQEQFHNQIQHIQEEIKNLVKLQTSSASLASCEGNSSNKQVSSESQMGFFSLSSERNESVIHYPESTEPEIQ	-HHHHHHHHHHHHHHHHHHHHHHHHHHHHHHHHHHHHHHHHHHHHHHHHHHH-------------------------E----------------------	47	HHHHHH--		MPP9_129							FALSE
Q9BZJ4	S2539	0.641905	190	RTKLQAQH	IYFTAYDQLKAFLCGRALTSDLYAPMVAGALARLGTVTVISPLELMRTKLQAQHVSYRELGACVRTAVAQGGWRSLWLGWGPTALRDVPFSALYWFNYEL	---HHHHHHHHHH--------HHHHHHHHHHHHHHHHHHHHHHHHHHHHH---------HHHHHHHHHHH--HHHHHHHHHHHHHHHHHHHHHHHHH---	47	HHHH----		S2539_190							FALSE
Q01151	CD83	0.641358	169	FARLQSIF	SGKVILRVTGCPAQRKEETFKKYRAEIVLLLALVIFYLTLIIFTCKFARLQSIFPDFSKAGMERAFLPVTSPNKHLGLVTPHKTELV	--EEEEEE-----------HHHHHHHHHHHHHHHHHHHHHHHHHHHHHHH-------------EEEEEE----------EEEE----	47	HHHH----		CD83_169							FALSE
P57764	GSDMD	0.641179	29	VTSLQSST	MGSAFERVVRRVVQELDHGGEFIPVTSLQSSTGFQPYCLVVRKPSSSWFWKPRYKCVNLSIKDILEPDAAEPDVQRGRSFHFYDAMDGQIQGSVELAAPG	---HHHHHHHHHHHH-------E-----------EEEEEEEE------------EEEEEEEEE----------EEE--EEEEEEE---EEEEEEE-----	25	--------		GSDMD_29							FALSE
O95573	ACSL3	0.639459	587	LVKLQAGE	MGYYKNEAKTKADFFEDENGQRWLCTGDIGEFEPDGCLKIIDRKKDLVKLQAGEYVSLGKVEAALKNLPLVDNICAYANSYHSYVIGFVVPNQKELTELA	------HHHHHHHH--------EEE---EEEE----EEEEEEE---EEEE----EE-HHHHHHHHH-----EEEEEEE-----EEEEEEE----------	47	EEEE----		ACSL3_587							FALSE
O60488	ACSL4	0.639459	578	LVKLQAGE	MGYFKNEEKTAEDYSVDENGQRWFCTGDIGEFHPDGCLQIIDRKKDLVKLQAGEYVSLGKVEAALKNCPLIDNICAFAKSDQSYVISFVVPNQKRLTLLA	------HHHHHHHH--------EEEE--EEEE----EEEEEE----EEEE----EE-HHHHHHHHHH----EEEEEEE-----EEEEEEE----------	47	EEEE----		ACSL4_578							FALSE
Q9UIF7	MUTYH	0.639189	75	EVVLQASV	GHRKQAASQEGRQKHAKNNSQAKPSACDGMIAECPGAPAGLARQPEEVVLQASVSSYHLFRDVAEVTAFRGSLLSWYDQEKRDLPWRRRAEDEMDLDRRA	--------------------------------------------------------------HHHHHHHHHHHHHHHHH---------------------	47	--------		MUTYH_75							FALSE
O94868	FCSD2	0.638642	26	MTKLQAKH	MQPPPRKVKVTQELKNIQVEQMTKLQAKHQAECDLLEDMRTFSQKKAAIEREYAQGMQKLASQYLKRDWPGVKADDRNDYRSMYPVWKSFLEGTMQVAQS	---------HHHHHHHHHHHHHHHHHHHHH-HHHHHHHHHHHHHHHHHHHHHHHHHHHHHHHHHH----------------HHHHHHHHHHHHHHHH---	22	HHHHHHHH		FCSD2_26							FALSE
Q96L93	KI16B	0.638001	1277	SVMLQSAT	MHKTLKLKYAELAALEFPPKKLFGNKDERVIAERRSHLEKYLRDFFSVMLQSATSPLHINKVGLTLSKHTICEFSPFFKKGVFDYSSHGTG	--HHHHHH-------------------HHHHHHHHHHHHHHHHHHHHHH------------------HHHHHHHHHHHH------------	47	HHH-----		KI16B_1277							FALSE
Q9UL25	RAB21	0.637222	53	ITTLQASF	AAGGGGGGAAAAGRAYSFKVVLLGEGCVGKTSLVLRYCENKFNDKHITTLQASFLTKKLNIGGKRVNLAIWDTAGQERFHALGPIYYRDSNGAILVYDIT	----------------EEEEEEEE-----HHHHHHHHH------------EEEEEEEEEE-----EEEEE---------------------EEEEEEE--	47	----EEEE		RAB21_53							FALSE
Q9Y2S7	PDIP2	0.63713	324	HVSLQASS	SDVVQLRERHWRIFSLSGTLETVRGRGVVGREPVLSKEQPAFQYSSHVSLQASSGHMWGTFRFERPDGSHFDVRIPPFSLESNKDEKTPPSGLHW	---EEEEEEEEEEEE----EEEEE-------EEEEE----EEEEEEEEEEE---EEEEEEEEEEE----EEEEE---EEEE--------------	47	EEEEE---		PDIP2_324							FALSE
A6NKB5	PCX2	0.636636	947	PVFLQSAR	HGHNQIITYSRPIYFCVLCGLILLLDTGAKARHPPSYVVYGLKLFSPVFLQSARDYLIVFLYCFPAISLLGLFPQINTFCTYLLEQIDMLFFGGSAVSGI	----EEEEE--HHHHHHHHHHHHHHHHH--------EEEEEEE---HHHHHHHHHHHHHHHHHHHHHHHHHHHHHHHHHHHHHHHHHHHHHH--------	47	HHHHHHHH		PCX2_947							FALSE
Q96FV2	SCRN2	0.636216	247	KARFQAGR	IGTDISAQHPELRTHAQAKGWWDGQGAFDFAQIFSLTQQPVRMEAAKARFQAGRELLRQRQGGITAEVMMGILRDKESGICMDSGGFRTTASMVSVLPQD	---------HHHHHHHHH-----------EEEEE-------------HHHHHHHHHHH-------HHHHHHHHH-----------------EEEEEE---	47	-HHHHHHH		SCRN2_247							FALSE
Q8WU67	ABHD3	0.634123	276	TTCLQSSV	LLNYLGKIGSKTPLMAAATFSVGWNTFACSESLEKPLNWLLFNYYLTTCLQSSVNKHRHMFVKQVDMDHVMKAKSIREFDKRFTSVMFGYQTIDDYYTDA	--HHHHH-------EEEEEEE----HHHHHHHHH----HHHHHHHHHHHHHHHHHHHHH--------HHHH----HHHHHHHEEE-------HHHHHH--	47	HHHHHHHH		ABHD3_276							FALSE
Q96C12	ARMC5	0.634102	163	VTILQCMK	AVSSSSPTPPVRLRKTLDLALSILADCCTEGACRTEVRRLGGILPLVTILQCMKTDSIQNRTARALGNLAMEPESCGDIHCAGAVPLLVESLTACQDSQC	----------HHHHHHHHHHHHHHHHHH---HHHHHHHH---HHHHHHHHH----HHHHHHHHHHHHHH---HHHHHHHHH---HHHHHHHH--------	47	HHHHH---		ARMC5_163							FALSE
P59045	NAL11	0.631085	431	VSVLQAAN	EAGLTANQYHLGLLKRLCLLAAGGLFLSTLNFSGEDLRCVGFTEADVSVLQAANILLPSNTHKDRYKFIHLNVQEFCTAIAFLMAVPNYLIPSGSREYKE	---------HHHHHHHHHHHHHHHHHH---EE-------------------------------EEEEEE-HHHHHHHHHHHEEE----------------	47	--------		NAL11_431							FALSE
Q15049	MLC1	0.630958	336	SARLQGAS	IVEMFKDYPPAIKPSYDVLLLLLLLVLLLQAGLNTGTAIQCVRFKVSARLQGASWDTQNGPQERLAGEVARSPLKEFDKEKAWRAVVVQMAQ	-------------HHHHHHHHHHHHHHHHHHHH---HEEEE-HHEEEEE----------------------------------EEEEEEE--	47	EEE-----		MLC1_336							FALSE
Q9Y5W7	SNX14	0.629621	434	VVKLQTMR	DEMLSLHEELQKIYKTYCLDESIDKIRFDPFIVEEIQRIAEGPYIDVVKLQTMRCLFEAYEHVLSLLENVFTPMFCHSDEYFRQLLRGAESPTRNSKLNR	--HHHHHHHHHHHHHHH------------HHHHHHHHHHHH--------------HHHHHHHHHHHHHH---------HHHHHHHH--------------	47	--------		SNX14_434							FALSE
Q7Z6B7	SRGP1	0.629318	457	ITKLQAKH	STESVKSTVSETYLSKPSIAKRRANQQETEQFYFMKLREYLEGSNLITKLQAKHDLLQRTLGEGHRAEYMTTRPPNVPPKPQKHRKSRPRSQYNTKLFNG	----------------------------HHHHHHHHHHHHHH---HHHHHHHHHHHHHHHHHH-------------------------------------	47	HHHHHHHH		SRGP1_457							FALSE
O75044	SRGP2	0.629318	468	ITKLQAKH	SMESVKSTVSETFMSKPSIAKRRANQQETEQFYFTKMKEYLEGRNLITKLQAKHDLLQKTLGESQRTDCSLARRSSTVRKQDSSQAIPLVVESCIRFISR	-------------------------HHHHHHHHHHHHHHHHH---HHHHHHHHHHHHHHHH---------------------------EEEEEEEEE---	47	HHHHHHHH		SRGP2_468							FALSE
O43295	SRGP3	0.629318	457	ITKLQAKH	STESVKSAASETYMSKINIAKRRANQQETEMFYFTKFKEYVNGSNLITKLQAKHDLLKQTLGEGERAECGTTRPPCLPPKPQKMRRPRPLSVYSHKLFNG	------------------HHHHH----HHHHHHHHHHHHHHH---HHHHHHHHHHHHHHHHHH-------------------------------------	47	HHHHHHHH		SRGP3_457							FALSE
Q8IXH6	T53I2	0.629141	92	PARLQSSP	DSYAAPPSPGAAPAPAGRPPPAPSLMDESWFVTPPACFTAEGPGLGPARLQSSPLEDLLIEHPSMSVYVTGSTIVLEPGSPSPLPDAALPDGDLSEGELT	-----------------------------EEEE---------------E----------------EEE--------------------------------	47	--E-----		T53I2_92							FALSE
Q92833	JARD2	0.628973	112	RPRLQAQR	LLGNDQSKGLGPASEQSENEKDDASQVSSTSNDVSSSDFEEGPSRKRPRLQAQRKFAQSQPNSPSTTPVKIVEPLLPPPATQISDLSKRKPKTEDFLTFL	------E-----------------------------------------EEEE----------------EEEE----------EE----------------	47	--EEEE--		JARD2_112							FALSE
Q99698	LYST	0.62869	417	ICCLQSAA	LEKQPDPFAPRQKKTLQEVQEDFVFSKYRHRALLLPELLEGVLQILICCLQSAASNPFYFSQAMDLVQEFIQHHGFNLFETAVLQMEWLVLRDGVPPEAS	------------HHHHHHHHH--HHHHHHHHHH--HHHHHHHHHHHHHHHHH-----HHHHHHHHHHHHHHH---HHHHHHHHHHHHHHHH---------	47	HHHHHH--		LYST_417							FALSE
B6A8C7	TARM1	0.62677	145	RVTLQCQK	YTCEYYRKASPHILSQRSDVLLLLVTGHLSKPFLRTYQRGTVTAGGRVTLQCQKRDQLFVPIMFALLKAGTPSPIQLQSPAGKEIDFSLVDVTAGDAGNY	-EEEEEE-------------EEEEE-------EEEEE---------EEEEEEEE------EEEEEEE----------------EEEEE------------	47	EEEEEEEE		TARM1_145							FALSE
Q8NBJ7	SUMF2	0.62652	34	MVQLQGGR	MARHGLPLLPLLSLLVGAWLKLGNGQATSMVQLQGGRFLMGTNSPDSRDGDGPVREATVKPFAIDIFPVTNKDFRDFVREKKYRTEAEMFGWSFVFEDFV	------------------------------EEE---EEEEE-------------EEEEE-----------HHHHHHHHH------------HHHHH----	30	-EEE---E		SUMF2_34							FALSE
Q9UF12	HYPDH	0.624864	510	RSVLQGAR	CFGQLLGMCDHVSLALGQAGYVVYKSIPYGSLEEVIPYLIRRAQENRSVLQGARREQELLSQELWRRLLPGCRRIPH	HHHHH----HHHHHHHH-----EEEEEE-----HHHHHHHHHHHHHHHHHHHHHHHHHHHHHHHHHHHH--------	47	HHHHHHHH		HYPDH_510							FALSE
O14514	AGRB1	0.624246	137	LAFLQASK	AKAPVPCSGPGRVRTYQFDSFLESTRTYLGVESFDEVLRLCDPSAPLAFLQASKQFLQMRRQQPPQHDGLRPRAGPPGPTDDFSVEYLVVGNRNPSRAAC	------------EEEEEE---------------HHHHHHH------EEEEEE---EEEEE----------------------EEEEEEEE----------	47	EEEEEE--		AGRB1_137							FALSE
Q53ET0	CRTC2	0.621044	53	STRLQAQK	TSGANGPGSATASASNPRKFSEKIALQKQRQAEETAAFEEVMMDIGSTRLQAQKLRLAYTRSSHYGGSLPNVNQIGSGLAEFQSPLHSPLDSSRSTRHHG	-------------------HHHHHHHHHHHHHHHHHHHHHHHHHH-------------------------------------------------------	47	--------		CRTC2_53							FALSE
A2RRP1	NBAS	0.620849	1430	KAVLQAVS	NISASPLTSKAVQEDEVGVPGSNSADLLRWTTATTMKVLSNTTTTTKAVLQAVSDGQWWKKSLTYLRPLQGQKCGGAYQIGTTANEDLEKQGCHPFYESV	------------------------HHHHHHHHHHHHHHHHHHHHHHHHHHHH----HHHHHHHHHHH------------------HHHEE-----HH---	47	HHHHHH--		NBAS_1430							FALSE
Q15276	RABE1	0.619438	65	NAVLQAAQ	QQRVAELEKINAEFLRAQQQLEQEFNQKRAKFKELYLAKEEDLKRQNAVLQAAQDDLGHLRTQLWEAQAEMENIKAIATVSENTKQEAIDEVKRQWREEV	-HHHHHHHHHHHHHHHHHHHHHHHHHHHHHHHHHHHH---HHHHHH-HHHHHHHHHHHHHHHHHHHHHHHHHHHHHHHHHHH--HHHHHHHHHHHHHH--	47	-HHHHHHH		RABE1_65					y		0.619438
P49908	SEPP1	0.617912	56	VALLQASU	GLALALCLLPSGGTESQDQSSLCKQPPAWSIRDQDPMLNSNGSVTVVALLQASCYLCILQASKLEDLRVKLKKEGYSNISYIVVNHQGISSRLKYTHLKN	--HHHHHH---------------------EE--HHHHHHH---EEEEE-----------------HHHHHHHH------EEEEEE---HHHHHHHHHH--	47	--HHHHHH	ERROR	SEPP1_56							FALSE
P59046	NAL12	0.616265	216	TVVMQGAA	HSNPMQVQQQLLDTGRGHARTVGHQASPIKIETLFEPDEERPEPPRTVVMQGAAGIGKSMLAHKVMLDWADGKLFQGRFDYLFYINCREMNQSATECSMQ	-----HHHHHHHHH-------------------------------EEEEEEE-----HHHHHHHHHHHHH---------EEEEEE---------------	47	EEEEEE--		NAL12_216				y			0.616265
Q5VSL9	STRP1	0.616099	559	TTVLQSMK	LYQGLLPSLPQYMIALLKILLAAAPTSKAKTDSINILADVLPEEMPTTVLQSMKLGVDVNRHKEVIVKAISAVLLLLLKHFKLNHVYQFEYMAQHLVFAN	---------HHHHHHHHHHHHHH------------------------------HHHHHHHHHHHHHHHHHHHHHHHHHHHHHHHHHHHHHHHHHHHH---	47	-------H		STRP1_559					y		0.616099
Q1MX18	INSC	0.615869	95	MCVLQAKP	GINMMALPGGRHLDSVTLPGQRLHLMQVDSVQRWMEDLKLMTECECMCVLQAKPISLEEDAQGDLILAGGPGPGDPLQLLLKRGWVISTELRRIGQKLAQ	---EE-------EEEEEE-----EEE--HHHHHHHHHHH----HHHHHHH---------------E------HHHHHHHHHHHHHHHHHHHHHHHHHH--	47	HHHH----		INSC_95							FALSE
Q9BWT1	CDCA7	0.613286	52	NTRLQSVR	DARRVPQKDLRVKKNLKKFRYVKLISMETSSSSDDSCDSFASDNFANTRLQSVREGCRTRSQCRHSGPLRVAMKFPARSTRGATNKKAESRQPSENSVTD	----HHH--------------EEEEE----------------------HHHHHH--------------EEEEEE--------------------------	47	--HHHHHH		CDCA7_52							FALSE
Q9NTJ3	SMC4	0.613127	741	VVTLQGQI	PRLFDLVKVKDEKIRQAFYFALRDTLVADNLDQATRVAYQKDRRWRVVTLQGQIIEQSGTMTGGGSKVMKGRMGSSLVIEISEEEVNKMESQLQNDSKKA	-----EE----HHHHHHHHHHH--EEEE--HHHHHHHHH-----EEEEEEEEEEEE---EEEEE--------HHHHHHHHHHHHHHHHHHHHHHHHHH--	47	EEEEEEEE		SMC4_741					y		0.613127
Q9H6R4	NOL6	0.612068	483	LSRLQAAC	TYHQVQHEARLSMMLLDSRADDGFHLLLMTPKPMIRAFDHVLHLRPLSRLQAACHRLKLWPELQDNGGDYVSAALGPLTTLLEQGLGARLNLLAHSRPPV	--HHHHHHHHHHHHHH-----------------HHHH--EEEEE------HHHH-----HHHHHH----HHHHHHHHHHHHHHHHH---EEEEEE-----	47	----HHHH		NOL6_483							FALSE
Q9BWG6	SCNM1	0.611611	154	EVKLQSGK	APLLTQTRLITQSALHRAPHYNSCCRRKYRPEAPGPSVSLSPMPPSEVKLQSGKISREPEPAAGPQAEESATVSAPAPMSPTRRRALDHYLTLRSSGWIP	----HHHHHHHHHH------------------------------------------------------------------HHHHHHHHHHHHH-------	47	--------		SCNM1_154							FALSE
Q9UJW2	TINAG	0.609789	43	HTVLQGTR	MWTGYKILIFSYLTTEIWMEKQYLSQREVDLEAYFTRNHTVLQGTRFKRAIFQGQYCRNFGCCEDRDDGCVTEFYAANALCYCDKFCDRENSDCCPDYKS	--HHHHHHHHHHHHHHHHHHHHHH----------------------------------------------EEE--------E------------------	39	--------		TINAG_43							FALSE
Q92733	PRCC	0.609158	172	KTILQGSS	LPPPIGGAGPPLGLPKPKKRKEPVKIAAPELHKGDSDSEEDEPTKKKTILQGSSEGTGLSALLPQPKNLTVKETNRLLLPHAFSRKPSDGSPDTKPSRLA	----------------------EEEEEE------------------------------------------------------------------------	47	--------		PRCC_172							FALSE
O15375	MOT6	0.607464	493	KAVLQAKQ	KDGPGKQRSPEIMCQSSRQPRPAGVNKHLWGCPASSRTSHEWLLWPKAVLQAKQTALGWNSPT	----------EEEE---------------------------HEE--HHHHH------------	47	HHHHH---		MOT6_493							FALSE
Q86VK4	ZN410	0.606778	448	LVTMQSGR	SMNSQPSLGGESLNLPNTNSILGVDDEVLAEGSPRSLSSVPDVTHHLVTMQSGRQSYEVSVLTAVNPQELLNQGDLTERRT	------------E-------EEE----HH--------E-----EEEEEEE-------EEEEEE----HHHHH---------	47	EEEE----		ZN410_448							FALSE
P24903	CP2F1	0.606735	455	TAILQSFS	PQEFNPEHFLDANQSFKKSPAFMPFSAGRRLCLGESLARMELFLYLTAILQSFSLQPLGAPEDIDLTPLSSGLGNLPRPFQLCLRPR	-------------------------------HHHHHHHHHHHHHHHHHHHHHHEE----------------EEEE----EEEEEE--	47	HHHHHHHE		CP2F1_455							FALSE
O60287	NPA1P	0.604365	895	TALLQAAY	LVPCCQQLSRFNRYYSLWIPEQAREAWLLQAQGSPSPPALPLASSFTALLQAAYESQALRDEHIQVQLQATMPHLSMQQVLLAAKQVLLYLRSTVENFGQ	-----HHHHHHHHHHHH----------------------------HHHHHHHHH--------HHHHHHHHHHH------HHHHHHHHHHHHHHHHHH---	47	HHHHHHHH		NPA1P_895							FALSE
Q9BY12	SCAPE	0.601544	385	SVMLQAGT	SCDHPLAEKTQFTVSTLDDVKNSGSIRDNYVRTSEISAVHIDTECVSVMLQAGTPPLQVNEEKFPAEKARIENEMDPSDISNSMAEVLAKKEELADRLEK	------------EEE-----------------------EEE----------------------------------------HHHHHHHHHHHHHHHHH--	47	--------		SCAPE_385							FALSE
P46108	CRK	0.600463	28	VALLQGQR	MAGNFDSEERSSWYWGRLSRQEAVALLQGQRHGVFLVRDSSTSPGDYVLSVSENSRVSHYIINSSGPRPPVPPSPAQPPPGVSPSRLRIGDQEFDSLPAL	-------------------HHHHHHHHH-----EEEEE-------EEEEEEEE---EEEEEEEE----EEEE---------HHHHHHE------------	24	HHHHH---		CRK_28							FALSE
Q7Z745	MRO2B	0.600065	1553	TTRLQALR	WILHTHSFTFFTSTWEVIRSAAVKLTDAVVLNLTSQYVELLDREQLTTRLQALRQDPCISVQRAAEAALQTLLRRCKETSIPL	--HHHHHHH-------HHHHHHHHHHHHHHH----H------HHHHHHHHHHHH----HHHHHHHHHHHHHHHHHHHHH----	47	HHHHHHHH		MRO2B_1553							FALSE
P57740	NU107	0.599476	35	RVLLQASQ	MDRSGFGEISSPVIREAEVTRTARKQSAQKRVLLQASQDENFGNTTPRNQVIPRTPSSFRQPFTPTSRSLLRQPDISCILGTGGKSPRLTQSSGFFGNLS	------------------EHHHHHHHHHH-----------------------------------------------------------E-----------	31	--------		NU107_35		y			y		0.599476
Q30201	HFE	0.599439	21	TAVLQGRL	MGPRARPALLLLMLLQTAVLQGRLLRSHSLHYLFMGASEQDLGLSLFEALGYVDDQLFVFYDHESRRVEPRTPWVSSRISSQMWLQLSQSLKGWDHMFTV	------HHHHHHHHHHHH----------EEEEEEEEEE------EEEEEEEE----EEEEE------EEE----------HHHHHHHHHHHHHH------	17	HH------		HFE_21							FALSE
Q9NX38	ABITM	0.59878	58	HPVLQSGK	AEPVVPSLVDRYFTRWYKPDVKGKFCEDHCILQHSNRICVITLAESHPVLQSGKTIKSISYQISTNCSRLQNKVSGKFKRGAQFLTELAPLCKIYCSDGE	--------EEE----EEEE--------EEEEEEE---EEEEEE------EE---EEEEEEEE----EEE-------------EEE-----EEEEEE----	47	---EE---		ABITM_58							FALSE
P49454	CENPF	0.598237	2500	YIVLQSSV	LNERVAALHNDQEACKAKEQNLSSQVECLELEKAQLLQGLDEAKNNYIVLQSSVNGLIQEVEDGKQKLEKKDEEISRLKNQIQDQEQLVSKLSQVEGEHQ	--HHHHHH--HHHHHHHHHHHHHH-----HHHHHHHHHHHHHHHH--HHHHHHHHHHHHHHHHHHHHHHHHHHHHHHHHHHHHHHHHHHHHHHHHHH---	47	-HHHHHHH		CENPF_2500							FALSE
P01266	THYG	0.597842	1118	YARLQASG	LQIPQCPTTCEKSRTSGLLSSWKQARSQENPSPKDLFVPACLETGEYARLQASGAGTWCVDPASGEELRPGSSSSAQCPSLCNVLKSGVLSRRVSPGYVP	--------HHHHHHHHHHHHHHHHHH---------EEEEEE-----EEEEEE----EEEEE----EE----------------HHHHHHH----------	47	EEEEEE--		THYG_1118							FALSE
Q4VCS5	AMOT	0.597824	614	LVQLQAAC	TNEDQRRHIEIRDQALSNAQAKVVKLEEELKKKQVYVDKVEKMQQALVQLQAACEKREQLEHRLRTRLERELESLRIQQRQGNCQPTNVSEYNAAALMEL	---HHHHHHHHHHHHHHHHHHHHHHHHHHHHHHHHHHHHHHHHHHHHHHHHHHHHHHHHHHHHHHHHHHHHHHHHHHHH---------------------	47	HHHHHHHH		AMOT_614							FALSE
Q9BV73	CP250	0.596334	2002	TATLQASL	SRHQEEAARARAEALQEALGKAHAALQGKEQHLLEQAELSRSLEASTATLQASLDACQAHSRQLEEALRIQEGEIQDQDLRYQEDVQQLQQALAQRDEEL	---HHHHHHHHHHHHHHHHHHHHHHHHHHHHHHHHHHHH-------HHHHHHHHHHHHHHHHHHHHHHHHHHHHHHH--HHHHHHHHHHHHHHHH-----	47	HHHHHHHH		CP250_2002							FALSE
A6PVC2	TTLL8	0.58968	833	AAVLQGAS	CFLRQLLASELPMGPGLPRDPRAPPCLVCRGLLPPAGPCKRCRSFCAAVLQGASFVRLGGRSCSPRTP	--HHH----------------------E----------------HHHHHH---EEEE-----------	47	HHHH---E		TTLL8_833							FALSE
P01024	CO3	0.588965	126	LVSLQSGY	LTPATNHMGNVTFTIPANREFKSEKGRNKFVTVQATFGTQVVEKVVLVSLQSGYLFIQTDKTIYTPGSTVLYRIFTVNHKLLPVGRTVMVNIENPEGIPV	------EEEEEEEEE------------EEEEEEEEE---EEEEEEEEEE----EEEEEE----------EEEEEEEE----------EEEEEEE------	47	EEE----E		CO3_126							FALSE
Q9Y6I8	PXMP4	0.587189	69	WAILQATY	RKRRYHAALAVLKGFRNGAVYGAKIRAPHALVMTFLFRNGSLQEKLWAILQATYIHSWNLARFVFTYKGLRALQSYIQGKTYPAHAFLAAFLGGILVFGE	----HHHHHHHHHHHHHHHHHHHHHHHHHHHHHHHH-----HHHHHHHHHHHHHHHHHHHHHHHHHHHHHHHHHHHH-------HHHHHHHHHHHEE---	47	HHHHHHHH		PXMP4_69							FALSE
O75912	DGKI	0.586702	932	HAILQAVI	DWWNPALRKRMLSDSGLGMIAPYYEDSDLKDLSHSRVLQSPVSSEDHAILQAVIAGDLMKLIESYKNGGSLLIQGPDHCSLLHYAAKTGNGEIVKYILDH	----------------------------------------------HHHHHHHHH--HHHHHHHHH--------------HHHHHHH---HHHHHHH---	47	HHHHHHHH		DGKI_932							FALSE
Q4VNC1	AT134	0.585	370	AVVLQTGF	VTKTPLPKMDSSVPWKTQSEADYKRHVLFCGTEVIQAKAACSGTVRAVVLQTGFNTAKGDLVRSILYPKPVNFQLYRDAIRFLLCLVGTATIGMIYTLCV	------------------------EEEEE---EEEEE-------EEEEEEEEHH-HHHHHHHHHH--------EHHHHHHHHHHHHHHHHHHHHHHEE--	47	EEEEEEHH		AT134_370							FALSE
Q01433	AMPD2	0.583931	78	RASLQAST	RKGLDVAEPGPSRCRSDSPAVAAVVPAMASYPSGSGKPKAKYPFKKRASLQASTAAPEARGGLGAPPLQSARSLPGPAPCLKHFPLDLRTSMDGKCKEIA	-----------------------------------------------------------------------------------------------EE---	47	--------		AMPD2_78							FALSE
A6NH21	SERC4	0.581745	317	RVILQGQN	CGLISFLSIAPCIRLKQPRSGLLQASVISCYIMYLTFSALSSRPPERVILQGQNHTLCLPGLSKMEPQTPDISLAMLSASIMYACVLFACNEASYLAEVF	--HHHHHH--HHHHHH-------HHHHHHHHHHHHHHHHHH------------------------------HHHHHHHHHHHHHHHHHHHHHH-------	47	--------		SERC4_317							FALSE
Q9BU64	CENPO	0.581189	106	KAILQAYH	RRLRDELRAVVRHRRASVKACIANVEPNQTVEINEQEALEEKLENVKAILQAYHFTGLSGKLTSRGVCVCISTAFEGNLLDSYFVDLVIQKPLRIHHHSV	---HHHHHHHHHHHHH----------------HHHHHHHHHHHHHHHHHHHHHHHH----EE---EEEEEEEE-----EEEEEEEEEEE----EEE----	47	HHHHHHHH		CENPO_106							FALSE
Q9UER7	DAXX	0.580241	399	RARLQGTS	DPALSDPVLARRLRENRSLAMSRLDEVISKYAMLQDKSEEGERKKRRARLQGTSSHSADTPEASLDSGEGPSGMASQGCPSASRAETDDEDDEESDEEEE	------HHHHHHHHHHHHHHHHHHHHHHHHHHHH-----HHHHHHHHHH---------------------------------------------------	47	HHH-----		DAXX_399							FALSE
Q9UK45	LSM7	0.579776	28	RVKFQGGR	MADKEKKKKESILDLSKYIDKTIRVKFQGGREASGILKGFDPLLNLVLDGTIEYMRDPDDQYKLTEDTRQLGLVVCRGTSVVLICPQDGMEAIPNPFIQQ	-----------HHHHHHH---EEEEEE---EEEEEEEEE------EEEE--EEEE-----------EEEEEEEEEEE---EEEEEE--------------	24	EEEE---E		LSM7_28							FALSE
Q9Y6D6	BIG1	0.57867	173	GTVLQAVR	GKKLIDRIIETICGCFQGPQTDEGVQLQIIKALLTAVTSQHIEIHEGTVLQAVRTCYNIYLASKNLINQTTAKATLTQMLNVIFARMENQALQEAKQMEK	---HHHHHHHHHHH---------HHHHHHHHHHHHHHH-------HHHHHHHHHHHHHHHH----HHHHHHHHHHHHHHHHHHHHHHH----HHHHHH--	47	HHHHHHHH		BIG1_173							FALSE
Q14D33	RTP5	0.578027	55	LSRLQCGH	GADMWASTFTLAMAERKPQDVWVLLPEHSLVPGCLDGGGVQYLLVGLSRLQCGHCPGTWDSAHVHVLFHLWWDRASHRGLVKMRIWGQRCRLCPAPGDCQ	--HHHHHHHHHHHHHH------EEE--------------EEEEEE---EEE-----------EEEEEEEEEE-----EEEEEEEE---------------	47	--EEE---		RTP5_55							FALSE
P11226	MBL2	0.577431	159	CVKFQASV	ASERKALQTEMARIKKWLTFSLGKQVGNKFFLTNGEIMTFEKVKALCVKFQASVATPRNAAENGAIQNLIKEEAFLGITDEKTEGQFVDLTGNRLTYTNW	--HHHHHHHHHHHH--H------EE---EEEEEE-----HHHHHHHHHHH---EEEE--HHHHHHHHHHHH---EEEEE------EEEEEE---------	47	HHHH---E		MBL2_159							FALSE
Q9BV73	CP250	0.576444	2360	VVLLQAQL	LKREAMRAAQAGSLEISKATASSPTQQDGRGQKNSDAKCVAELQKEVVLLQAQLTLERKQKQDYITRSAQTSRELAGLHHSLSHSLLAVAQAPEATVLEA	---HHHHHH-----------------HHH------HHHHHHHHHHHHHHHHHHHHHHHHHHHHHHHHHHHHHHHHHHHHHHHHHHHHHHHH---------	47	HHHHHHHH		CP250_2360							FALSE
Q6PJG6	BRAT1	0.576299	640	ATVLQAAS	QSLFLELLHILSVDSEGFPRRAVMQVFTEWLRDGHADAAQDTEQFVATVLQAASRDLDWEVRAQGLELALVFLGQTLGPPRTHCPYAVALPEVAPAQPLT	--HHHHHHHHHH-------HHHHHHHHHHHHH---------HHHHHHHHHHHHH----HHHHHHHHHHHHHHHHHH------------------------	47	HHHHHHHH		BRAT1_640							FALSE
P28324	ELK4	0.575924	392	PARLQGAN	GILSPSLPTASLTPAFFSQTPIILTPSPLLSSIHFWSTLSPVAPLSPARLQGANTLFQFPSVLNSHGPFTLSGLDGPSTPGPFSPDLQKT	------------------------------------------------------------------EEE---------------------	47	--------		ELK4_392							FALSE
O14786	NRP1	0.575662	266	YSVLQSSV	GFPDVGPHIGRYCGQKTPGRIRSSSGILSMVFYTDSAIAKEGFSANYSVLQSSVSEDFKCMEALGMESGEIHSDQITASSQYSTNWSAERSRLNYPENGW	--------EEEE-------EEEE---EEEEEEEE--------EEEEEEE-------------------EEEE----------------------------	47	EEE-----		NRP1_266							FALSE
P12955	PEPD	0.574938	49	IVVLQGGE	MAAATGPSFWLGNETLKVPLALFALNRQRLCERLRKNPAVQAGSIVVLQGGEETQRYCTDTGVLFRQESFFHWAFGVTEPGCYGVIDVDTGKSTLFVPRL	-------------------HHHHHHHHHHHHHHHHH--------EEEEE---------------------EEEEE------EEEEEEE---EEEEEE---	45	EEEEE---		PEPD_49							FALSE
Q16352	AINX	0.573775	243	LATLQASS	ERALKAQQRDVDGATLARLDLEKKVESLLDELAFVRQVHDEEVAELLATLQASSQAAAEVDVTVAKPDLTSALREIRAQYESLAAKNLQSAEEWYKSKFA	--HHHHHHHHHHHHHHHHHHHHHHHHHHHHHHHHHHHHHHHHHHHHHHHH----HHHHH---------HHHHHHHHHHHHHHHHHHHHHHHHHHHHHH--	47	HHHH----		AINX_243							FALSE
Q8IY22	CMIP	0.573081	142	TVLLQAAN	ADNSLASATPTGYMENSVSYSAIEDVQLLSWENAPKYCLQLTIPGGTVLLQAANSYLRDQWFHSLQWKKKIYKYKKVLSNPSRWEVVLKEIRTLVDMALT	---EEEE-----EE----------EEEEEE-------EEEEEE----EEEE---HHHHHHHHHHHHHHHHHHHHHHHH-----HHHHHHHHHHHHHH---	47	-EEEE---		CMIP_142							FALSE
Q96M86	DNHD1	0.572969	4282	GTRLQAHR	WNQSLELGHVLIDSVELAQQVLYMQPPTQALPLLLLHGLLLHRQLYGTRLQAHRGRWSQVTLTQVLQTQDQLWASLSNPRAAMQELAASVFYGGPLGDTE	-----HHHHHHHHHHHHHH----------HHHHHHHHHHHHHHH--------------HHHHHHHHHHHHHHHH-----HHHHHHHHHHH----------	47	--------		DNHD1_4282							FALSE
O76041	NEBL	0.57267	334	NAVLQSQV	PNLLFLDHVLKASKMLSGREYKKLFEENKGMYHFDADAVEHLHHKGNAVLQSQVKYKEEYEKNKGKPMLEFVETPSYQASKEAQKMQSEKVYKEDFEKEI	----HHHHHHHHHHHHHHHHHHHHHHHH----------HHHHHHHHHHHHHHHHHHHHHHHHH-----------HHHHHHHHHHHHHHHHHHHHHHH---	47	HHHHHHHH		NEBL_334							FALSE
Q9C0D5	TANC1	0.57236	1610	NVRLQCGE	NPPPSPMPGRIAATPAGSRTQHLEGTGTFTTRAGCGHFGDRLGPSQNVRLQCGENGPAHPLPSKTKTTERLLSHSSVAVDAAPPNQGGLATCSDVRHPAS	----------------------------------------------------------------------------------------------------	47	--------		TANC1_1610							FALSE
Q96CV9	OPTN	0.571636	151	VVRLQAEK	SHENEKLKEELGKLKGKSERSSEDPTDDSRLPRAEAEQEKDQLRTQVVRLQAEKADLLGIVSELQLKLNSSGSSEDSFVEIRMAEGEAEGSVKEIKHSPG	----HHHHHHHHHHHH------------------HHHHHHHHHHHHHHHHHHHH-HHHHHHHHHHHHH---------EEEEEEE-----HHHHHH-----	47	HHHHHHHH		OPTN_151							FALSE
Q9BQI5	SGIP1	0.571115	737	VTKLQAVL	PLNLAVNWRCEPSSTDLRIDYKYNTDAMTTAVALNNVQFLVPIDGGVTKLQAVLPPAVWNAEQQRILWKIPDISQKSENGGVGSLLARFQLSEGPSKPSP	--EEEEEEE-----EEEEEEEE--------------EEEEEE-----EEEE------EEE----EEEEE-------------EEEEEEEEE---------	47	-EEEE---		SGIP1_737							FALSE
P48736	PK3CG	0.571032	246	GAILQSFF	YAMHPWVTSKPLPEYLWKKIANNCIFIVIHRSTTSQTIKVSPDDTPGAILQSFFTKMAKKKSLMDIPESQSEQDFVLRVCGRDEYLVGETPIKNFQWVRH	---------------HHHH-----EEEEEEE---EEEEEE-----HHHHHHHHHHHHHH----------------EEEEE---EEE---------EE---	47	HHHHHHHH		PK3CG_246							FALSE
Q9ULC0	MUCEN	0.569941	120	VSTLQSSK	LKMSLMSTATFLTSKDEGLKATTTDVRKNDSIISNVTVTSVTLPNAVSTLQSSKPKTETQSSIKTTEIPGSVLQPDASPSKTGTLTSIPVTIPENTSQSQ	-----------------------------EEEE-------------------------------------------------------------------	47	--------		MUCEN_120							FALSE
P32519	ELF1	0.569839	487	NVMLQSQK	QLHTVTLQTVPLTTVIASTDPSAGTGSQKFILQAIPSSQPMTVLKENVMLQSQKAGSPPSIVLGPAQVQQVLTSNVQTICNGTVSVASSPSFSATAPVVT	---EEEE---------------------EEEEEE-----HHHHHHHHHHH--------------------EE----------------------------	47	HHHH----		ELF1_487							FALSE
P24043	LAMA2	0.567387	2035	AAKLQAVK	ANDVKENEDHLNGLKTRIENADARNGDLLRTLNDTLGKLSAIPNDTAAKLQAVKDKARQANDTAKDVLAQITELHQNLDGLKKNYNKLADSVAKTNAVVK	----HHHHHHHHHHHHHHHHHHHHHHHHHHHHHHHHHHHHH--HHHHHHHHHHHHHHHHHHHHHHHHHHHHHHHHHHHHHHHHHHHHHHHHHHHHHHH--	47	HHHHHHHH		LAMA2_2035							FALSE
O43310	CTIF	0.567224	344	ITLLQSSK	LEAPRSPDTLAPVASERLPPQQSGGPEVETKRKDSILPERIGERPKITLLQSSKDRLRRRLKEKDEVAVETTTPQQNKMDKLIEILNSMRNNSSDVDTKL	----------------------------------------------EEEEHHHHHHHH--------EEE---------HHHHHHHHHH------------	47	EEEEHHHH		CTIF_344							FALSE
Q8N0V1	ZNAS1	0.566005	31	TVVFQSHR	MKDKMWCEDTAQPHRRLPAPPSSSSPTVVFQSHRRLLAPPSSSWTLWVAPRCGCCSPLCPKRVCASLCRVLAVTWSLTKLPFPLSPILLSRPGWLPQPSS	--------------------------EEEEE-------------EEEEE----------HHHHHHHHHHHHHHHHHH---------HH------------	27	EEEEE---		ZNAS1_31							FALSE
Q8TCB7	METL6	0.56576	263	RVFLQSKF	RQDGTRSYFFTDDFLAQLFMDTGYEEVVNEYVFRETVNKKEGLCVPRVFLQSKFLKPPKNPSPVVLGLDPKS	-----EEEE--HHHHHHHHH----EEEEEEEEEEEEEEE----EEEEEEEEEEEEE----------------	47	EEEEEEEE		METL6_263							FALSE
Q14C87	T132D	0.565356	625	IAKLQGGQ	AMVRVLTQFVAEAAGPGGHLAHLLGSDWQVDITELINDFMQVEEPRIAKLQGGQILMGQELGMTTIQILSPLSDTILAEKTITVLDEKVTITDLGVQLVT	--EEEEEEEEE--------EEEE----EEEEHHHHH---EE-----EEEEE---EEEEEE----EEEEEE-----EE-EEEEEEE--EEEEEEEEEEEE-	47	EEEEE---		T132D_625							FALSE
A0A0C4DH38	HV551	0.563885	15	LAVLQGVC	MGSTAILALLLAVLQGVCAEVQLVQSGAEVKKPGESLKISCKGSGYSFTSYWIGWVRQMPGKGLEWMGIIYPGDSDTRYSPSFQGQVTISADKSISTAYL	--HHHHHHHHHHHH----EEEEEEE----------EEEEEEEEE--------EEEEEE-------EEEEEE--------------EEEEEE-----EEE-	11	HHHH----		HV551_15							FALSE
A0A0J9YXX1	HV5X1	0.563885	15	LAVLQGVC	MGSTAILALLLAVLQGVCAEVQLVQSGAEVKKPGESLRISCKGSGYSFTSYWISWVRQMPGKGLEWMGRIDPSDSYTNYSPSFQGHVTISADKSISTAYL	--HHHHHHHHHHHH-----EEEEEE-----E----EEEEEEEEE--------EEEEEE------EEEEEEE--------------EEEEEE-----EEE-	11	HHHH----		HV5X1_15							FALSE
Q96AX1	VP33A	0.563885	413	LVCLQSVC	DVTTSEDFFDKLTVEQEFMSGIDTDKVNNYIEDCIAQKHSLIKVLRLVCLQSVCNSGLKQKVLDYYKREILQTYGYEHILTLHNLEKAGLLKPQTGGRNN	-----HHHHHHHHHHHHHHH----HHHHHHHHHHHH----HHHHHHHHHHHHHH-----HHHHHHHHHHHHHH---HHHHHHHHHHH---EEE-------	47	HHHHHHHH		VP33A_413							FALSE
Q7Z6Z7	HUWE1	0.562817	2177	HARLQAVM	DTPALARLFLASLAAAGSGTDAQVALVNEVKAALGRALAMAESTEKHARLQAVMCIISTIMESCPSTSSFYSSATAKTQHNGMNNIIRLFLKKGLVNDLA	--HHHHHHHHHHHH------HHHHHHHHHHHHHHHHHHH----HHHHHHHHHHHHHHHHHHH----------------------HHHHHHHHH-------	47	HHHHHHHH		HUWE1_2177							FALSE
Q86TV6	TTC7B	0.561641	593	KVKLQSLC	QLQGDDANSLHLLALLLSAQKHYHDALNIIDMALSEYPENFILLFSKVKLQSLCRGPDEALLTCKHMLQIWKSCYNLTNPSDSGRGSSLLDRTIADRRQL	------HHHHHHHHHHHHHH--HHHHHHHHHHHHHH-----HHHHHHHHHHHHH--HHHHHHHHHHHHHHHHHH------------------E-------	47	HHHHHHHH		TTC7B_593							FALSE
P51610	HCFC1	0.561513	1776	PAKLQAAA	PAIESNCLNELAGTVPSTVALLPSTATESLAPSNTFVAPQPVVVASPAKLQAAATLTEVANGIESLGVKPDLPPPPSKAPMKKENQWFDVGVIKGTNVMV	---------------------------------------------------------------HHH---------------------EEEEEEEE--EE-	47	--------		HCFC1_1776							FALSE
Q8IVS8	GLCTK	0.560432	497	FCCLQGGA	LSGGTDGQDGPTEAAGAWVTPELASQAAAEGLDIATFLAHNDSHTFFCCLQGGAHLLHTGMTGTNVMDTHLLFLRPR	----------------EEE-HHHHHHHHH----HHHHHHH----HHHHHHHH---EEEE--------EEEEEEE---	47	HHHHHH--		GLCTK_497							FALSE
Q8WWV6	FCAMR	0.559431	11	LCLLQGSS	MPLFLILCLLQGSSFALPQKRPHPRWLWEGSLPSRTHLRAMGTLRPSSPLCWREESSFAAPNSLKGSRLVSGEPGGAVTIQCHYAPSSVNRHQRKYWCRL	-HHHHHHHHH---------------------------EE------------H----------------EEEEE---EEEEEEE-----EEE---------	7	HHHH----		FCAMR_11							FALSE
Q9P2L0	WDR35	0.559094	18	NVKLQCVS	MFFYLSKKISIPNNVKLQCVSWNKEQGFIACGGEDGLLKVLKLETQTDDAKLRGLAAPSNLSMNQTLEGHSGSVQVVTWNEQYQKLTTSDENGLIIVWML	--EEEEEEEE------EEEEEE-----EEEEE----EEEEEE-------------------EEEEEEE----EEEEEEE-----EEEEE----EEEEE--	14	---EEEEE		WDR35_18							FALSE
Q8N695	SC5A8	0.558511	211	AVVMQGGI	DLWGAVVATGVVCTFYCTLGGLKAVIWTDVFQVGIMVAGFASVIIQAVVMQGGISTILNDAYDGGRLNFWNFNPNPLQRHTFWTIIIGGTFTWTSIYGVN	--HHHHHHHHHHHHHHHH---HHHHHHHHHHHHHHHHHHHHHHHHHHHH----HHHHHHHHHH-----------------HHHHHHHHHHHHHHHHH---	47	HHH----H		SC5A8_211							FALSE
Q8N957	ANKF1	0.558243	571	ISKLQSQR	LQNLLGTHNLGRVYYEPIKDRHGNILIVTIREVEMLYSFFNGKWMQISKLQSQRKSLSTPEEPTALDILLITIQDILSYHKRSHQRLFPGLYLGYLKLCS	-----------EEEEEEEE-----EEEEEEE-----------EEEE--HHHHH----------HHHHHHHHHHHHHHHHHHHH--------EEEEEE---	47	--HHHHH-		ANKF1_571							FALSE
Q99808	S29A1	0.557161	158	GAILQGSL	QSVRILGSLVAILLVFLITAILVKVQLDALPFFVITMIKIVLINSFGAILQGSLFGLAGLLPASYTAPIMSGQGLAGFFASVAMICAIASGSELSESAFG	--EEEHHHHHHHHHHHHHHHHHH-------HHHHHHHHHHHHHHHHHHHHHHHHHHHHH----HHHHHHHHHHHHHHHHHHHHHHHHHH-----------	47	HHHHHHHH		S29A1_158							FALSE
Q9P2J9	PDP2	0.555984	21	IATLQGGR	MSSTVSYWILNSTRNSIATLQGGRRLYSRYVSNRNKLKWRLFSRVPPTLNSSPCGGFTLCKAYRHTSTEEDDFHLQLSPEQINEVLRAGETTHKILDLES	-----HHHHHHHHHHHEEEEE---EEEEEE-------------------------------------------------HHHHHHHH-------------	17	EEEEE---		PDP2_21							FALSE
Q8IZQ1	WDFY3	0.554722	558	TVLLQGSN	VMVNLLHKYAALLKDPTQALNEQGDSRNNSSVEDQKHLALLVMETLTVLLQGSNTNAGIFREFGGARCAHNIVKYPQCRQHALMTIQQLVLSPNGDDDMG	-HHHHHHHHHHHHH--------------------HHHHHHHHHHHHHHHHH---HHHHHHHH---HHHHHH-----HHHHHHHHHHHHHHH---------	47	HHHHH---		WDFY3_558							FALSE
Q9NRL2	BAZ1A	0.554486	1523	GTRLQAFF	PIALNIIREKVNKCEYKLASEFIDDIELMFSNCFEYNPRNTSEAKAGTRLQAFFHIQAQKLGLHVTPSNVDQVSTPPAAKKSRI	----HHHHHHHH------HHHHHHHHHHHHHHHHH------HHHHHHHHHHHHHHHHHHHH-----------------------	47	HHHHHHHH		BAZ1A_1523							FALSE
Q16658	FSCN1	0.552972	266	QVVLQAAN	FRSGKVAFRDCEGRYLAPSGPSGTLKAGKATKVGKDELFALEQSCAQVVLQAANERNVSTRQGMDLSANQDEETDQETFQLEIDRDTKKCAFRTHTGKYW	----EEEEE-----EEEE-----EEEE---------EEEEEE----EEEEEE----EEEE---EEEEEE-------EEEEEEEE----EEEEEE------	47	EEEEEE--		FSCN1_266							FALSE
O75054	IGSF3	0.549702	1069	LTVLQASP	EDDDDDDDPTERTALLSVGPDAVFGPEGSPWEGRLRFQRLSPVLYRLTVLQASPQDTGNYSCHVEEWLPSPQKEWYRLTEEESAPIGIRVLDTSPTLQSI	------------EEEEEE----EEEE-------EEEEEE-----EEEEEE------EEEEEEEEEEEE------EEEEEE-----EEEEEEE---EEEE-	47	EEEE----		IGSF3_1069							FALSE
Q9BRK3	MXRA8	0.549385	16	LVLLQSSA	MALPSRILLWKLVLLQSSAVLLHSGSSVPAAAGSSVVSESAVSWEAGARAVLRCQSPRMVWTQDRLHDRQRVLHWDLRGPGGGPARRLLDLYSAGEQRVY	---HHHHHHHHHHHHHHHHHHEE-----------EEEEEEEEEEE----EEEEE------------H---EEEEE----------EEEEE----------	12	HHHHHHHH		MXRA8_16							FALSE
Q8IVU1	IGDC3	0.549131	159	VARFQCQI	PSDEGDYECVAQNRFGLVVSRKARIQAATMSDFHVHPQATVGEEGGVARFQCQIHGLPKPLITWEKNRVPIDTDNERYTLLPKGVLQITGLRAEDGGIFH	-----EEEEEEE-----EEEEEEEEEEE---EEEE----EEEE----EEEEEEEE----EEEEEEE---E------EEEEE---EEEEEEE------EE-	47	-EEEEEEE		IGDC3_159							FALSE
Q6ZU69	F205A	0.548402	677	KAILQSHI	VSSSSTALANVSIPQPVALEANGACDVLSPIAAPVSIPRPHLLTQVKAILQSHIDSKCGQIHQGKIPACVHRSWDCRISGVLAVAPFPCIPESQFLELQT	-----------------------------------------HHHHHHHHHHHHHHHHHHHHH----EEEEEE----------------------------	47	HHHHHHHH		F205A_677							FALSE
Q63HN1	F205B	0.548402	407	KAILQSHI	VSSSSTALANVSIPQPVALEANGACDVLSPIAAPVSIPRPHLLTQVKAILQSHIDSKCGQIHQGKIPACVHRSWDCRISGVLAVAPFPCIPESQFLVLQT	-----------------------------------------HHHHHHHHHHHHHHHHHHHHH----EEEEEE----------------------------	47	HHHHHHHH		F205B_407							FALSE
Q9UBY8	CLN8	0.548108	154	LVNLQAGH	WFHITTATGFFCFENVAVHLSNLIFRTFDLFLVIHHLFAFLGFLGCLVNLQAGHYLAMTTLLLEMSTPFTCVSWMLLKAGWSESLFWKLNQWLMIHMFHC	--HHHHHHHHHHHHHHHHHH---------HHHHHHHHHHHHHHHHHHHHH--HHHHHHHHHHHHHHHHHHHHHHHHHHH------HHHHHHHHHHHHH--	47	HHHH--HH		CLN8_154							FALSE
P20073	ANXA7	0.548093	412	KTILQCAL	SCFNMILATRSFPQLRATMEAYSRMANRDLLSSVSREFSGYVESGLKTILQCALNRPAFFAERLYYAMKGAGTDDSTLVRIVVTRSEIDLVQIKQMFAQM	-HHHHHH----HHHHHHHHHHHHHHH---HHHHHHHH--HHHHHHHHHHHHH---HHHHHHHHHHHHHH-----HHHHHEEEE---HHHHHHHHHHHH--	47	HHHHHH--		ANXA7_412							FALSE
Q9ULQ0	STRP2	0.547193	555	ITVLQSMK	LYQGMLYSLPQYMIALLKILLAAAPTSKAKTDSINILADVLPEEMPITVLQSMKLGIDVNRHKEIIVKSISTLLLLLLKHFKLNHIYQFEYVSQHLVFAN	---------HHHHHHHHHHHHHH------------------------------HHHHHHHHHHHHHHHHHHHHHHHHHHHHHH-HHHHHHHHHHHHH---	47	-------H		STRP2_555							FALSE
O60245	PCDH7	0.545793	620	IPVLQGST	IAYSLDSSVMGIFAIDPDSGDILVNTVLDREQTDRYEFKVNAKDKGIPVLQGSTTVIVQVADKNDNDPKFMQDVFTFYVKENLQPNSPVGMVTVMDADKG	EEEEEE-----EEEEE---EEEEEEE----------EEEEEEEE---------EEEEEEEE-------EE----EEEEEE-------EEEEEEEEE----	47	-------E		PCDH7_620							FALSE
Q5TBA9	FRY	0.545499	885	FTRLQSVM	VKSPSHVWIFAQSVKDPWVLCLFSFLRQENLPKHCPTALSYAWPYAFTRLQSVMPLVDPNSPINAKKTSTAGSGDNYVTLWRNYLILCFGVAKPSIMSPG	----HHHHHHHHH---HHHHHHHHHH---------HHHHHHHHHHHHHHHHHHHHH---------------------HHHHHHHHHHH------------	47	HHHHHHHH		FRY_885							FALSE
Q92752	TENR	0.545351	1110	TVLLQAAQ	SWQPPRAEIENYVLTYKSTDGSRKELIVDAEDTWIRLEGLLENTDYTVLLQAAQDTTWSSITSTAFTTGGRVFPHPQDCAQHLMNGDTLSGVYPIFLNGE	----------EEEEEEEE----EEEEEE----EEEEEE------EEEEEEEEEE-------EEEEEEE-------------HH-------EEEEEEE---	47	EEEEEEEE		TENR_1110							FALSE
Q15643	TRIPB	0.543348	1188	LAVLQTSS	DENKKLSTRFESSGQDMFRETIQNLSRIIREKDIEIDALSQKCQTLLAVLQTSSTGNEAGGVNSNQFEELLQERDKLKQQVKKMEEWKQQVMTTVQNMQH	---------------HHHHHHHHHHHHHHH----HHHHHH---HHHHHHHHH-----------HH--HHHH---HHHHHHHHHHHHHHHHHHHHHH----	47	HHHHHH--		TRIPB_1188							FALSE
Q86YR5	GPSM1	0.542884	506	LTKFQSSR	QEGPDAERRPREGSHSPLDSADVRVHVPRTSIPRAPSSDEECFFDLLTKFQSSRMDDQRCPLDDGQAGAAEATAAPTLEDRIAQPSMTASPQTEEFFDLI	------------------------------------------HHHHHHH---------------------------------------------------	47	HHH-----		GPSM1_506							FALSE
P15822	ZEP1	0.542817	1641	PIRLQSSV	GTDHCVTSATLPTKLIDSMSNSHPLLPPELRPLGSQVQKVPSSFMLPIRLQSSVPAYCFATLTSLPQILVTQDLPNQPICQTNHSVVPISEEQNSVPTLQ	--------EEE---------------------------------EEE--------------------EE-------------------------------	47	E-------		ZEP1_1641							FALSE
Q9NQV8	PRDM8	0.542571	550	AVKLQGAA	AFSQPARSFSQLSPLVLGQKLGALEPCHPADGVGPTRLYPAAADPLAVKLQGAADLNGGCGSLPSGGGGLPKQSPFLYATAFWPKSSAAAAAAAAAAAAG	---------------------------------------------------------------------------EEEEE---------HHHHHH-----	47	--------		PRDM8_550							FALSE
P01258	CALC	0.542084	19	LVLLQAGS	MGFQKFSPFLALSILVLLQAGSLHAAPFRSALESSPADPATLSEDEARLLLAALVQDYVQMKASELEQEQEREGSSLDSPRSKRCGNLSTCMLGTYTQDF	---HHHHHHHHHHHHHHHHHH-----------------------HHHHHHHHHHHHHHHHHHHHHHHHHHH------------------HHHHHHHHH--	15	HHHHHHH-		CALC_19							FALSE
P46087	NOP2	0.540698	706	SPKLQSSK	GADSELSTVPSVTKTQASSSFQDSSQPAGKAEGIREPKVTGKLKQRSPKLQSSKKVAFLRQNAPPKGTDTQTPAVLSPSKTQATLKPKDHHQPLGRAKGV	----------------------------------------------------------------------------------------------------	47	--------		NOP2_706							FALSE
Q8N413	S2545	0.540483	31	KVRLQTQT	MPVEEFVAGWISGALGLVLGHPFDTVKVRLQTQTTYRGIVDCMVKIYRHESLLGFFKGMSFPIASIAVVNSVLFGVYSNTLLVLTATSHQERRAQPPSYM	--HHHHHHHHHHHHHHHHHHHHHHHHHHHH--------HHHHHHHHHHH----HHHHHHHHHHHHHHHHHHHHHHHHHHHHHHHH---------------	27	HHHH----		S2545_31							FALSE
Q6Q0C1	S2547	0.540483	124	KVRLQTQT	YRHCLAHICRLRYGNPDAKPTKADITLSGCASGLVRVFLTSPTEVAKVRLQTQTQAQKQQRRLSASGPLAVPPMCPVPPACPEPKYRGPLHCLATVAREE	---HHHHHHHHH---------HHHHHHHHHHHHHHHHHHH--HHHHHHHH--------------------------------------HHHHHHHHHH--	47	HHHH----		S2547_124							FALSE
Q9HCM2	PLXA4	0.540109	1395	MTVLQSKL	QERVEKGLKLFAQLINNKVFLLSFIRTLESQRSFSMRDRGNVASLIMTVLQSKLEYATDVLKQLLADLIDKNLESKNHPKLLLRRTESVAEKMLTNWFTF	--HHHHHHHHHHHHH----HHHHHHHHH-------HHHHHHHHHHHHHHH----HHHHHHHHHHHHHHHHHH--------------HHHHHHHHHHH---	47	HHHH----		PLXA4_1395							FALSE
P20929	NEBU	0.538138	1365	VAKLQSDR	IPITAAKASRNIASDYKYKEAYEKSKGKHVGFRSLQDDPKLVHYMNVAKLQSDREYKKNYENTKTSYHTPGDMVSITAAKMAQDVATNVNYKQPLHHYTY	--HHHHHHHHHHHHHHHHHHHHHHH-------------HHHHHHHHHHHHHHHHHHHHHHHHH----------HHHHHHHHHHHHHHHHHH---------	47	HHHHHHHH		NEBU_1365							FALSE
P13611	CSPG2	0.534421	3200	ECRLQGAH	RCLCLPSYVGALCEQDTETCDYGWHKFQGQCYKYFAHRRTWDAAERECRLQGAHLTSILSHEEQMFVNRVGHDYQWIGLNDKMFEHDFRWTDGSTLQYEN	------------------------EE----EEEEE-----HHHHHHHHHH----EEEE--HHHHHHHHH-----EEEEEEE-----EEEEEE--------	47	HHHH----		CSPG2_3200							FALSE
A4D0V7	CPED1	0.534054	308	TVKLQTFF	PHETIFRAEDLSVILKAYVLVTSLTPLRAFIHSTGTVWNPPKKKRFTVKLQTFFETFLRASSPQQAFDIMKEAIGKLLLAAEVFSETSTLGPKTFHRCRF	------------EEEEEEEEE----HHHHHH----EEEE------EE-HHHHHHHHH-----HHHHHHHHHHHHHHHHHHHHHH------------E---	47	E-HHHHHH		CPED1_308							FALSE
Q52LR7	EPC2	0.533489	526	SCRLQCFQ	IDPEMLNSFSSSSQTIDFSSNFSRTNASSKHCENRLSLSEILSNIRSCRLQCFQPRLLNLQDSDSEECTSRKPGQTVNNKRVSAASVALLNTSKNGISVT	-------------------------------------HHHHHHHHHHHHH----------------------------------------------EEE-	47	HHHH----		EPC2_526							FALSE
Q4G0X9	CCD40	0.532478	292	MVRFQAAL	PVFQDQIQQPSTEEGAMAERVESEGSDEEAEDEGSQLVVLDPDHPLMVRFQAALKNYLNRQIEKLKLDLQELVVATKQSRAQRQELGVNLYEVQQHLVHL	---HHHHH-----------------------------EEE----HHHHHHHHHHHHHHHHHHHHHHHHHHHHHHHHHHHHHHHHHHHHHHHHHHHHHH--	47	HHHHHHHH		CCD40_292							FALSE
Q8NFF2	NCKX4	0.530877	252	NVKMQAFF	AVCRDSVYYTISVIVLIVFIYDEQIVWWEGLVLIILYVFYILIMKYNVKMQAFFTVKQKSIANGNPVNSELEAGNDFYDGSYDDPSVPLLGQVKEKPQYG	--HHHHHHHHHHHHHHHHHH----HHHHHHHHHHHHHHHHHHHEE---HHHHHHHH--------------------------------------------	47	--HHHHHH		NCKX4_252							FALSE
Q4W5P6	TM155	0.530338	64	LVRLQGWK	LISKLGTAVDAELMPSGAILQNKRENLPRVCHALAFLGMARCQDLFLVRLQGWKLGTRFQDGPRSTPQEEGGSPQRKRGMPVQIHFLLKSFLSSPITFAF	-----HHH--------------------HHHHHHHHHHH------EEEEEE-----------------------------EEEHHHHHHHHH--------	47	EEEEE---		TM155_64							FALSE
Q8TAB3	PCD19	0.529285	434	VPMLQSAK	VQCRLLGNVPFRLQEYESFSTILVDGRLDREQHDQYNLTIQARDGGVPMLQSAKSFTVLITDENDNHPHFSKPYYQVIVQENNTPGAYLLSVSARDPDLG	EEEEE-----EEEEEE--EEEEEEEE--------EEEEEEEEEE--------EEEEEEEEE------EEE----EEEEEE-------EEEEEEEEE----	47	------EE		PCD19_434							FALSE
Q7L5N7	PCAT2	0.528658	458	STILQASL	DGSIDFREYVIGLAVLCNPSNTEEIIQVAFKLFDVDEDGYITEEEFSTILQASLGVPDLDVSGLFKEIAQGDSISYEEFKSFALKHPEYAKIFTTYLDLQ	----HHHHHHHHHHHH-----HHHHHHHHHHHHH-------HHHHHHHHHHH-----HHHHHHHHHHH-------HHHHHHHHHH-HHHHHHHHH-----	47	HHHHHH--		PCAT2_458							FALSE
Q7Z6B0	CCD91	0.528255	222	KALLQSSV	GFLKEKEQEAISFQDRYKELQEKHKQELEDMRKAGHEALSIIVDEYKALLQSSVKQQVEAIEKQYISAIEKQAHKCEELLNAQHQRLLEMLDTEKELLKE	----HHHHHHHHHHHHHHHHHHHHHHHHHHHHHHHHHHHHHHHHHHHHHHHHHHHHHHHHHHHHHHHHHHHHHHHHHHHHHHHHHHHHHHHHHHHHHH--	47	HHHHHHHH		CCD91_222							FALSE
Q6V0L0	CP26C	0.527649	162	VPRLQGAL	LVRSQWPQSAHILLGSHTLLGAVGEPHRRRRKVLARVFSRAALERYVPRLQGALRHEVRSWCAAGGPVSVYDASKALTFRMAARILLGLRLDEAQCATLA	-------HHHHHHH----EEEE---HHHHHHHHH-----HHHHHHHHHHHHHHHHHHHHHHH------HHHHHHHHHHHHHHHHHH------HHHHHH--	47	HHHHHHHH		CP26C_162							FALSE
Q9NRY4	RHG35	0.527242	805	FPVLQSQT	LKGLLDSKRNLNLVSSTASIKDLADVDLRIVMCLMCGDPFSADDILFPVLQSQTCKSSHCGSNNSVLLELPIGLHKKRIELSVLSYHSSFSIRKSRLVHG	--HHHHHHH------------------HEEEEE--------HHHHHH-----------------EEEEEEE------EEEEEEE----------------	47	H-------		RHG35_805							FALSE
P43897	EFTS	0.527097	98	AAKLQGRK	ELLMKLRRKTGYSFVNCKKALETCGGDLKQAEIWLHKEAQKEGWSKAAKLQGRKTKEGLIGLLQEGNTTVLVEVNCETDFVSRNLKFQLLVQQVALGTMM	-HHHHHHHH----HHHHHHHHHH----HHHHHHHHHHHHHHHHHHHHHH--------EEEEEEE---EEEEEEEE---------HHHHHHHHHHHHHH--	47	HHH-----		EFTS_98							FALSE
O75352	MPU1	0.52677	158	VTLLQASN	FLMLQTITICFLVMHYRGQTVKGVAFLACYGLVLLVLLSPLTPLTVVTLLQASNVPAVVVGRLLQAATNYHNGHTGQLSAITVFLLFGGSLARIFTSIQE	--HHHHHHHHHHHHH------HHHHHHHHHHHHHHHHHH---HHHHHHHHHHHHHHHHHHHHHHHHHHHHHH-----HHHHHHHHHHHHHHHHHHHHH--	47	HHHHHHHH		MPU1_158							FALSE
Q14CM0	FRPD4	0.5264	372	SAVLQSMK	GPELKYDIALRLAALQMYIATVTTKQTQKISLKYIEKEWGLETFLPSAVLQSMKEKNIKKALSHLVKANQNLVPPGKKLSALQAKVHYLKFLSDLRLYGG	-----HHHHHHHHHHHHHHHHH---------HHHHHHHH-------HHHHH----HHHHHHHHHHHHHHH---------HHHHHHHHHHHHHH-------	47	HHHHH---		FRPD4_372							FALSE
Q9Y6C5	PTC2	0.526388	199	GAKLQGGS	LYGKSWDLNKICYKSGVPLIENGMIERMIEKLFPCVILTPLDCFWEGAKLQGGSAYLPGRPDIQWTNLDPEQLLEELGPFASLEGFRELLDKAQVGQAYV	-----EEEEE-E----------HHHHHHHHH----EEE-------------------------EE----HHHHHHHHH-----HHHHHHHHH--------	47	--------		PTC2_199							FALSE
Q9NSB4	KRT82	0.526127	265	ICLLQSQI	RPCVENEFVALKKDVDTAFLMKADLETNAEALVQEIDFLKSLYEEEICLLQSQISETSVIVKMDNSRELDVDGIIAEIKAQYDDIASRSKAEAEAWYQCR	--HHHHHHHHHHHHHHHHHHHHHHHHHHHHHHHHHHHHHHHHHHHHHHHHHHH-----EEEEE-----HHHHHHHHHHHHHHHHHHHHHHHHHHHHHH--	47	HHHHHHH-		KRT82_265							FALSE
Q9P2D1	CHD7	0.52416	1440	KAVLQSMS	PQNDLQAQARCHRIGQSKSVKIYRLITRNSYEREMFDKASLKLGLDKAVLQSMSGRENATNGVQQLSKKEIEDLLRKGAYGALMDEEDEGSKFCEEDIDQ	---HHHHHHHHHH------EEEEEEEE---HHHHHHHHHHHHHHHHHHHH-----------------HHHHHHHHHH-HHHHH----------HHHH---	47	HHHH----		CHD7_1440							FALSE
Q9HCK8	CHD8	0.52416	1283	KAVLQSMS	PQNDLQAQARCHRIGQSKAVKVYRLITRNSYEREMFDKASLKLGLDKAVLQSMSGRDGNITGIQQFSKKEIEDLLRKGAYAAIMEEDDEGSKFCEEDIDQ	---HHHHHHHHHH------EEEEEEEE---HHHHHHHHHHHHHHHHHHH------------------HHHHHHHHHH----H---------HHHHH----	47	HHH-----		CHD8_1283							FALSE
Q3L8U1	CHD9	0.52416	1332	KAVLQSMS	PQNDLQAQARCHRIGQNKAVKVYRLVTRNSYEREMFDRASLKLGLDKAVLQSMSGRESNVGGIQQLSKKEIEDLLRRGAYGAIMEEEDEGSKFCEEDIDQ	---HHHHHHHHHH------EEEEEEEE---HHHHHHHHHHHHHHHHHHH------------------HHHHHHHHH---HHHH----------HHHH---	47	HHH-----		CHD9_1332							FALSE
Q13190	STX5	0.52396	180	VVSLQSKL	VEIEELTYIIKQDINSLNKQIAQLQDFVRAKGSQSGRHLQTHSNTIVVSLQSKLASMSNDFKSVLEVRTENLKQQRSRREQFSRAPVSALPLAPNHLGGG	-HHHHHHHHHHHHHHHHHHHHHHHHHHHHH-------HHHHHHHHHHHHHHHHHHHHHHHHHHHHHHHHHHHHHHHHHHHHH------------------	47	HHHHHHHH		STX5_180							FALSE
Q8TDB8	GTR14	0.523555	222	PAILQSAA	TALRGAFGTLNQLGIVIGILVAQIFGLELILGSEELWPVLLGFTILPAILQSAALPCCPESPRFLLINRKKEENATRILQRLWGTQDVSQDIQEMKDESA	--HHHHHHHHHHHHHHHHHHHHHHHHHHHH-------HHHHHHHHHHHHHHHHHHH------HHHHH----HHHHHHHHHHH-----HHHHHHHHHHH--	47	HHHHHHHH		GTR14_222							FALSE
P11169	GTR3	0.523555	198	PAILQSAA	TALRGAFGTLNQLGIVVGILVAQIFGLEFILGSEELWPLLLGFTILPAILQSAALPFCPESPRFLLINRKEEENAKQILQRLWGTQDVSQDIQEMKDESA	--HHHHHHHHHHHHHHHHHHHHHHHHHHHH-------HHHHHHHHHHHHHHHHHHH------HHHHH----HHHHHHHHHHH-----HHHHHHHHHHH--	47	HHHHHHHH		GTR3_198							FALSE
Q9NS82	AAA1	0.523224	240	LAFLQGSF	FTGGKLLALSLIIGVGLLQIFQGHFEELRPSNAFAFWMTPSVGHLALAFLQGSFAFSGWNFLNYVTEEMVDARKNLPRAIFISIPLVTFVYTFTNIAYFT	-HHHHHHHHHHHHHHHHHHHE--------------------HHHHHHHHHHHHHHHH-HHHHHHHHHHH--------HHHHHHHHHHHHHHHHHHHHH--	47	HHHHHHHH		AAA1_240							FALSE
Q9UHI5	LAT2	0.523224	240	LAFLQGSF	FTAGKLLALALIIIMGIVQICKGEYFWLEPKNAFENFQEPDIGLVALAFLQGSFAYGGWNFLNYVTEELVDPYKNLPRAIFISIPLVTFVYVFANVAYVT	-HHHHHHHHHHHHHHHHHHHH----------------------HHHHHHHHHHHHHHHHHHHHHHHHHH--------HHHHHHHHHHHHHHHHHHHHH--	47	HHHHHHHH		LAT2_240							FALSE
Q9UQQ2	SH2B3	0.523214	251	RPKLQAAC	LRYSLADEASMDSGARWQRGRLALRRAPGPDGPDRVLELFDPPKSSRPKLQAACSSIQEVRWCTRLEMPDNLYTFVLKVKDRTDIIFEVGDEQQLNSWMA	---E---------------EEEEEEEE------EEEEEEEE--------------HHHHHHH-----------EEEEEE----EEEEEE--HHHHHH---	47	--------		SH2B3_251							FALSE
Q99536	VAT1	0.522425	65	KVKLQSRP	DASSPPPKTEAASDPQHPAASEGAAAAAASPPLLRCLVLTGFGGYDKVKLQSRPAAPPAPGPGQLTLRLRACGLNFADLMARQGLYDRLPPLPVTPGMEG	----------------------------------EEEEEE-------EEEEEE-----------EEEEEEE------HHHEEE-----------------	47	-EEEEEE-		VAT1_65					y		0.522425
Q9P2E9	RRBP1	0.521291	763	QARMQASY	QEDAAVAKSKLRELNKEMAAEKAKAAAGEAKVKKQLVAREQEITAVQARMQASYREHVKEVQQLQGKIRTLQEQLENGPNTQLARLQQENSILRDALNQA	--HHHHHHHHHHHHHHHHHHHHHHHHHHHHHHHHHHHHHHHHHHHHHHHHHHHHHHHHHHHHHHHHHHHHHHHHHH---HHHHHHHHHHHHHHHHHH---	47	HHHHHHHH		RRBP1_763							FALSE
Q9C035	TRIM5	0.519437	143	QVKLQAAL	DHCARHGEKLLLFCQEDGKVICWLCERSQEHRGHHTFLTEEVAREYQVKLQAALEMLRQKQQEAEELEADIREEKASWKTQIQYDKTNVLADFEQLRDIL	---------EEEEEE---EEEEEEE------------HHHHHHHHHHHHHHHHHHHHHHHHHHHHHHHHHHHHHHHHHHHHHHHHHHHHHHHHHHHHH--	47	HHHHHHHH		TRIM5_143							FALSE
Q5TD94	RSH4A	0.5184	625	IAVLQSNL	EEKDDSDYIEQEVGLPLLTPISEDLEIQNIPPWTTRLSSNLIPQYAIAVLQSNLWPGAYAFSNGKKFENFYIGWGHKYSPDNYTPPVPPPVYQEYPSGPE	----------------------------------EEE---------EEEEEE-----EEEEEE---EEEEEEEE--------------------------	47	EEEEEE--		RSH4A_625							FALSE
Q6ZSS3	ZN621	0.517874	371	PVLLQGSC	CKVCGKAFKWYGSFVQHQKLHPVEKKPVKVLGPSLVSPQCSSPAIPPVLLQGSCSASAVAVPSLTFPHAVLIPTSGNFFMLLPTSGIPSSSAQIVRVFQG	--------------EEEE-------------------E-----------------------------EEE-------EEEE----------EEEEEE---	47	--------		ZN621_371							FALSE
Q96K76	UBP47	0.517131	244	FVLLQTSK	AMTCYLNSLLQTLFMTPEFRNALYKWEFEESEEDPVTSIPYQLQRLFVLLQTSKKRAIETTDVTRSFGWDSSEAWQQHDVQELCRVMFDALEQKWKQTEQ	--HHHHHHHHHHHH--HHHHHHHH--------------HHHHHHHHHHHHH--------HHHHHHHH---------HHHHHHHHHHHHHHHHHH------	47	HHHHH---		UBP47_244							FALSE
Q6PKX4	DOK6	0.516784	248	KARLQTSL	SGRMCDTGEGLFTFQTREGEMIYQKVHSATLAIAEQHERLMLEMEQKARLQTSLTEPMTLSKSISLPRSAYWHHITRQNSVGEIYSLQGHGFGSSKMSRA	----------EEEEE---HHHHHHHHHHHHHHHHHHHH--------------------------------------------------------------	47	--------		DOK6_248							FALSE
O95718	ERR2	0.516734	416	SVKLQGKV	LQDLLHEALQDYELSQRHEEPWRTGKLLLTLPLLRQTAAKAVQHFYSVKLQGKVPMHKLFLEMLEAKV	--HHHHHHHHHHHHH------HHHHHHHHHHHHHHHHHHHHHHHHHH----------HHHHHHHH---	47	H-------		ERR2_416							FALSE
Q8N6P7	I22R1	0.516605	31	HVKFQSSN	MRTLLTILTVGSLAAHAPEDPSDLLQHVKFQSSNFENILTWDSGPEGTPDTVYSIEYKTYGERDWVAKKGCQRITRKSCNLTVETGNLTELYYARVTAVS	-HHHHHHHHHHH---------------EEEEEE---EEEEEE--------EEEEEEEEE------------------EEE----------EEEEEEEE--	27	-EEEEEE-		I22R1_31							FALSE
Q9P296	C5AR2	0.515982	185	PARLQCVV	LALGPAWWSTVQRACGVQVACGAAWTLALLLTVPSAIYRRLHQEHFPARLQCVVDYGGSSSTENAVTAIRFLFGFLGPLVAVASCHSALLCWAARRCRPL	---EEEE-------HHHHHHHHHHHHHHHHHHHHHHHHHHH-------EEEEEEE-----EEEHHHHHHHHHHHHHHHHHHHHHHHHHHHHHHHH-----	47	--EEEEEE		C5AR2_185							FALSE
Q6P2I3	FAH2B	0.51559	15	TALLQAQK	MLVSGRRRLLTALLQAQKWPFQPSRDMRLVQFRAPHLVGPHLGLETGNGGGVINLNAFDPTLPKTMTQFLEQGEATLSVARRALAAQLPVLPWSEVTFLA	-------HHHHHHH------------EEEEEEEE-----EEEEEEE----EEEEE--------HHHHHHHH--HHHHHHHHHHHH-----------EE--	11	HHHH----		FAH2B_15							FALSE
Q96AN5	TM143	0.515032	123	LARLQALY	RFIPFSKEQLLRLLIQEFHSSPAEKAALEAFSAHVDFCTLFHYHQILARLQALYDPINPDRETLDQPSLTDPQRLSNEQEVLRALEPLLAQANFSPLSED	------HHHHHHHHHH-----HHHHHHHHHHHHHHHHHHHHHHHHHHHHHHHH-----------------HHHHHHHHHHHHHHHHHHHHH---------	47	HHHHHHH-		TM143_123							FALSE
Q9H649	NSUN3	0.513553	151	IALLQCAC	PSERHQIGNLKKYYLLNAASLLPVLALELRDGEKVLDLCAAPGGKSIALLQCACPGYLHCNEYDSLRLRWLRQTLESFIPQPLINVIKVSELDGRKMGDA	-----HHH---EEEE------HHHHH-------EEEEEE-----HHHHHHHH----EEEEE---HHHHHHHHHHHHHH-------EEEEEE---------	47	HHHHHH--		NSUN3_151							FALSE
Q5DID0	UROL1	0.512895	459	IVSLQAGS	HNLTEKLLNRSSVEYQDFSRQLLHEVESSFPPVVSDLYRSGKLRMQIVSLQAGSVVVRLKLTVQDPGFPMGISTLAPILQPLLASTVFQIDRQGTRVQDW	-----------HHHHHHHHHHHHHHHHHHHHHHHHHHH----EEEEEE------EEEEEEEEEE--------HHHHHHHHHHH----EEEE----EE---	47	EE------		UROL1_459							FALSE
Q96R06	SPAG5	0.511871	558	RAKLQSLK	VLISKELISLLHLSLLHLEEDKTTVSQESRRAETLVCCCFDLLKKLRAKLQSLKAEREEARHREEMALRGKDAAEIVLEAFCAHASQRISQLEQDLASMR	--HHHHHHHHHHHHHHHHHHHHHHHHHHHHHHHHHHHHHHHHHHHHHHHHHHHHHHHHHHHHHHHH---HHHHHHHHHHHHHHHHHHHHHHHHH--H---	47	HHHHHHHH		SPAG5_558							FALSE
Q96T51	RUFY1	0.511056	129	KVLLQSAL	ASCGSALRAAAGLGGGDSGDGTARAASKCQMMEERANLMHMMKLSIKVLLQSALSLGRSLDADHAPLQQFFVVMEHCLKHGLKVKKSFIGQNKSFFGPLE	-----------------------------HHHHHHHHHHHHHHHHHHHHHHHHHH---------HHHHHHHHHHHHHHH---------------------	47	HHHHHHHH		RUFY1_129							FALSE
Q8N7Z2	GG6L1	0.51081	282	SAKLQAQV	LVESEKSEIQLNVKELKRKLERAKLLLPQQQLQAEADHLGKELQSVSAKLQAQVEENELWNRLNQQQEEKMWRQEEKIQEWEEKIQEQEEKIREQEEKIR	---HHHHHHHHHHHHHHHHHHHHHH------HHHHHHHHHHHHHHHHHHHHHHHHHHHHHHHHHHHHHHHHHHHHHHHHHHHHHHHHHHHHHHHHHH---	47	HHHHHHHH		GG6L1_282							FALSE
A8MZA4	GG6L6	0.51081	270	SAKLQAQV	LVESEKSEIQLNVKELKRKLERAKLLLPQQQLQAEADHLGKELQSVSAKLQAQVEENELWNRLNQQQEEKMWRQEEKIQEWEEKIQEQEEKIREQEEKIR	---HHHHHHHHHHHHHHHHHHHHHH------HHHHHHHHHHHHHHHHHHHHHHHHHHHHHHHHHHHHHHHHHHHHHHHHHHHHHHHHHHHHHHHHHH---	47	HHHHHHHH		GG6L6_270							FALSE
H0YM25	GG6LV	0.51081	232	SAKLQAQV	QLVESEKSEIQLNVKELKRKLERAKLLLPQQLQAEADHLGKELQSVSAKLQAQVEENELWNRLNQQQEEKMWRQEEKIQEWEEKIQEQEEKIREQEEKIR	---HHHHHHHHHHHHHHH-----------------HHHHHHHHHHHHHHHHH-----HHHHHHHHHHHHHHHHHHHHHHHHHHHHHHHHHHHHHHHH---	47	HHHHHH--		GG6LV_232							FALSE
O95477	ABCA1	0.508823	732	VTILQCFL	WFSWFISSLIPLLVSAGLLVVILKLGNLLPYSDPSVVFVFLSVFAVVTILQCFLISTLFSRANLAAACGGIIYFTLYLPYVLCVAWQDYVGFTLKIFASL	-HHHHHHHHHHHHHHHHHHHHHHHH--------HHHHHHHHHHHHHHHHHHHHHHHHHHH---HHHHHHHHHHHHHHHHHHHHHH-----HHHHHHHH--	47	HHHHHHHH		ABCA1_732							FALSE
Q8N2Q7	NLGN1	0.50879	39	GCLLQAGH	MALPRCTWPNYVWRAVMACLVHRGLGAPLTLCMLGCLLQAGHVLSQKLDDVDPLVATNFGKIRGIKKELNNEILGPVIQFLGVPYAAPPTGERRFQPPEP	------------HHHHHHHHHHHHHHHHHHHHHHHHHHHHH-----------EEEEE---EEEEEEEE--------EEEEE-------------------	35	HHHHHHH-		NLGN1_39							FALSE
O14817	TSN4	0.508778	7	RACLQAVK	MARACLQAVKYLMFAFNLLFWLGGCGVLGVGIWLAATQGSFATLSSSFPSLSAANLLIITGAFVMAIGFVGCLGAIKENKCLLLTFFLLLLLVFLLEATI	------HHHHHHHHHHHHHHHHHHHHHHHHHHHHH----------------HHHHHHHHHHHHHHHHHHHHHHHHHHHHHHHHHHHHHHHHHHHHHHH--	3	----HHHH		TSN4_7							FALSE
O15054	KDM6B	0.506544	1542	FCLLQSMK	QYQLALERYEWNEVKNVKSIVPMIHVSWNVARTVKISDPDLFKMIKFCLLQSMKHCQVQRESLVRAGKKIAYQGRVKDEPAYYCNECDVEVFNILFVTSE	-HHHHHHHHHHHHH-------HHHHHHHHHHHHHH---HHHHHHHHHHHHHHHHHHHHHHHHHHH----EEE---------------EEEEEEEEEEE--	47	HHHHHHHH		KDM6B_1542							FALSE
Q8IZT6	ASPM	0.506118	3087	TVILQALV	QAHYRGYKGRQVFLRQKSAALIIQKYIRAREAGKHERIKYIEFKKSTVILQALVRGWLVRKRFLEQRAKIRLLHFTAAAYYHLNAVRIQRAYKLYLAVKN	--HHHHHHHHHHHHHHHHHHHHHHHHHHHHHHHHHHHHHHHHHHHHHHHHHHHHHHHHHHHHHHHHHHHHHHHHHHHHHHHHHHHHHHHHHHHHHHHH--	47	HHHHHHHH		ASPM_3087							FALSE
Q8NH79	OR6X1	0.504555	98	CCLLQAFF	WAEPRLQIPMYFFLCNLSFLEIWYTTTVIPKLLGTFVVARTVICMSCCLLQAFFHFFVGTTEFLILTIMSFDRYLTICNPLHHPTIMTSKLCLQLALSSW	---------HHHHHHHHHHHHHHHHHHHHHHHHHH-------EHHHHHHHHHHHHHHHHHHHHHHHHHHHHHHHHHH-----------HHHHHHHHHH--	47	HHHHHHHH		OR6X1_98							FALSE
Q8IUR7	ARMC8	0.503495	207	KVRMQALK	LSRSRYTQEYICQIFSHCCKGPDHQTILFNHGAVQNIAHLLTSLSYKVRMQALKCFSVLAFENPQVSMTLVNVLVDGELLPQIFVKMLQRDKPIEMQLTS	-----HHHHHHHHHHHHH----HHHHHHHH---HHHHHHHH-----HHHHHHHHHHHHHH---HHHHHHHHH-------HHHHHHHHH------HHE---	47	HHHHHHHH		ARMC8_207							FALSE
Q5T1B0	AXDN1	0.502541	669	VSVLQAYI	LENLEFPDTPLEEWQEIDEKINEMKSHLDILLNLTGIVPQHIDVDSVSVLQAYIFNMIQQWLLKIGNEINNGNIELQHHMDELHISMIQWMVNLLILMIP	----------HHHHHHHHHHHHHHHHHHHHHHHHH--------------HHHHHHHHHHHHHHHH---EE---EEEEHHHHHHHHHHHHHHHHHHH----	47	---HHHHH		AXDN1_669							FALSE
Q3B8N5	PROX2	0.502342	295	RVQLQAGV	VLLDPPGHLTQLGRSFQGQVAEGRSEPSPPVGGACKDPLALAALPRRVQLQAGVPVGNLSLAKRLDSPRYPIPPRMTPKPCQDPPANFPLTAPSHIQENQ	----------------------------------------------------------------------------------------------------	47	--------		PROX2_295							FALSE
Q9NZM4	BICRA	0.501554	584	TTVLQGVT	SGAHSAHILSAAPIQVGQPALFQMPVSLAAGSLPTQSQPAPAGPAATTVLQGVTLPPSAVAMLNTPDGLVQPATPAAATGEAAPVLTVQPAPQAPPAVST	-----EEEEE----------HH---HH-------------------------------------------------------------------------	47	--------		BICRA_584							FALSE
P21817	RYR1	0.501021	22	EVVLQCSA	MGDAEGEDEVQFLRTDDEVVLQCSATVLKEQLKLCLAAEGFGNRLCFLEPTSNAQNVPPDLAICCFVLEQSLSVRALQEMLANTVEAGVESSQGGGHRTL	--------EEEEEE---EEEEEEEE------EEEEEEE------EEEE---------------HHHHHHHHHHHHHHHHHH-------------------	18	EEEEEEEE		RYR1_22							FALSE
Q9P2H3	IFT80	0.500386	681	IVLLQAGL	TTAEIAYAAIGEIDKVQYINSIKNLPSKESKMAHILLFSGNIQEAEIVLLQAGLVYQAIQININLYNWERALELAVKYKTHVDTVLAYRQKFLETFGKQE	-HHHHHHHHH---HHHHHHHHHH----HHHHHHHHHHH---HHHHHHHHHH---HHHHHHHHHHH--HHHHHHHHHH----HHHHHHHHHHHHHHH----	47	HHHHH---		IFT80_681							FALSE
P0DML2	CSH1	0.500308	42	HAMLQAHR	MAPGSRTSLLLAFALLCLPWLQEAGAVQTVPLSRLFDHAMLQAHRAHQLAIDTYQEFEETYIPKDQKYSFLHDSQTSFCFSDSIPTPSNMEETQQKSNLE	------HHHHHHHHH----------------HHHHHHHHHHHHHHHHHHHHHHHHHHHHH-----------------------------HHHHHHH----	38	HHHHHHHH		CSH1_42							FALSE
P0DML3	CSH2	0.500308	42	HAMLQAHR	MAAGSRTSLLLAFALLCLPWLQEAGAVQTVPLSRLFDHAMLQAHRAHQLAIDTYQEFEETYIPKDQKYSFLHDSQTSFCFSDSIPTPSNMEETQQKSNLE	------HHHHHHHHH----------------HHHHHHHHHHHHHHHHHHHHHHHHHHHHH-----------------------------HHHHHHH----	38	HHHHHHHH		CSH2_42							FALSE
P49815	TSC2	0.499111	1686	LVSLQCRK	DKKRHLGNDFVSIVYNDSGEDFKLGTIKGQFNFVHVIVTPLDYECNLVSLQCRKDMEGLVDTSVAKIVSDRNLPFVARQMALHANMASQVHHSRSNPTDI	---EE----EEEEEEE----------------EEEEEEEE-----EEEEEEE--------------------HHHHHHHHHHHHHHHHHHHHH-------	47	EEEEEE--		TSC2_1686							FALSE
Q562E7	WDR81	0.498729	801	WVRFQAVR	VPEQPRVQPAVPLQCLLHRDMQALGVLLAEMVFATRVRTLQPDAPLWVRFQAVRGLCTRHPKEVPVSLQPVLDTLLQMSGPEVPMGAERGKLDQLFEYRP	-----------HHHHHHHHHHHHHHHHHHHHH-------------HHHHHHHHHHHHHH------HHHHHHHHHHH------------------------	47	HHHHHHHH		WDR81_801							FALSE
P24928	RPB1	0.498109	267	AVVMQGSA	SPERVHEIFKRISDEECFVLGMEPRYARPEWMIVTVLPVPPLSVRPAVVMQGSARNQDDLTHKLADIVKINNQLRRNEQNGAAAHVIAEDVKLLQFHVAT	--HHHHHHHH---HHHHHH-----------EEEEEE----------EEEE--------HHHHHHHHHHHHHHHHHHHHH----HHHHHHHHHHHHHH---	47	EEEE----		RPB1_267							FALSE
Q8IYT8	ULK2	0.497598	527	GARLQSAP	PSPLVGTIPEQFSQCCCGHPQGHDSRSRNSSGSPVPQAQSPQSLLSGARLQSAPTLTDIYQNKQKLRKQHSDPVCPSHTGAGYSYSPQPSRPGSLGTSPT	----------------------------------------------------------------------------------------------------	47	--------		ULK2_527							FALSE
Q14DG7	T132B	0.497405	177	SCRLQGAP	SSIYSNRPKVQTLFYVTGMGWDDSDLTEDLPCVKMFAFPEAREVAASCRLQGAPGLCVAELELLPEWFSSGLDLEPEEEIPALLGGTTMELFFTLYPADK	--------EEEEEEEEE-------------EEEEEEEE----EEEEEEEE-----EEEEEEE--------------------------EEEEEEEE----	47	EEEE----		T132B_177							FALSE
Q4VNC0	AT135	0.49725	370	AVVLQTGY	VTKTPLPQMENTMPWKCHSLEDYRKHVLFCGTEVIQVKPSGQGPVRAVVLQTGYNTAKGDLVRSILYPRPLNFKLYSDAFKFIVFLACLGVMGFFYALGV	------------------------EEEEE---EEEEEE------EEEEEEE-HHHHHHHHHHHHH--------EEHHHHHHHHHHHHHHHHHHHHHHE--	47	EEEEE-HH		AT135_370							FALSE
Q9UPP1	PHF8	0.496258	768	MANLQSSS	LGNGSGAGGILDLLKASRQVGGPDYAALTEAPASPSTQEAIQGMLCMANLQSSSSSPATSSLQAWWTGGQDRSSGSSSSGLGTVSNSPASQRTPGKRPIK	---------EEHHHHHHHHH------------------HHHHHHHHH-----------------------------------------------------	47	H-------		PHF8_768							FALSE
Q96HY6	DDRGK	0.495797	75	GSRLQAQR	RGRAASAGQEPLHNEELAGAGRVAQPGPLEPEEPRAGGRPRRRRDLGSRLQAQRRAQRVAWAEADENEEEAVILAQEEEGVEKPAETHLSGKIGAKKLRK	------------------EEEEE-----------------------HHHHHHHHHHHHHHHHHH----------HH-------------------H----	47	HHHHHHHH		DDRGK_75							FALSE
P41182	BCL6	0.495617	357	ACILQASG	SSEDEIALHFEPPNAPLNRKGLVSPQSPQKSDCQPNSPTESCSSKNACILQASGSPPAKSPTDPKACNWKKYKFIVLNSLNQNAKPEGPEQAELGRLSPR	------------------------------------------------------------------------EEEEE-----------------------	47	--------		BCL6_357							FALSE
P46020	KPB1	0.495458	288	ITKLQGRY	CQSILNSLLPRASTSKEVDASLLSVVSFPAFAVEDSQLVELTKQEIITKLQGRYGCCRFLRDGYKTPKEDPNRLYYEPAELKLFENIECEWPLFWTYFIL	--HHHHHH-----------HHHHHHH---------HHHHHHHHHHHHHHH---EEEEEE----EEEEEE--------------------HHHHHHHHHH-	47	HHHH---E		KPB1_288							FALSE
Q86SE8	NPM2	0.494812	84	IASLQASV	PQLEGKQSCRLLLHTICLGEKAKEEMHRVEILPPANQEDKKMQPVTIASLQASVLPMVSMVGVQLSPPVTFQLRAGSGPVFLSGQERYEASDLTWEEEEE	--------HHHHHHHHH--------EEEEEEEE---------EEEEEEEE------------------EEEEEEE----EEEE--EEEE-----------	47	EEEE----		NPM2_84							FALSE
P83110	HTRA3	0.49318	104	VCALQAAS	CAASEGEPCGGPLDSPCGESLECVRGLCRCRWSHAVCGTDGHTYANVCALQAASRRALQLSGTPVRQLQKGACPLGLHQLSSPRYKFNFIADVVEKIAPA	---------------------EE----EE-----------------HHHHHHHHHHH-------EEEEE------------------------EEEE---	47	HHHHHHHH		HTRA3_104							FALSE
Q5T9C9	PI5L1	0.492738	60	TCMMQAGL	EVLAPSPEAGCRAVTSSRRGLLWRLRDKQSRLGLFEISPGHELHGMTCMMQAGLWAATQVSMDHPPTGPPSRDDFSEVLTQVHEGFELGTLAGPAFAWLR	-----------------HHHHHHHHHHHH----EEEE-----HHHHHHHHHHHHHHHHHH---------------HHH-------EEEE-----HHE---	47	HHHHHHHH		PI5L1_60							FALSE
Q96P66	GP101	0.492388	162	VAILQSTP	HLFAFASVNTIVVVSVDRYLSIIHPLSYPSKMTQRRGYLLLYGTWIVAILQSTPPLYGWGQAAFDERNALCSMIWGASPSYTILSVVSFIVIPLIVMIAC	--HHHHHHHHHHHHHHHHHHH--------EE--HHHHHHHHHHHHHHHHHHHHHHHHHHH-----------------HHHHHHHHHHHHHHHHHHHHH--	47	HHHHHHHH		GP101_162							FALSE
Q12904	AIMP1	0.491243	39	KAILQATL	MANNDAVLKRLEQKGAEADQIIEYLKQQVSLLKEKAILQATLREEKKLRVENAKLKKEIEELKQELIQAEIQNGVKQIPFPSGTPLHANSMVSENVIQST	------HHHHHHHHHHHHHHHHHHHHHHHHHHHHHHHHHHHHHHHHHHHHHHHHHHHHHHHHHHHHHHHHH----EEE----------------------	35	HHHHHHHH		AIMP1_39							FALSE
Q96SC8	DMTA2	0.49054	202	KTLLQAGR	PAYEVFGSVCAADGGGPGAGAPAGTGGGAAGAGGSEAKLQKFDLFPKTLLQAGRPGSPLPPPVKPLSPDGADSGPGTSSPEVRPGSGSENGDGESFSGSP	----EE-------------------------------HHHHHHH--------------------------------------------------------	47	--------		DMTA2_202							FALSE
P98160	PGBM	0.49037	1033	LVVLQGNN	RLLSGPYFWSLPSRFLGDKVTSYGGELRFTVTQRSQPGSTPLHGQPLVVLQGNNIILEHHVAQEPSPGQPSTFIVPFREQAWQRPDGQPATREHLLMALA	------EEEE-----HHHHHHH---EEEEEEEEE------------EEEEEE--EEEEEEE---------EEEEEEEEE------------HHHHHHH--	47	EEEEEE--		PGBM_1033							FALSE
Q9H5N1	RABE2	0.490108	433	RARLQAQE	ENQGLRAEQLPSSAPQGSQQEQGEEESLPSSVPELQQLLCCTRQEARARLQAQEHGAERLRIEIVTLREALEEETVARASLEGQLRVQREETEVLEASLC	-------------------HH----------HHHHHHHHHHHHHHHHHHHHHHHHHHHHHHHHHHHHHHHHHHHHHHHHHHHHHHHHHHHHHHHHH----	47	HHHHHHHH		RABE2_433							FALSE
Q8TBP6	S2540	0.487302	170	RTKMQSKK	IYFTCYDQLSALLRSKLGENETCIPIVAGIVARFGAVTVISPLELIRTKMQSKKFSYVELHRFVSKKVSEDGWISLWRGWAPTVLRDVPFSAMYWYNYEI	---HHHHHHHHHH--------HHHHHHHHHHHHHHHHHHHHHHHHHHHHHH--------HHHHHHHHHHH--HHHHHHHHHHHHHHHHHHHHHHHHHH--	47	HHHHH---		S2540_170							FALSE
A9QM74	IMA8	0.484091	439	SCILQAAE	WMVANFATGATMDQLIQLVHSGVLEPLVNLLTAPDVKIVLIILDVISCILQAAEKRSEKENLCLLIEELGGIDRIEALQLHENRQIGQSALNIIEKHFGE	HHHHHHH----HHHHHHHHH---HHHHHHH-----HHHHHHHHHHHHHHHHHHHH----HHHHHHHHHH-HHHHHHHHH----HHHHHHHHHHHHH----	47	HHHHHHHH		IMA8_439							FALSE
Q15399	TLR1	0.483132	284	NVKLQGQL	LSILAKLQTNPKLSNLTLNNIETTWNSFIRILQLVWHTTVWYFSISNVKLQGQLDFRDFDYSGTSLKALSIHQVVSDVFGFPQSYIYEIFSNMNIKNFTV	--HHHHH-----EEEEEEE-EEE-HHHHHHHHHHHH----EEEEEEEEEE--------------EEEEEEEEEEEEEEEEE---HHHHHHH---------	47	EEEE----		TLR1_284							FALSE
Q68DX3	FRPD2	0.480537	692	VSRLQGAA	GSGQPSHVLFDHDKFVQMANLSPAHQARSKPLIWIQRLSCSENELFVSRLQGAAGGLLSTSMDNFNVDGSKEAGAEGIGRSPCTGREQLKSACVIQKPMT	--------------EEEEE--------------HHHHH------------------HHHHHHH-------------------------------------	47	--------		FRPD2_692							FALSE
Q15019	SEPT2	0.480481	340	IARMQAQM	VTQDLHYENFRSERLKRGGRKVENEDMNKDQILLEKEAELRRMQEMIARMQAQMQMQMQGGDGDGGALGHHV	----HHHHHHHHHHHHH---------HHHHHHHHHHHHHHHHHHHHHHHHHHHHHHHH------HHHHH---	47	HHHHHHHH		SEPT2_340							FALSE
Q9C086	IN80B	0.480447	333	LCSLQCYR	TLSFPPGVPAPTAVSQRPSPSGPPPRCSVPGCPHPRRYACSRTGQALCSLQCYRINLQMRLGGPEGPGSPLLAT	-EE--------------------------------------------HHHHHHHHHHHHHHH------------	47	-HHHHHHH		IN80B_333							FALSE
Q53H76	PLA1A	0.480437	442	PVNLQASV	CQINQVKFKFQSSNRVWKKDRTTIIGKFCTALLPVNDREKMVCLPEPVNLQASVTVSCDLKIACV	---EEEEEEEE-----------EEEEEEEE---------EEEEE----E------EEEEEE----	47	--E-----		PLA1A_442							FALSE
Q01538	MYT1	0.479091	1029	MVQLQSQI	KGKLSGDEVLSPKFKTSDVLENDEEIKQLNQEIRDLNESNSEMEAAMVQLQSQISSMEKNLKNIEEENKLIEEQNEALFLELSGLSQALIQSLANIRLPH	--------EEEEEEE--------HHHHHHHHHHHHHHH--HHHHHHHHHHHHHH-------HHHHHHHHHHHHHHHHHHHHHHHHHHHHHHHHH------	47	HHHHHHHH		MYT1_1029							FALSE
P01857	IGHG1	0.47859	58	PAVLQSSG	VFPLAPSSKSTSGGTAALGCLVKDYFPEPVTVSWNSGALTSGVHTFPAVLQSSGLYSLSSVVTVPSSSLGTQTYICNVNHKPSNTKVDKKVEPKSCDKTH	---------------EEEEEEEE------EEEEEE-------------------EEEEEEEEEE--------EEEEEEEE------EEEEEE--------	47	--------		IGHG1_58							FALSE
P01859	IGHG2	0.47859	58	PAVLQSSG	VFPLAPCSRSTSESTAALGCLVKDYFPEPVTVSWNSGALTSGVHTFPAVLQSSGLYSLSSVVTVPSSNFGTQTYTCNVDHKPSNTKVDKTVERKCCVECP	---------------EEEEEEEE------EEEEEE-------------------EEEEEEEEEE--------EEEEEEEE------EEEEE---------	47	--------		IGHG2_58							FALSE
P01860	IGHG3	0.47859	58	PAVLQSSG	VFPLAPCSRSTSGGTAALGCLVKDYFPEPVTVSWNSGALTSGVHTFPAVLQSSGLYSLSSVVTVPSSSLGTQTYTCNVNHKPSNTKVDKRVELKTPLGDT	---------------EEEEEEEE------EEEEEE-------------------EEEEEEEEEE--------EEEEEEEE------EEEEEE--------	47	--------		IGHG3_58							FALSE
P01861	IGHG4	0.47859	58	PAVLQSSG	VFPLAPCSRSTSESTAALGCLVKDYFPEPVTVSWNSGALTSGVHTFPAVLQSSGLYSLSSVVTVPSSSLGTKTYTCNVDHKPSNTKVDKRVESKYGPPCP	---------------EEEEEEEE------EEEEEE--------------------EEEEEEEEE--------EEEEEEEE------EEEEEE--------	47	--------		IGHG4_58							FALSE
Q8N4C6	NIN	0.477378	1016	ISRLQSKI	SQRLERLEMEHDQERQEMMSKLLAMENIHKATCETADRERAEMSTEISRLQSKIKEMQQATSPLSMLQSGCQVIGEEEVEGDGALSLLQQGEQLLEENGD	--HHHHHHHHHHHHHHHHHHHHHHHH---HHHHHHHHHHHHHHHHHHHHHHHHHHHHHHHH---------------HHHHHHHHHHHHH--HH-------	47	HHHHHHHH		NIN_1016							FALSE
P98088	MUC5A	0.477304	4675	ITRLQCRA	SDCHPLCAWTKWFDVDFPSPGPHGGDKETYNNIIRSGEKICRRPEEITRLQCRAESHPEVNIEHLGQVVQCSREEGLVCRNQDQQGPFKMCLNYEVRVLC	------EEE-----------------HHHHHHHHHH-----------EEEEEEE-------------EEEEE---EEEEE-------------EEEEE--	47	-EEEEEEE		MUC5A_3270							FALSE
P98088	MUC5A	0.477304	2164	ITRLQCRA	RNCHPRCTWTTWFDVDFPSPGPHGGDKETYNNIIRSGEKICRRPEEITRLQCRAKSHPEVSIEHLGQVVQCSREEGLVCRNQDQQGPFKMCLNYEVRVLC	------EEE-----------------HHHHHHHHHH-----------EEEEEEE-------------EEEEE---EEEEE-------------EEEEE--	47	-EEEEEEE		MUC5A_1791							FALSE
P98088	MUC5A	0.477304	3568	ITRLQCRA	RDCHPRCTWTKWFDVDFPSPGPHGGDKETYNNIIRSGEKICRRPEEITRLQCRAKSHPEVSIEHLGQVVQCSREEGLVCRNQDQQGPFKMCLNYEVRVLC	--------------------------HHHHHHHHHH-----------EEEEEEE-------------EEEEE---EEEEE-------------EEEEE--	47	-EEEEEEE		MUC5A_4675							FALSE
P98088	MUC5A	0.477304	1791	ITRLQCRA	RNCHPRCTWTKWFDVDFPSPGPHGGDKETYNNIIRSGEKICRRPEEITRLQCRAKSHPEVSIEHLGQVVQCSREEGLVCRNQDQQGPFKMCLNYEVRVLC	--------------------------HHHHHHHHHH-----------EEEEEEE-------------EEEEE---EEEEE-------------EEEEE--	47	-EEEEEEE		MUC5A_3568							FALSE
P98088	MUC5A	0.477304	4001	ITRLQCRA	RDCHPRCTWTKWFDVDFPSPGPHGGDKETYNNIIRSGEKICRRPEEITRLQCRAESHPEVSIEHLGQVVQCSREEGLVCRNQDQQGPFKMCLNYEVRVLC	--------------------------HHHHHHHHH------------EEEEEEE-------------EEEEE---EEEEE-------------EEEEE--	47	-EEEEEEE		MUC5A_4001							FALSE
P98088	MUC5A	0.477304	3270	ITRLQCRA	RDCHLRCTWTKWFDIDFPSPGPHGGDKETYNNIIRSGEKICRRPEEITRLQCRAESHPEVSIEHLGQVVQCSREEGLVCRNQDQQGPFKMCLNYEVRVLC	--------------------------HHHHHHHHH------------EEEEEEE-------------EEEEE---EEEEE-------------EEEEE--	47	-EEEEEEE		MUC5A_2164							FALSE
O00748	EST2	0.47728	427	VAHFQCSR	TLLMLPPTFGDLLREEYIGDNGDPQTLQAQFQEMMADSMFVIPALQVAHFQCSRAPVYFYEFQHQPSWLKNIRPPHMKADHGDELPFVFRSFFGGNYIKF	------HHHHHHHHHH-------HHHHHHHHHHHHHHHHHHHHHHHHHHHHH----EEEEEEE---------------------HHHHH-----------	47	HHHHHH--		EST2_427							FALSE
Q9Y264	ANGP4	0.47718	9	LAMLQGSL	MLSQLAMLQGSLLLVVATMSVAQQTRQEADRGCETLVVQHGHCSYTFLLPKSEPCPPGPEVSRDSNTLQRESLANPLHLGKLPTQQVKQLEQALQNNTQW	---HHHHHHHHHHHHHHHHHHHHH---------EEEEEEE---EEEEEE---------------------------------HHHHHHHHHHHHH-----	5	HHHHHHHH		ANGP4_9							FALSE
Q15155	NOMO1	0.476826	1192	TSRLQGVR	TLIFNPTRKLPEQDIAQGSYIALPLTLLVLLAGYNHDKLIPLLLQLTSRLQGVRALGQAASDNSGPEDAKRQAKKQKTRRT	-------------------HHHHHHHHHHHHHHHHHHHHHHHHHHHHHHHHHHH---------------------------	47	HHHHHHHH		NOMO1_1192							FALSE
Q92614	MY18A	0.476739	646	FSKLQAAM	NVFYYLLACGDGTLRTELHLNHLAENNVFGIVPLAKPEEKQKAAQQFSKLQAAMKVLGISPDEQKACWFILAAIYHLGAAGATKEAAEAGRKQFARHEWA	-HHHHHHH---HHHHHHHH----------------------HHHHHHHHHHHHHHH----HHHHHHHHHHHHHHHH---EEEEE-------EEEE-----	47	HHHHHHHH		MY18A_646							FALSE
A0A096LP49	CC187	0.475793	846	TAKLQGAE	GMCIYLDPKEAEHLGTSSSLHLRHKQAQLQALETTAKVLKQRVDSLTAKLQGAEALDTVRDPAVGLLRSCPHSLPAAPTLATPTLATPACPGALGPNWGR	-----------------------HHHHHHHHHHHHHHHHHHHHHHHHHH---------------------------------------------------	47	HHH-----		CC187_846							FALSE
Q76NI1	KNDC1	0.475675	1324	LCVLQAWV	QQFLYTFRYFCTPHDFLHFLLDRINSTLTRAHQDPTSTFTKIYRRSLCVLQAWVEDCYAVDFPRNSGLLGKLEDFISSKILPLDGSAKHLLGLLEVGMDR	-HHHHHH-----HHHHHHHHHHHH-----------HHHHHHHHHHHHHHHHHHHHH---------HHHHHHHHHHHHH-------HHHHHHHHHHHHH--	47	HHHHHHHH		KNDC1_1324							FALSE
Q9UJJ9	GNPTG	0.475414	50	ASRLQAKR	MAAGLARLLLLLGLSAGGPAPAGAAKMKVVEEPNAFGVNNPFLPQASRLQAKRDPSPVSGPVHLFRLSGKCFSLVESTYKYEFCPFHNVTQHEQTFRWNA	----HHHHHHHHHHHH--------EEEEEE------------------------------HHHHHHHHHHHHH-HH---EEEEE------EEEE------	46	--------		GNPTG_50							FALSE
Q6UXG3	CLM9	0.474264	36	TVSLQCTY	MRLLVLLWGCLLLPGYEALEGPEEISGFEGDTVSLQCTYREELRDHRKYWCRKGGILFSRCSGTIYAEEEGQETMKGRVSIRDSRQELSLIVTLWNLTLQ	---HHHHHHHHHH---------EEEEEEE--EEEEEEE---------EEEEE----------EEEEE------E---EEEEEE-----EEEEEEE-----	32	EEEEEEE-		CLM9_36							FALSE
O60673	REV3L	0.473489	2830	PCVLQTKK	GDTDSMFVLLKGATKEQSFKIGQEIAEAVTATNPKPVKLKFEKVYLPCVLQTKKRYVGYMYETLDQKDPVFDAKGIETVRRDSCPAVSKILERSLKLLFE	----EEEEE-----HHHHHHHHHHHHHHHHHH------HHHHHHHHHHHHHH---EEEEEEE-------EEEEEEEEEEE---HHHHHHHHHHHHHHH--	47	HHHHHH--		REV3L_2830							FALSE
P34810	CD68	0.47202	173	CVHLQAQI	PTSNSTATSPGFTSSAHPEPPPPSPSPSPTSKETIGDYTWTNGSQPCVHLQAQIQIRVMYTTQGGGEAWGISVLNPNKTKVQGSCEGAHPHLLLSFPYGH	------------------------------------EEEEE----EEEEEE-EEEEEEEEE-----EEEEEEEE----EEEEEEE---EEEEEEE-----	47	EEEEE-EE		CD68_173							FALSE
P04114	APOB	0.471705	3533	SVKLQGTS	LESLTSYFSIESSTKGDVKGSVLSREYSGTIASEANTYLNSKSTRSSVKLQGTSKIDDIWNLEVKENFAGEATLQRIYSLWEHSTKNHLQLEGLFFTNGE	------HHHHHH--------EEE---EEEEEEEEEEEEE-----EEEEEEEE------EEEE-----EEEE-----EEEEEEEE----EEE---------	47	EEEEEE--		APOB_3533							FALSE
Q8IZD9	DOCK3	0.470626	835	VVKLQSIA	QAALLNSFPTIFDELLQMFTVQEVAEFVRGTLGSMPSTVHIGQSMDVVKLQSIARTVDSRLFSFSESRRILLPVVLHHIHLHLRQQKELLICSGILGSIF	HHHHHHHHHHHHHHHHHH---HHHHHHHHHHHH----------HHHHHHHHHHHHHH----------HHHHHHHHHHHHHHHH----HHHHHHHHHHH--	47	HHHHHHHH		DOCK3_835							FALSE
Q76I76	SSH2	0.470486	1245	RVVFQAGL	NTGELQEKMDPLPVACRLPHSSSSENIKSLSHSPGVVKERAKEIESRVVFQAGLTKPSQMRRSASLAKLGYLDLCKDCLPEREPASCESPHLKLLQPFLR	----------------------------------HHHHHHHHHHHHHHHH-----------HHHHHH---------------------------------	47	HHHH----		SSH2_1245							FALSE
Q2KHR3	QSER1	0.470154	753	KASLQAQR	SQIQIPNHALGHGHQASLPNTQVLLDSACDLQILQQSILQAGLGQVKASLQAQRVQSPQQIVHPFLQMEGHVIQSNGDHSQQQLHPQNSEVMKMDLSESS	------------------------------HHHHHHHHHH-----------EE--------HHHHHHH-HHHHH----------------EEEEE-----	47	-----EE-		QSER1_753							FALSE
Q8N6Y0	USBP1	0.469248	319	SAVLQGYK	LRSHSSTQILGSLPNQPLSPEMHIMEAQMEQLRGSIEKLKCFNRLLSAVLQGYKGRCEGLSMQLGQREAEATALHLALQYSEHCEEAYRVLLALREADSG	-----------------------HHHHHHHHHHHHHHHHHHHHHHHHHHHHHHHHHHHHHHHHHHHHHHHHHHHHHHHHHHHHHHHHHHHHHHHHHH---	47	HHHHHHHH		USBP1_319							FALSE
O15066	KIF3B	0.468775	549	FSKLQAVK	IAEQKRREREIQQQMESRDEETLELKETYSSLQQEVDIKTKKLKKLFSKLQAVKAEIHDLQEEHIKERQELEQTQNELTRELKLKHLIIENFIPLEEKSK	--HHHHHHHHHHHHHHHHHHHHHHHHHHHHHHHHHHHHHHHHHHHHHHHHHHHHHHHHHHHHHHHHHHHHHHHHHHHHHHHHHHHHHHH-----HHHH--	47	HHHHHHHH		KIF3B_549							FALSE
Q2KHT3	CL16A	0.468688	790	FPILQATF	DVSRLGWGVVKFAGLLQDMQVTGVEDDSRALNITIHKPASSPHSKPFPILQATFIFSDHIRCIIAKQRLAKGRIQARRMKMQRIAALLDLPIQPTTEVLG	------EEEEEEEE---EEEEEE------EEEEEEE----------EEEEEEEEEE--HHHHHHHHHHHHHHHHHHHHHHHHHHHHHH------------	47	EEEEEEEE		CL16A_790							FALSE
Q6ZNJ1	NBEL2	0.468413	324	RPVLQATF	RALLESYFHVLNADWPAGLSSGPEEALVTLRVSMLDAIPMMLACEDRPVLQATFLSNNCFEHLTRLIQNSKLYLQSRAPPEGDSDLATRLLTEPDVQKVL	--HHHHHHHHH-------------HHHHHHHHHHHHHHHHHHH-------HEE-----HHHHHHHHHHHHHHHH--------HHHHHHHH----------	47	----HEE-		NBEL2_324							FALSE
Q96EY7	PTCD3	0.468357	72	VAVLQALA	GRRAGLCEQARSCRFYSGSATLSKVEGTDVTGIEEVVIPKKKTWDKVAVLQALASTVNRDTTAVPYVFQDDPYLMPASSLESRSFLLAKKSGENVAKFII	-------------EEE--------------------E---------HHHHHHHHH------------------------HHHHHHHHHHHHHHHHHHH--	47	HHHHHHHH		PTCD3_72							FALSE
Q9NSB4	KRT82	0.468064	198	LCSLQAAL	LETKWNFMQQQRCCQTNIEPIFEGYISALRRQLDCVSGDRVRLESELCSLQAALEGYKKKYEEELSLRPCVENEFVALKKDVDTAFLMKADLETNAEALV	--HHHHHHHH--------HHHHHHHHHHHHHHHHHHHHHHHHHHHHHHHHHHHHHHHHHHHHHHHHHHHHHHHHHHHHHHHHHH-HHHHHHHHHHH----	47	HHHHHHHH		KRT82_198							FALSE
Q9NT22	EMIL3	0.467418	645	GSRLQAGH	SKSLTGLSDSVSQYSDAFLAANTSLDERERKVEAEVQAIQEQVSSQGSRLQAGHRQVLNLRGELEQLKAGVAKVASGLSRCQDTAQKLQHTVGHFDQRVA	----HHHHHHHHHHHHHHHHHH--HHHHHHHHHHHHHHHHHHHH--HHHH----HHHHHHHHHHHHHHHHHHHHHHHHHHHHHHHHHHHHHHHH------	47	HHHH----		EMIL3_645							FALSE
Q9UKW6	ELF5	0.465246	171	RTSLQSSH	ILQNIRTQGYSFFNDAEESKATIKDYADSNCLKTSGIKSQDCHSHSRTSLQSSHLWEFVRDLLLSPEENCGILEWEDREQGIFRVVKSEALAKMWGQRKK	-----------------------------------------------------HHHHHHHHHH--------EEEEE----EEEEEE--HHHHHHHH----	47	-------H		ELF5_171							FALSE
Q86UQ4	ABCAD	0.46464	4048	VAVLQHGR	VLDEPTSGVDPCSRHSLWDILLKYREGRTIIFTTHHLDEAEALSDRVAVLQHGRLRCCGPPFCLKEAYGQGLRLTLTRQPSVLEAHDLKDMACVTSLIKI	----------HHHHHHHHHHHHHHH---EEEEE---HHHHHHHH-EEEEE---EEEEE--HHHHHHH----EEEEEEE----HHHHHHH----HHHHE--	47	EEEE---E		ABCAD_4048							FALSE
Q9Y6N7	ROBO1	0.464605	1342	VAKMQTRR	RRQPVSPPPPPRPISPPHTYGYISGPLVSDMDTDAPEEEEDEADMEVAKMQTRRLLLRGLEQTPASSVGDLESSVTGSMINGWGSASEEDNISSGRSSVS	---------------------EEE-----------------------------------------------------EE---------------------	47	--------		ROBO1_1342							FALSE
Q9H1R2	DUS15	0.464229	279	ITHLQCSC	GPTQHPKEQLIMADVQVQLRPGSSSCTLSASTERPDGSSTPGNPDGITHLQCSCLHPKRAASSSCTR	-------HHEEEEEEEEEE-------EEE------------------EEEEEE--------------	47	-EEEEEE-		DUS15_279							FALSE
A0A0G2JLM5	A0A0G2JLM5	0.463693	142	TVILQCWS	YRCRGSHTHSPSGGSAPSNPLVIVVTGFRRKPSLLAHPGPLVKSEETVILQCWSDVMFEHFLLHREGTFNHTLRLIGEHIDGVSKGNFSIGRMTQDLAGT	--EEEE--------------EEEEEE-------EEE-----------EEEEEE-----EEEEEEE------------------EEEEEE-----------	47	-EEEEEE-		A0A0G2JLM5_142							FALSE
A0A0G2JLQ3	A0A0G2JLQ3	0.463693	48	TVILQCWS	MSLMVISMACVAFFLLQGAWPHEGFRRKPSLLAHPGPLVKSEETVILQCWSDVMFEHFLLHREGTFNHTLRLIGEHIDGVSKGNFSIGRMTQDLAGTYRC	----HHH------EE-E------------EEEEE---------EEEEEEE-----EEEEEEE-------------------EEEEE----------EE--	44	EEEEEEE-		A0A0G2JLQ3_48							FALSE
A0A0G2JMM0	A0A0G2JMM0	0.463693	143	TVILQCWS	YRCRGSHPHFLTGWSAPSNPLVIMVTGVHRKPSLLAHPGPLVKSEETVILQCWSDVMFEHFLLHREGKFNDTLRLTGELHDGVSKANFSIGRMTQDLAGT	--EEEE--------------EEEEE--------EE------------EEEEEE-----EEEEEEE------------------EEEEEE-----------	47	-EEEEEE-		A0A0G2JMM0_143							FALSE
A0A0G2JN01	A0A0G2JN01	0.463693	143	TVILQCWS	YRCRGSHPHFLTGWSAPSNPLVIMVTGVHRKPSLLAHPGPLVKSEETVILQCWSDVMFEHFLLHREGKFNDTLRLTGELHDGVSKANFSIGRMTQDLAGT	--EEEE--------------EEEEE--------EE------------EEEEEE-----EEEEEEE------------------EEEEEE-----------	47	-EEEEEE-		A0A0G2JN01_143							FALSE
A0A0G2JNF4	A0A0G2JNF4	0.463693	48	TVILQCWS	MSLMVVSMVCVGFFLLQGAWPHEGVHRKPSLLAHPGPLVKSEETVILQCWSDVRFQHFLLHREGKFKDTLHLIGEHHDGVSKANFSIGPMMQDLAGTYRC	---HHHHHHHHH-----------------EEEE----------EEEEEEE-----EEEEEEE------------------EEEEEE----------EE--	44	EEEEEEE-		A0A0G2JNF4_48							FALSE
A0A0G2JNG1	A0A0G2JNG1	0.463693	48	TVILQCWS	MSLMVISMACVAFFLLQGAWPHEGFRRKPSLLAHPGPLVKSEETVILQCWSDVMFEHFLLHREGTFNHTLRLIGEHIDGVSKGNFSIGRMTQDLAGTYRC	----HHH------EE-E------------EEEEE---------EEEEEEE-----EEEEEEE-------------------EEEEE----------EE--	44	EEEEEEE-		A0A0G2JNG1_48							FALSE
A0A0G2JP03	A0A0G2JP03	0.463693	26	TVILQCWS	XGVHRKPSLLAHPGLLVKSGETVILQCWSDVRFERFLLHREGITEDPLRLIGQLHDAGSQVNYSMGPMTPALAGTYRCFGSVTHLPYELSAPSDPLDIVV	-------EEEEE----------EEEEEEE-----EEEEEE-------------------EEEEE----------EEEEEEEE-------------EEEE-	22	-EEEEEEE		A0A0G2JP03_26							FALSE
A0A0G2JQ47	A0A0G2JQ47	0.463693	41	TVILQCWS	MACVGFFLLQGAWPHEGVHRKPSLLAHPGRLVKSEETVILQCWSDVMFEHFLLHREGMFNDTLRLIGEHHDGVSKANFSISRMKQDLAGTYRCYGSVTHS	-HHHEEE------EE-------EEEEE----------EEEEEE------EEEEEE------------------EEEEEE----------EEEEEEE----	37	-EEEEEE-		A0A0G2JQ47_41							FALSE
A0A191URJ7	A0A191URJ7	0.463693	48	TVILQCWS	MSLLVVSMACVGFFLLQGAWPHEGVHRKPSLLAHPGPLVKSEETVILQCWSDVMFEHFLLHREGMFNDTLRLIGEHHDGVSKANFSISRMTQDLAGTYRC	---HHHHHHHHHH----------------EEEE-----------EEEEEE-----EEEEEEE------------------EEEEEE----------EE--	44	-EEEEEE-		A0A191URJ7_48							FALSE
A0A1W2PQF6	A0A1W2PQF6	0.463693	25	TVILQCWS	GVHRKPSLLAHPGPLVKSEETVILQCWSDVRFQHFLLHREGKFNDTLHLTGEHHDGVSKANFSIGPMMEDLAGTYRCYGSVTHSPQLSAPSDPLDIVITG	------EEEE-----------EEEEEE-----EEEEEEE-------------------EEEEE----------EEEEEEE------------EEEEEE--	21	-EEEEEE-		A0A1W2PQF6_25							FALSE
A0A1W2PQM1	A0A1W2PQM1	0.463693	48	TVILQCWS	MSLMVIIMACVGFFLLQGAWPQEGVHRKPSFLALPGHLVKSEETVILQCWSDVMFEHFLLHREGKFNNTLHLIGEHHDGVSKANFSIGPMMPVLAGTYRC	---HHHHHHHHH-----------------EEEE----------EEEEEEE-----EEEEEEE-------------------EEEEE----------EE--	44	EEEEEEE-		A0A1W2PQM1_48							FALSE
A0A1W2PRS3	A0A1W2PRS3	0.463693	25	TVILQCWS	GVHRKPSLLAHPGPLVKSEETVILQCWSDVMFEHFLLHREGTFNDTLRLTGELHDGVSKANFSIGRMTQDLAGTYRCYGSVPHSPYQLSAPSDPLDIVIT	------EEEE-----------EEEEEE------EEEEEE-------------------EEEEE----------EEEEEEEE-------------EEEEE-	21	-EEEEEE-		A0A1W2PRS3_25							FALSE
A0A2R8YCY7	A0A2R8YCY7	0.463693	25	TVILQCWS	GVHRKPSLLAHPGRLVKSEETVILQCWSDVRFEHFLLHREGKFKDTLHLIGEHHDGVSKANFSIGPMMQDLAGTYRCYGSVTHSPYQLSAPSDPLDIVIT	------EEEEE----------EEEEEE-----EEEEEEE------------------EEEEEE----------EEEEEEEE-------------EEEEE-	21	-EEEEEE-		A0A2R8YCY7_25							FALSE
A0A376A8Z9	A0A376A8Z9	0.463693	48	TVILQCWS	MSLMVISMACVAFFLLQGAWPHEGFRRKPSLLAHPGPLVKSEETVILQCWSDVMFEHFLLHREGTFNHTLRLIGEHIDGVSKGNFSIGRMTQDLAGTYRC	----HHH------EE-E------------EEEEE---------EEEEEEE-----EEEEEEE-------------------EEEEE----------EE--	44	EEEEEEE-		A0A376A8Z9_48							FALSE
A0A5F9Z9Y6	A0A5F9Z9Y6	0.463693	25	TVILQCWS	GVHRKPSLLAHPGRLVKSEETVILQCWSDVRFEHFLLHREGKFKDTLHLIGEHHDGVSKANFSIGPMMQDLAGTYRCYGSVTHSPYQLSAPSDPLDIVIT	------EEEEE----------EEEEEE-----EEEEEEE------------------EEEEEE----------EEEEEEEE-------------EEEEE-	21	-EEEEEE-		A0A5F9Z9Y6_25							FALSE
A0A5F9ZH88	A0A5F9ZH88	0.463693	25	TVILQCWS	GVHRKPSLLAHPGPLVKSEETVILQCWSDVMFEHFLLHREGMFNDTLRLIGEHHDGVSKANFSISRMTQDLAGTYRCYGSVTHSPYQVSAPSDPLDIVII	------EEEEE----------EEEEEE-----EEEEEE--------------------EEEEE----------EEEEEEEE-------------EEEE--	21	-EEEEEE-		A0A5F9ZH88_25							FALSE
A0A5K1VDZ0	A0A5K1VDZ0	0.463693	48	TVILQCWS	MSLLVVSMACVGFFLLQGAWPHEGVHRKPSLLAHPGRLVKSEETVILQCWSDVMFEHFLLHREGMFNDTLRLIGEHHDGVSKANFSISRMTQDLAGTYRC	-----HHHHH-------------------EEEEE----------EEEEEE-----EEEEEEE------------------EEEEEE----------EE--	44	-EEEEEE-		A0A5K1VDZ0_48							FALSE
P43626	KI2L1	0.463693	48	TVILQCWS	MSLLVVSMACVGFFLLQGAWPHEGVHRKPSLLAHPGPLVKSEETVILQCWSDVMFEHFLLHREGMFNDTLRLIGEHHDGVSKANFSISRMTQDLAGTYRC	---HHHHHHHHHH----------------EEEE-----------EEEEEE-----EEEEEEE------------------EEEEEE----------EE--	44	-EEEEEE-		KI2L1_48							FALSE
P43627	KI2L2	0.463693	48	TVILQCWS	MSLMVVSMACVGFFLLQGAWPHEGVHRKPSLLAHPGRLVKSEETVILQCWSDVRFEHFLLHREGKFKDTLHLIGEHHDGVSKANFSIGPMMQDLAGTYRC	---HHHHHHHHH-----------------EEEEE----------EEEEEE-----EEEEEEE------------------EEEEEE----------EE--	44	-EEEEEE-		KI2L2_48							FALSE
P43628	KI2L3	0.463693	48	TVILQCWS	MSLMVVSMVCVGFFLLQGAWPHEGVHRKPSLLAHPGPLVKSEETVILQCWSDVRFQHFLLHREGKFKDTLHLIGEHHDGVSKANFSIGPMMQDLAGTYRC	---HHHHHHHHH-----------------EEEE----------EEEEEEE-----EEEEEEE------------------EEEEEE----------EE--	44	EEEEEEE-		KI2L3_48							FALSE
Q14954	KI2S1	0.463693	48	TVILQCWS	MSLTVVSMACVGFFLLQGAWPHEGVHRKPSLLAHPGRLVKSEETVILQCWSDVMFEHFLLHREGMFNDTLRLIGEHHDGVSKANFSISRMKQDLAGTYRC	---HHHHHHHHHH------EEE-------EEEEE----------EEEEEE-----EEEEEEE------------------EEEEEE----------EE--	44	-EEEEEE-		KI2S1_48							FALSE
P43631	KI2S2	0.463693	48	TVILQCWS	MSLMVVSMACVGFFLLQGAWPHEGVHRKPSLLAHPGPLVKSEETVILQCWSDVRFEHFLLHREGKYKDTLHLIGEHHDGVSKANFSIGPMMQDLAGTYRC	---HHHHHHHHH-----------------EEEE----------EEEEEEE-----EEEEEEE------------------EEEEEE----------EE--	44	EEEEEEE-		KI2S2_48							FALSE
Q14952	KI2S3	0.463693	48	TVILQCWS	MSLMVISMACVGFFWLQGAWPHEGFRRKPSLLAHPGRLVKSEETVILQCWSDVMFEHFLLHREGTFNDTLRLIGEHIDGVSKANFSIGRMRQDLAGTYRC	---HHHHHHHHE-----------------EEEEE----------EEEEEE-----EEEEEEE-------------------EEEEE----------EE--	44	-EEEEEE-		KI2S3_48							FALSE
P43632	KI2S4	0.463693	48	TVILQCWS	MSLMVIIMACVGFFLLQGAWPQEGVHRKPSFLALPGHLVKSEETVILQCWSDVMFEHFLLHREGKFNNTLHLIGEHHDGVSKANFSIGPMMPVLAGTYRC	---HHHHHHHHH-----------------EEEE----------EEEEEEE-----EEEEEEE-------------------EEEEE----------EE--	44	EEEEEEE-		KI2S4_48							FALSE
Q14953	KI2S5	0.463693	48	TVILQCWS	MSLMVISMACVAFFLLQGAWPHEGFRRKPSLLAHPGPLVKSEETVILQCWSDVMFEHFLLHREGTFNHTLRLIGEHIDGVSKGNFSIGRMTQDLAGTYRC	----HHH------EE-E------------EEEEE---------EEEEEEE-----EEEEEEE-------------------EEEEE----------EE--	44	EEEEEEE-		KI2S5_48							FALSE
P43630	KI3L2	0.463693	143	TVILQCWS	YRCRGSRPHSLTGWSAPSNPLVIMVTGNHRKPSLLAHPGPLLKSGETVILQCWSDVMFEHFFLHREGISEDPSRLVGQIHDGVSKANFSIGPLMPVLAGT	--EEEE--------------EEEEE--------EEE----------EEEEEEE-----EEEEEEE-------------------EEEEE-----------	47	EEEEEEE-		KI3L2_143							FALSE
Q8N743	KI3L3	0.463693	143	TVILQCWS	YRCCSSHPHSPTGWSAPSNPVVIMVTGVHRKPSLLAHPGPLVKSGETVILQCWSDVRFERFLLHREGITEDPLRLVGQLHDAGSQVNYSMGPMTPALAGT	--EEEE--------------EEEEEE--------E-----------EEEEEEE-----EEEEEEE-------------------EEEEE-----------	47	EEEEEEE-		KI3L3_143							FALSE
P22223	CADH3	0.462567	20	VCWLQCAA	MGLPRGPLASLLLLQVCWLQCAASEPCRAVFREAEVTLEAGGAEQEPGQALGKVFMGCPGQEPALFSTDNDDFTVRNGETVQERRSLKERNPLKIFPSKR	-----HHHHHHHHHHH------------------EEEEEE------------EE---------EEEE-----EEE----EEEEEEE--------------	16	H-------		CADH3_20							FALSE
Q96SQ9	CP2S1	0.462514	459	TTILQAFS	PEEFNPDRFLDADGRFRKHEAFLPFSLGKRVCLGEGLAKAELFLFFTTILQAFSLESPCPPDTLSLKPTVSGLFNIPPAFQLQVRPTDLHSTTQTR	--------------------------------HHHHHHHHHHHHHHHHHHHH-EEE--------EEEE---EEEE----EEEEEEE----HHH---	47	HHHHHH-E		CP2S1_459							FALSE
Q96PH1	NOX5	0.462444	151	RTVLQSCL	LFQVYDIDVCARQGASAGTEWGAGAGPHWASSPLGTGSGSIDPDELRTVLQSCLRESAISLPDEKLDQLTLALFESADADGNGAITFEELRDELQRFPGV	---HH-------EHHHHHHHHHHHHHHHHHHHH-------EHHHHHHHHHHHHHH-------HHHHHHHHHHHHHHHH------EHHHHHHHHHHH----	47	HHHHHHHH		NOX5_151							FALSE
P57727	TMPS3	0.462066	203	VVTLQCTA	SDNLRVSSLEGQFREEFVSIDHLLPDDKVTALHHSVYVREGCASGHVVTLQCTACGHRRGYSSRIVGGNMSLLSQWPWQASLQFQGYHLCGGSVITPLWI	----------------EE----------------------------------------------EEE----------EEEEEEE---EEEEEEEE-----	47	--------		TMPS3_203							FALSE
Q8N1L9	BATF2	0.461534	236	LARLQSRE	QGSSSKLSALQPSLTAQTAPPQPLELEHPTRGKLGSSPDNPSSALGLARLQSREHKPALSAATWQGLVVDPSPHPLLAFPLLSSAQVHF	-----------------------------------------------------------------------------------------	47	--------		BATF2_236							FALSE
Q9HCI6	K1586	0.461313	490	ACSLQAAT	LKIFIDKIYSIYHQPNKNQTKLLGTVAKELETEIIKIGRVMGPRWAACSLQAATAVWHAYPILYMHFSHSYSGLAKRLANINFLQDLALMIDILEEFSVL	-HHHHHHHHHHH------HHHHHHHHHHHHH--HHE-------EEE----HHHHHHHHHHHHHHHHHHHHHHHHHHHH--HHHHHHHHHHHHHHHHHH--	47	----HHHH		K1586_490							FALSE
Q96JB5	CK5P3	0.461295	391	PAILQGQT	LTLLEYTETRNQFLDELMELEIFLAQRAVELSEEADVLSVSQFQLAPAILQGQTKEKMVTMVSVLEDLIGKLTSLQLQHLFMILASPRYVDRVTEFLQQK	------HHHHHHHHHHHHHHHHHHHHHHHHH----HHHHHHHHHH-HHHHH---HHHHHHHHHHHHHHHHHH-HHHHHHHHHHH--HHHHHHHHHHHH--	47	HHHHH---		CK5P3_391							FALSE
Q9BXS9	S26A6	0.461247	61	RTWLQCSR	DTQALLSATQAMDLRRRDYHMERPLLNQEHLEELGRWGSAPRTHQWRTWLQCSRARAYALLLQHLPVLVWLPRYPVRDWLLGDLLSGLSVAIMQLPQGLA	------------------EEEE-----HHHHHH----------HHHHH-----HHHHHHHHHHHH--------------HHHHHHHHHHHHHHHHH----	47	HH-----H		S26A6_61							FALSE
O94911	ABCA8	0.461043	181	FVALQAAI	NTYSYHLKFLLGHGMPAKKEHKDHTAHCYETNEDVYCEVSVFWKEGFVALQAAINAAIIEITTNHSVMEELMSVTGKNMKMHSFIGQSGVITDLYLFSCI	----EE------------------E---------------HHHH--HHHHHHHHHHHHHHHHHHHHHHH-H---HEEE----------EHHHHHHHHH--	47	HHHHHHHH		ABCA8_181							FALSE
P55259	GP2	0.460973	331	KVSLQAAL	ASACRNILERNQTHAIYKNTLSLVNDFIIRDTILNINFQCAYPLDMKVSLQAALQPIVSSLNVSVDGNGEFIVRMALFQDQNYTNPYEGDAVELSVESVL	-----EEEEEE--EEEEEEEEEE----EEE--EEEEEEEEEE----EE-----------EEEEE---EEEEEEEEEE--------------EEEE-----	47	EE------		GP2_331							FALSE
Q5SW79	CE170	0.460231	1269	TTRLQSAG	SAHGSASVNSRWRRFPTDYASTSEDEFGSNRNSPKHTRLRTSPALKTTRLQSAGSAMPTSSSFKHRIKEQEDYIRDWTAHREEIARISQDLALIAREIND	------------------------------------------------------------------------------HHHHHHHHHHHHHHHHHHH---	47	--------		CE170_1269							FALSE
Q9NQT6	FSCN3	0.459553	351	RIILQSCR	CDSESPTVQLRSANGYYLSQRRHRAVMADGHPLESDTFFRMHWNCGRIILQSCRGRFLGIAPNSLLMANVILPGPNEEFGILFANRSFLVLRGRYGYVGS	------EEEEEE----EEEE----EEEEE-------EEEEEEE---EEEEEE----EEEE----EEEEE--------EEEEEE----EEEEEE-------	47	EEEEEE--		FSCN3_351							FALSE
Q96HP0	DOCK6	0.457017	1029	ATRLQSSP	VITRVHKDVELAEHLNASLAFFLSDLLSLVDRGFVFSLVRAHYKQVATRLQSSPNPAALLTLRMEFTRILCSHEHYVTLNLPCCPLSPPASPSPSVSSTT	---H----HHHHHHHHHHHHHHHHHH-------HHHHHHHHHHHHHHH-------HHHHHHHHHHHHHHHE----EEE----------------------	47	HH------		DOCK6_1029							FALSE
P41159	LEP	0.456837	151	LSRLQGSL	LENLRDLLHVLAFSKSCHLPWASGLETLDSLGGVLEASGYSTEVVALSRLQGSLQDMLWQLDLSPGC	-HHHHHHHHHHHHH--------------H-HHHHHHH---HHHHHHHHHHHHHHHHHHHHHHH----	47	HHHHHHHH		LEP_151							FALSE
P08F94	PKHD1	0.455385	1703	HTVLQCVV	NKAFTPELISISQSDDILTFAVAQISGAANIDIFIGMSPCVGVSGNHTVLQCVVPSLPAGEYHVRGYDCIRGWASSALVFTSRVIITAVTENFGCLGGRL	-----EEEEEEE----EEEEEEE-------EEEEE----EEEEEE---EEEEEE------EEEEEEEE---------EEEEEEEEEEEEE----------	47	--EEEEEE		PKHD1_1703							FALSE
Q3KQV9	UAP1L	0.455351	274	FCVLQGAD	DGNGGLYCALEDHKILEDMERRGVEFVHVYCVDNILVRLADPVFIGFCVLQGADCGAKVVEKAYPEEPVGVVCQVDGVPQVVEYSEISPETAQLRASDGS	-----HHHHHHHHHHHHHHHH---EEEEEE-----------HHHHHHHHH----EEEEEEEE------EEEEEEE---EEEEE-----HHHHHHH-----	47	HHHH----		UAP1L_274							FALSE
Q09428	ABCC8	0.454709	374	RTFLQASY	VDHLGKENDVFQPKTQFLGVYFVSSQEFLANAYVLAVLLFLALLLQRTFLQASYYVAIETGINLRGAIQTKIYNKIMHLSTSNLSMGEMTAGQICNLVAI	--HHHHHHHHHHHHHHHHHHH-------HHHHHHHHHHHHHHHHHHHHHHHHHHHHHHHHHHHHHHHHHHHHHHHHHH------------HHHHHHH---	47	HHHHHHHH		ABCC8_374							FALSE
O60706	ABCC9	0.454709	370	RTFLQASY	GIVQRVNETQNGTNNTTGISETLSSKEFLENAYVLAVLLFLALILQRTFLQASYYVTIETGINLRGALLAMIYNKILRLSTSNLSMGEMTLGQINNLVAI	---HH-----------------------HHHHHHHHHHHHHHHHHHHHHHHHHHHHHHHHHHHHHHHHHHHHHHHHHHH-----------HHHHHEEE--	47	HHHHHHHH		ABCC9_370							FALSE
Q9HB75	PIDD1	0.453478	291	FVRLQGNP	SLRLLVLHSNLLASVPADLARLPLLTRLDLRDNQLRDLPPELLDAPFVRLQGNPLGEASPDAPSSPVAALIPEMPRLFLTSDLDSFPVTPQGCSVTLACG	---EEE-------------------EEEE-----------------EEE---------------------------------------------------	47	EEE-----		PIDD1_291							FALSE
P03971	MIS	0.453414	231	TARLQALL	LPGAQSLCPSRDTRYLVLAVDRPAGAWRGSGLALTLQPRGEDSRLSTARLQALLFGDDHRCFTRMTPALLLLPRSEPAPLPAHGQLDTVPFPPPRPSAEL	-----EEE-----EEEEEEE-----------EEEEEEE--------HHHHHHHH-------------EEEE--------------EEEE-----------	47	HHHHHHHH		MIS_231							FALSE
P16435	NCPR	0.453111	452	LPRLQARY	LRKMASSSGEGKELYLSWVVEARRHILAILQDCPSLRPPIDHLCELLPRLQARYYSIASSSKVHPNSVHICAVVVEYETKAGRINKGVATNWLRAKEPAG	-HHHHH--HHHHHHHHHHHH-----HHHHHHH-------HHHHHHHHH------------------EEEEEEEEEE-------EEEEEEHHHHHH-----	47	HH------		NCPR_452							FALSE
Q8WXH0	SYNE2	0.452903	1561	VISLQASY	NTVVLWENTKALVTECLEQCGRVLELLKQYQNFKSILTTLIQKEESVISLQASYMGKENLKKRIAEIEIVKEEFNEHLEVVDKINQVCKNLQFYLNKMKT	--HHHHHHHHHHHHHHHHHHHHHHHHHHHHHHHHHHHHHHHHHHHHHHH-------HHHHHHHHHHHHHHHHHHH----HHHHHHHHHHHHHHHH-----	47	HHH-----		SYNE2_1561							FALSE
P05231	IL6	0.452884	180	LTKLQAQN	QNRFESSEEQARAVQMSTKVLIQFLQKKAKNLDAITTPDPTTNASLLTKLQAQNQWLQDMTTHLILRSFKEFLQSSLRALRQM	--------HHHHHHHHHHHHHHHHHHHH--------------HHHHHHHH----HHHHHHHHHHHHHHHHHHHHHHHHHHH--	47	HHHH----		IL6_180							FALSE
Q8WWQ0	PHIP	0.45265	264	LAVLQGHS	DGRLLATLRGHAAEISDMAVNYENTMIAAGSCDKMIRVWCLRTCAPLAVLQGHSASITSLQFSPLCSGSKRYLSSTGADGTICFWLWDAGTLKINPRPAK	---EEEEEE-----EEEEEE-----EEEEE----EEEEEE-----EEEEEE-----EEEEEEE--------EEEEE----EEEEEE----EEEEE-----	47	EEEEE---		PHIP_264							FALSE
Q9Y519	T184B	0.451891	195	TVVLQAFG	RGKPIESSCMYGTCCLWGKTYSIGFLRFCKQATLQFCVVKPLMAVSTVVLQAFGKYRDGDFDVTSGYLYVTIIYNISVSLALYALFLFYFATRELLSPYS	-----------------------HHHHHHHHHHHHHHHHHHHHHHHHHHHHHH--------------HHHHHHHHHHHHHHHHHHHHHHHHHHHH-----	47	HHHHHHH-		T184B_195							FALSE
P19021	AMD	0.4515	571	AAVLQSSG	PKNNLVIFHRGDHVWDGNSFDSKFVYQQIGLGPIEEDTILVIDPNNAAVLQSSGKNLFYLPHGLSIDKDGNYWVTDVALHQVFKLDPNNKEGPVLILGRS	----EEEEE----EE-----------------------EEEEE----EEEE-----------EEEE-----EEEEE----EEEEE-----EEEEEE----	47	-EEEE---		AMD_571							FALSE
Q96L73	NSD1	0.451377	1482	AAKMQCKK	SKKCYEAGHLENGITESCATSYSKDFGGGTTKIFDKPRKRKRQRHAAAKMQCKKVKNDDSSKEIPGSEGELMPHRTATSPKETVEEGVEHDPGMPASKKM	--------------------------------------HHHH----------------------------------------------------------	47	--------		NSD1_1482							FALSE
Q7Z2K8	GRIN1	0.451044	992	RALLQSVR	LERQIEEHGRQGAPAPPPAARAGPGRSGSVRTAPPDGAAKRPPGLFRALLQSVRRPRCCSRAGPTAE	---HHHHH------------------------------------HHHHHHHH---------------	47	HHHHHH--		GRIN1_992							FALSE
Q14314	FGL2	0.45094	255	WTVLQARL	VQHLIYKDCSDYYAIGKRSSETYRVTPDPKNSSFEVYCDMETMGGGWTVLQARLDGSTNFTRTWQDYKAGFGNLRREFWLGNDKIHLLTKSKEMILRIDL	--------HHHHHH------EEEEEEE-----EEEEEEEE-----EEEEEEE------------HHHHH---------E---HHHHHHH----EEEEE--	47	EEEEEE--		FGL2_255							FALSE
Q8NFT6	DBF4B	0.450191	316	HVHLQSAQ	APTTLGSMHHTRESKDGEPSPRSAAHTMPRRKKGYCECCQEAFEELHVHLQSAQHRSFALEAHLYAEVDRIIAQLSHSFADIPFQAGLPRWSGSPASDCD	---------------------------------------HHHHHHHHHH---HHHHHHH----HHHHHHHHHHHH-------------------------	47	HHH---HH		DBF4B_316							FALSE
Q9UM73	ALK	0.449659	390	WTVLQGRI	SSSEHCTLAVSVHRHLQPSGRYIAQLLPHNEAAREILLMPTPGKHGWTVLQGRIGRPDNPFRVALEYISSGNRSLSAVDFFALKNCSEGTSPGSKMALQS	-----EEEEEEEEE-------EEEEEEE-----EEEEEE-------EEEEEEEE------EEEEEEEE------EEEE--EEEEE---------HHH---	47	EEEEEEEE		ALK_390							FALSE
O94759	TRPM2	0.449623	435	VAILQALL	VFFQEMFETFTESRIVEWTKKIQDIVRRRQLLTVFREGKDGQQDVDVAILQALLKASRSQDHFGHENWDHQLKLAVAWNRVDIARSEIFMDEWQWKPSDL	-----------HHHHHHHHHHHHHHHH----EEEEE-------HHHHHHHHHHHHH-----------HHHHHHHHH----HHHHHHHHH-----------	47	HHHHHHHH		TRPM2_435							FALSE
Q15038	DAZP2	0.448878	143	LAVMQGAN	PVGPIYPPGSTVLVEGGYDAGARFGAGATAGNIPPPPPGCPPNAAQLAVMQGANVLVTQRKGNFFMGGSDGGYTIW	----------EEEE----------------------------HHHHHHHH----EEEEEE----EE------EEE-	47	HHHH----		DAZP2_143							FALSE
P48668	K2C6C	0.448783	406	CASLQAAI	YQTKYEELQVTAGRHGDDLRNTKQEIAEINRMIQRLRSEIDHVKKQCASLQAAIADAEQRGEMALKDAKNKLEGLEDALQKAKQDLARLLKEYQELMNVK	--HHHHHHHHHHHHHHHHHHH-HHHHHHHHHHHHHHHHHHHHHHHHHHHHHHHHHHHHHHHHHHHHHHHHHHHHHHHHHHHHHHHHHHHHHHHHHH----	47	HHHHHHHH		K2C6C_406							FALSE
Q9BWH6	RPAP1	0.448465	236	IARLQAMA	ETPTPRNQGCQLPGSSHSFQGPNLVTGKGLRDQEAEQEAQTIHEENIARLQAMAPEEILQEQQRLLAQLDPSLVAFLRSHSHTQEQTGETASEEQRPGGP	-----------------------------------HHHHHHHHHHHHHHHH---HHHHHHHHHHHHH---HHHHHHHHHHH-------------------	47	HHHHH---		RPAP1_236					y		0.448465
Q8IWV8	UBR2	0.448157	699	VVMLQTGV	IEHPLRCLVLCAQVHAGMWRRNGFSLVNQIYYYHNVKCRREMFDKDVVMLQTGVSMMDPNHFLMIMLSRFELYQIFSTPDYGKRFSSEITHKDVVQQNNT	---HHHHHHHHHHHH--------HHHHHHHHHH-----HHHHHHHHHHHHHHHHH----HHHHHHHHHHHH-------------------HHHHHHH---	47	HHHHHHHH		UBR2_699							FALSE
O60269	GRIN2	0.447603	442	RAVMQSLR	EVYGAAVDLEVLGVAIQKHLEMQFEQLQRAPASEDSLSVEGRRGPLRAVMQSLRRPSCCGCSGAAPE	----EEE--HHHHHHHHHHHHHHHHHH-----------------HHHHHHHHH--------------	47	HHHHHHH-		GRIN2_442							FALSE
Q8N743	KI3L3	0.447568	48	HVTLQCRS	MSLMVVSMACVGFFLLEGPWPHVGGQDKPFLSAWPGTVVSEGQHVTLQCRSRLGFNEFSLSKEDGMPVPELYNRIFRNSFLMGPVTPAHAGTYRCCSSHP	--HHHHHHHHHHHH---------------EEEEE----------EEEEEE-----EEEEEEE---------------EEEE----------EEEEE----	44	-EEEEEE-		KI3L3_48							FALSE
Q4L235	ACSF4	0.446842	287	VTVLQATP	ASPLTFDPSVVEIFLALSSGASLLIVPTSVKLLPSKLASVLFSHHRVTVLQATPTLLRRFGSQLIKSTVLSATTSLRVLALGGEAFPSLTVLRSWRGEGN	-----HHHHHHHHHHHHHH--EEEE---------HHHHHHHHHH---EEEE-HHHHHHHHHHHH------------EEEEEE-----HHHHHHHHH----	47	-EEEE-HH		ACSF4_287							FALSE
Q9UKK3	PARP4	0.446624	174	VVELQCSR	TEEEDTVELTEFGMQNVEIPHLPQDFEVAKYNTLEKVGMEGGQEAVVVELQCSRDSRDCPFLISSHFLLDDGMETRRQFAIKKTSEDASEYFENYIEELK	------EEEEEEE--------------EEHHHHHHHH------EEEEEEEE---------EEEEEEEE--------HHEHHHHHHHHHHHHHHHHHH---	47	EEEEE---		PARP4_174							FALSE
Q13796	SHRM2	0.446025	409	SSRLQASL	GDRRPELTDRPWRSAHPGSLGKGSGGPGCPQEAHADGSWPPSKDGASSRLQASLSSSDVRFPQSPHSGRHPPLYSDHSPLCADSLGQEPGAASFQNDSPP	----------------------------------------------------------------------------------------------------	47	--------		SHRM2_409							FALSE
Q96AC1	FERM2	0.444825	578	IARFQGGK	KKYKNKQITARILEAHQNVAQMSLIEAKMRFIQAWQSLPEFGITHFIARFQGGKKEELIGIAYNRLIRMDASTGDAIKTWRFSNMKQWNVNWEIKMVTVE	-----HHHHHHHHHHHHHH----HHHHHHHHHHHHHH------EEEEEEE------EEEEE----EEEEE----EEEEEE-----EE--------EEEE-	47	EEEE----		FERM2_578							FALSE
Q9HBJ7	UBP29	0.4444	301	NAVLQSLF	KNGLTSPLEPEHSQGDPRCNKAQVPLDSHSQQLQQGFPNLGNTCYMNAVLQSLFAIPSFADDLLTQGVPWEYIPFEALIMTLTQLLALKDFCSTKIKREL	-----------------------------------EEE----HHHHHHHHHHHH-HHHHHHHHH-----------HHHHHHHHHHHHHH----HHHHH--	47	HHHHHHHH		UBP29_301							FALSE
Q7L775	EPMIP	0.443686	511	LTKLQANT	QMVICRLQKEFERHFKDLRFIKKDLELFSNPFNFKPEYAPISVRVELTKLQANTNLWNEYRIKDLGQFYAGLSAESYPIIKGVACKVASLFDSNQICEKA	-HHHHHHHHHHHHHHH---H--HHHHHHH-------------HHHHHHHH---HHHHHHHH----HHHHHH-----HHHHHHHHHHHHH-----HHHH--	47	HHHH---H		EPMIP_511							FALSE
O95562	SFT2B	0.442597	132	FCILQSLA	FLMGPVKQLKRMFEPTRLIATIMVLLCFALTLCSAFWWHNKGLALIFCILQSLALTWYSLSFIPFARDAVKKCFAVCLA	----HHHHHHHHH----HHHHHHHHHHHHHHHHHHHH----HHHHHHHHHHHHHHHHHHHH----HHHHHHHHHHHH--	47	HHHHHHHH		SFT2B_132							FALSE
Q8N752	KC1AL	0.441441	68	YTILQGGV	KLVRKIGSGSFGDVYLGITTTNGEDVAVKLESQKVKHPQLLYESKLYTILQGGVGIPHMHWYGQEKDNNVLVMDLLGPSLEDLFNFCSRRFTMKTVLMLA	----E------EEEEEEEE-----EEEEEEE------HHHHHHHHHHHHH------EEEEEEEE----EEEEEE-----HHHHHHH------HHHHHH--	47	HHHH----		KC1AL_68							FALSE
P18887	XRCC1	0.441366	217	AATLQASS	VTKLGQFRVKEEDESANSLRPGALFFSRINKTSPVTASDPAGPSYAAATLQASSAASSASPVSRAIGSTSKPQESPKGKRKLDLNQEEKKTPSKPPAQLS	------EEEEE------------EEE-------------------EEE----------------------------------------------------	47	EE------		XRCC1_217		y					0.441366
P56856	CLD18	0.440842	77	PAMLQAVR	MDMWSTQDLYDNPVTSVFQYEGLWRSCVRQSSGFTECRPYFTILGLPAMLQAVRALMIVGIVLGAIGLLVSIFALKCIRIGSMEDSAKANMTLTSGIMFI	------------EEEEEEEEE---EEEEE----EEEEE---------HHHHHHHHHHHHHHHHHHHHHHHHHHH---EE-----HHHHHHHHHHHHHH--	47	-HHHHHHH		CLD18_77							FALSE
P04350	TBB4A	0.440791	8	IVHLQAGQ	MREIVHLQAGQCGNQIGAKFWEVISDEHGIDPTGTYHGDSDLQLERINVYYNEATGGNYVPRAVLVDLEPGTMDSVRSGPFGQIFRPDNFVFGQSGAGNN	--EEEEEEE----HHHHHHHHHHHHHH--------------------------------EEEEEEE------HHH--------------EEEE-------	4	EEEEEE--		TBB4A_8					y		0.440791
P68371	TBB4B	0.440791	8	IVHLQAGQ	MREIVHLQAGQCGNQIGAKFWEVISDEHGIDPTGTYHGDSDLQLERINVYYNEATGGKYVPRAVLVDLEPGTMDSVRSGPFGQIFRPDNFVFGQSGAGNN	---EEEEEE----HHHHHHHHHHHHHH--------------------------------EEEEEEE----HHHHHH-------------EEEE-------	4	EEEEEE--		TBB4B_8							FALSE
Q9P2M7	CING	0.44064	1066	KTVLQSTN	SLERQNKDLKTRLASSEGFQKPSASLSQLESQNQLLQERLQAEEREKTVLQSTNRKLERKVKELSIQIEDERQHVNDQKDQLSLRVKALKRQVDEAEEEI	-------HHHHHHH--HHHHHHHHHHHHHHHHHHHHHHHHHHH-----EE----HHHHHHHHH--EEHHHHHHHHHHHHHHHHHHHHHHHHHHHHHH---	47	--EE----		CING_1066							FALSE
Q6IQ26	DEN5A	0.440457	473	IARLQALV	EGNLHCSESASKLKRLRASELVSDKRNGNIAGSPLHSYELLKENETIARLQALVKRTGVSLEKLEVREDPSSNKDLKVQCDEEELRIYQLNIQIREVFAN	------------HHHHHHHHHHH-------------HHHHH---HHHHHHHHHHHHH------------------------HHHHHHHHHHHHHHHE---	47	HHHHHHHH		DEN5A_473							FALSE
A6NI73	LIRA5	0.44016	161	NVTLQCGS	AGRYRCYYYSPAGWSEPSDPLELVVTGFYNKPTLSALPSPVVTSGENVTLQCGSRLRFDRFILTEEGDHKLSWTLDSQLTPSGQFQALFPVGPVTPSHRW	--EEEEEE------------EEEEEE------EEE------------EEEEEE-----EEEEEEE-------------------EEEEEE----------	47	-EEEEEE-		LIRA5_161							FALSE
P0C7H9	U17L7	0.43977	509	LASLQGST	LPPNVLVIHQSKYKCGMKNHHPEQQSSLLNLSSTKPTDQESMNTGTLASLQGSTRRSKGNNKHSKRSLLVCQ	-----EEEE----------------------------------------------------------EE---	47	--------		U17L7_509							FALSE
O43353	RIPK2	0.439423	315	KTKLQSVS	MISLIESGWAQNPDERPSFLKCLIELEPVLRTFEEITFLEAVIQLKKTKLQSVSSAIHLCDKKKMELSLNIPVNHGPQEESCGSSQLHENSGSPETSRSL	--HHHHHH----------HHHHHHHHHHHH-----HHHHHHHHHHHHHH---------------------------------------------------	47	HHH-----		RIPK2_315							FALSE
Q9Y493	ZAN	0.439021	2403	KVQLQAGL	MTYVLIKTVDVLPEGVEPLLVEGRNKMDPPRSSIFLQEVITTVYGYKVQLQAGLELVVNNQKMAVPYRPNEHLRVTLWGQRLYLVTDFELVVSFGGRKNA	--EEEEEE---------EEEEEEEEE-------EEEEEEEEEEE-EEEEEE---EEEEE-EEEE--------EEEEEE--EEEEEE---EEEEEE-----	47	EEEEE---		ZAN_2403							FALSE
P53370	NUDT6	0.438971	101	IPILQSRF	DRFGGISVRLARLDALDRLDAAAFQKGLQAAVQQWRSEGRTAVWLHIPILQSRFIAPAASLGFCFHHAESDSSTLTLWLREGPSRLPGYASHQVGVAGAV	-----EEEE-----------HHHHHHHHHHHHHHHHH---EEEEEEE------HHHHHHHH--EEE-----EEEEEEE---------------EEEEE--	47	E------H		NUDT6_101							FALSE
Q63HM2	PCX4	0.438102	639	TAVLQTAM	PLLPLFTLPVFLVGFPRPIQSWPGAAGTTACVCADTVYYYQMVPRLTAVLQTAMAAGSLGLLLPGSHYLGRFQDRLMWIMILECGYTYCSINIKGLELQE	---HHHHHHHHHH-----------------------HHHHHHHHHHHHHHHHHHH-----------EEEEE---HHHEEEHHH----EEEEEEEE-----	47	HHHHHHHH		PCX4_639							FALSE
Q53TQ3	IN80D	0.437837	408	KALLQAAS	ASDDDDAESRSSRVTQLCTYFQQKYKHLCRLERAESRQKKCRHTFRKALLQAASKEPECTGQLIQELRRAACSRTSISRTKLREVEPAACSGTVKGEQCA	---------HHHHHHHHHHHHHHHHHHHHHHHHHHHHHHHHHHHHHHHHHHH-----HHHHHHHHHHHH-------------------EEEEEEE-----	47	HHHHHH--		IN80D_408							FALSE
Q5T890	ER6L2	0.436937	803	LTLLQCGF	AAEPLAKEACDLCSDFSDEEPVGATGIKTAKNKAPDSSKASSSPGQLTLLQCGFSKLLETKCKAVEDSDGNTASDDESSDEQPTCLSTEAKDAGCEKNQD	-----HHHH-----------------E---------------------H-----HHHH----EEE-----------------------------------	47	--H-----		ER6L2_803							FALSE
Q8WYA1	BMAL2	0.4368	425	KAVLQSKE	FAVNGKFVYVDQRATAILGYLPQELLGTSCYEYFHQDDHNNLTDKHKAVLQSKEKILTDSYKFRAKDGSFVTLKSQWFSFTNPWTKELEYIVSVNTLVLG	-----EEEEE-HHHHHHH---HHHHH------------HHHHHHHHHHHHH-----EEEEEEEEE----EEEEEEEEEEEEE-----EEEEEEEEEE---	47	HHHHH---		BMAL2_425							FALSE
Q6UXS9	CASPC	0.436759	218	VIIMQACR	VFMSHSILNGICGTKHWDQEPDVLHDDTIFEIFNNRNCQSLKDKPKVIIMQACRGNGAGIVWFTTDSGKASADTHGRLLQGNICNDAVTKAHVEKDFIAF	EEEE-----EEEEE--------EEEHHHHHH--------------EEEEEE---------EEEE-------------------------EE---------	47	EEEEE---		CASPC_218							FALSE
Q8TC57	M1AP	0.435959	90	FARLQTCI	NLCEALQNFFSLACSLMGPSRMSLFSLYMVQDQHECILPFVQVKGNFARLQTCISELRMLQREGCFRSQGASLRLAVEDGLQQFKQYSRHVTTRAALTYT	-HHHHHHHHHHHHH--------HHHHHHEEE----EEEEEEE-----HHHHHHHHHHHHHH-----------HHHHHHHHHHHHHHHHHHHHH-------	47	-HHHHHHH		M1AP_90							FALSE
Q9BXW9	FACD2	0.43585	317	PSRLQASQ	MDKLSSIRLEDLPVIIKFILHSVTAMDTLEVISELREKLDLQHCVLPSRLQASQVKLKSKGRASSSGNQESSGQSCIILLFDVIKSAIRYEKTISEAWIK	------------HHHHHHHHH-----HHHHHHHHHHH----------------------------------------EEHHHHHHHHHHH-HHHHHHH--	47	--------		FACD2_317							FALSE
Q9Y2I9	TBC30	0.435549	208	TACLQAVS	QKDANELKTILRELKYRIGIQSAKLLRHLKQKDRLLHKVQRNCDIVTACLQAVSQKRRVDTKLKFTLEPSLGQNGFQQWYDALKAVARLSTGIPKEWRRK	---HHHHHHHHHHHHHHHHHHHHHHHHHHHHHHHHHHHHH----HHHHHHHHHH------------EE-----HHHHHHHHHHHHHHH------------	47	HHHHHHHH		TBC30_208							FALSE
Q9UKV8	AGO2	0.435459	41	TIKLQANF	MYSGAGPALAPPAPPPPIQGYAFKPPPRPDFGTSGRTIKLQANFFEMDIPKIDIYHYELDIKPEKCPRRVNREIVEHMVQHFKTQIFGDRKPVFDGRKNL	------------------------------------EEEEEEEEEEEE-----EEEEEEE---------HHHHHHHHHHHHHHHH--------E------	37	EEEEEEEE		AGO2_41							FALSE
Q9BRV3	SWET1	0.435184	100	VVLLQTAT	TEVNNLGWLSYGALKGDGILIVVNTVGAALQTLYILAYLHYCPRKRVVLLQTATLLGVLLLGYGYFWLLVPNPEARLQQLGLFCSVFTISMYLSPLADLA	--HHHHHHHHHHH-----EEEEHHHHHHHHHHHHHHHHHH-----HHHHHHHHHHHHHHHHHHHHHHHH-----HHHHHHHHHHHHHHHHHHHHHHH---	47	HHHHHHHH		SWET1_100							FALSE
O43934	MFS11	0.434678	144	WALLQSSL	IQPFPWSFYTASVFIGIAAAVLWTAQGNCLTINSDEHSIGRNSGIFWALLQSSLFFGNLYIYFAWQGKTQISESDRRTVFIALTVISLVGTVLFFLIRKP	-----HHHHHHHHHHHHHHHHHHH----EEEEE------HHHHHHHHHHHHHHHHHHHHHHHHEE-----------HHHHHHHHHHHHHHHHHHHH----	47	HHHHHHHH		MFS11_144							FALSE
P54136	SYRC	0.434544	298	VVLLQGKN	LIAHLQDKFPDYLTVSPPIGDLQVFYKESKKRFDTEEEFKKRAYQCVVLLQGKNPDITKAWKLICDVSRQELNKIYDALDVSLIERGESFYQDRMNDIVK	HHHHHHHH----------HHHHHHHHHHHHHHH---HHHHHHHHHHHHHHH---HHHHHHHHHHHHHHHHHHHHHHHH---EE-------------H---	47	HHHHH---		SYRC_298							FALSE
P59998	ARPC4	0.434295	17	RATLQAAL	MTATLRPYLSAVRATLQAALCLENFSSQVVERHNKPEVEVRSSKELLLQPVTISRNEKEKVLIEGSINSVRVSIAVKQADEIEKILCHKFMRFMMMRAEN	-----HHHHHHHHHHHHHHHH---------------EEEE----------EEEE-----EEEEE-----EEEEEEEE---HHHHHHHHHHHHHHHHH---	13	HHHHHHHH		ARPC4_17					y		0.434295
Q9BRP7	FDXA1	0.43359	608	VASMQSQF	VARAVSQDTIISIQFLSRFQHPKTQQVSLCYRLTYQTCDKALTQQQVASMQSQFRKEIQQHLYVIPR	--HHH----EEEEEEEEEEE------EEEEEEEEEE-------HHHHHHHHHHHHHHHHHH------	47	HHHHHHHH		FDXA1_608							FALSE
Q12852	M3K12	0.432792	80	EVRLQCQS	DPDTSDCTPEKDLTPTHVLQLHEQDAGGPGGAAGSPESRASRVRADEVRLQCQSGSGFLEGLFGCLRPVWTMIGKAYSTEHKQQQEDLWEVPFEEILDLQ	-----------------EEEE-----------------------------------HHHHHHHHHHHHHHHH----------------------------	47	--------		M3K12_80							FALSE
P46531	NOTC1	0.43274	2315	LSRLQSGM	AFETGPPRLSHLPVASGTSTVLGSSSGGALNFTVGGSTSLNGQCEWLSRLQSGMVPNQYNPLRGSVAPGPLSTQAPSLQHGMVGPLHSSLAASALSQMMS	--------------------------------------------HHHHHHHH------------------------------------------------	47	HHHHHH--		NOTC1_2315							FALSE	y
Q01850	CDR2	0.432481	206	VTMLQAQL	PSFACLKELYDLRQHFVYDHVFAEKITSLQGQPSPDEEENEHLKKTVTMLQAQLSLERQKRVTMEEEYGLVLKENSELEQQLGATGAYRARALELEAEVA	------HHHH----------HH--------------HHHHHHHHHHHHHHHHHHHHHHHHHHHHHHHHHHHHHHHHHHHHHHHHHH--HHHHHHHHH---	47	HHHHHHHH		CDR2_206							FALSE
Q13216	ERCC8	0.432432	343	CCVFQSNF	KGLKFTVSCGCSSEFVFVPYGSTIAVYTVYSGEQITMLKGHYKTVDCCVFQSNFQELYSGSRDCNILAWVPSLYEPVPDDDETTTKSQLNPAFEDAWSSS	---EEEEEE-----EEEEE---EEEEEE-----EEEEEE-----EEEEEE-----EEEEE----EEEEE------EE----------EEEE---------	47	EEEE----		ERCC8_343							FALSE
Q8NF86	PRS33	0.432432	239	LTCLQSGS	DSRTCDGLYHVGADVPQAERIVLPGSLCAGYPQGHKDACQGDSGGPLTCLQSGSWVLVGVVSWGKGCALPNRPGVYTSVATYSPWIQARVSF	-HHHHHHHHH----------------EEE------------------EE----EEEEEEEEE------------EEEE----HHHHHHHH--	47	-EE----E		PRS33_239							FALSE
Q9UPZ3	HPS5	0.432025	540	LVSLQAVK	EDLPDQCCGSHGNEDNVSHAPVMFETDKNETFLPFGIPLPFRSPSPLVSLQAVKESVSSFVRKTTEKIGTLHTSPDLKVRPELRGDEQSCEEDVSSDTCP	---------------------EE-----------------------HHHHHHHHHHHHHHHHHHHHHHHHH-----------------------------	47	HHHHHHHH		HPS5_540							FALSE
A0A1B0GVH7	IQCM	0.431942	298	VTVMQAHV	QPRIKGTPNKTDKLDSKVKRIGPHIEIFQVFRERKKFMITPKLIRMVTVMQAHVRGWLERKRLQRVMTKALDHGPDMKAVINMYGRLIHRVRYRRGLWRT	-----------------EEE----HHHHHHH--------HHHHHHHHHHHHHHHHHHHHHHHHHHHHHHHHH----HHHHHHHHHHHHHHHHHHH-----	47	HHHHHHHH		IQCM_298							FALSE
P20963	CD3Z	0.431101	13	AAILQAQL	MKWKALFTAAILQAQLPITEAQSFGLLDPKLCYLLDGILFIYGVILTALFLRVKFSRSADAPAYQQGQNQLYNELNLGRREEYDVLDKRRGRDPEMGGKP	-----HHHHHHHHHH---------------EEHHHHHHHHHHHHHHHHHHHHHHH---------------------------------------------	9	HHHHHHH-		CD3Z_13							FALSE
Q5ST30	SYVM	0.431056	932	RVLLQSSE	VAPYPSACSLEHWRQPELERRFSRVQEVVQVLRALRATYQLTKARPRVLLQSSEPGDQGLFEAFLEPLGTLGYCGAVGLLPPGAAAPSGWAQAPLSDTAQ	---------------HHHHHHHHHHHHHHHHHHHHHHH--------EEEEEE--HHHHHHHHHHHHHHHHH-----EEEE---------EEEEEE-----	47	EEEEEE--		SYVM_932							FALSE
Q8N7P1	PLD5	0.430654	220	KGRLQSSF	FEKLLQLTSQNIEIKLVSDVTADSKVLEALKLKGAEVTYMNMTAYNKGRLQSSFWIVDKQHVYIGSAGLDWQSLGQMKELGVIFYNCSCLVLDLQRIFAL	-HHHHHHHH---EEEEE-------HHHHHHHHH--HEEE------------EEEEEE---EEEEEE-----HHHHH--EEEEEEE--HHHHHHHHHHH--	47	-----EEE		PLD5_220							FALSE
Q5VW36	FOCAD	0.43065	906	HAILQGRL	RLMASRGRSFKQTSLALVHEVHIQLSEWHRAIFLPQAWLAYMNRAYHAILQGRLGELELQLKHGKEEPEEVQYKKSTAWLWVRDMLTDEITKAAAKESPV	--HHHHHHHHHHHHHHHH--------HHHHHHH--HHHHHHHHHHHHHHHHHHHHHHHHHHH-----HHHHHHHHH---HHHHHHHHHHHHHHHH-----	47	HHHHHHHH		FOCAD_906							FALSE
Q6ZSR6	YP007	0.430332	112	ACLLQGSS	YNSFFEFCDSLQQIVIPERVLGTPRHIFPLPLLFSHFLWSKLKEAPACLLQGSSEHTEIICDLISSSKQFIKKFLSNKPSALHGGDADENDFLQLITRLQ	---HHHHHHHHHHHHH----------EE--HHHHHHHHHHH------HHH-------HEHHHHH--HHHHHHHHH---------------HHHHHHHH--	47	-HHH----		YP007_112							FALSE
Q96KP1	EXOC2	0.429773	630	VCSLQSLK	LDLRVRCVMATLQHTAEEIKRLAEKEDWIVDNEGLTSLPCQFEQCIVCSLQSLKGVLECKPGEASVFQQPKTQEEVCQLSINIMQVFIYCLEQLSTKPDA	---HHHHHHHHHHHHHHHHHHH-----EEE----HHHHHHHHHHHHHHHHHHHHHHH------------HHHHHHHHHHHHHHHHHHHHHHHHH------	47	HHHHHHHH		EXOC2_630							FALSE
Q8TBY8	PMFBP	0.428235	379	ITILQCRL	VKDLRVELEAVSEQKRNIMKDMMKLELDLHGLREETSAHIERKDKDITILQCRLQELQLEFTETQKLTLKKDKFLQEKDEMLQELEKKLTQVQNSLLKKE	---EEEEHHHHHHHHHHHHHHHHHHHHHHHHHHHHHH----HHHHHHHHHHHHHHHHHHHHHHHHHHHHHHHHHHHHHHHHHHHHHHHHHHHHHHHH---	47	HHHHHHHH		PMFBP_379							FALSE
B5MCN3	S14L6	0.428108	357	LTCLQAGS	FASDGGDIGFGVFLKTKMGERQRAREMTEVLPSQRYNAHMVPEDGILTCLQAGSYVLRFYNTYSLVHSKRISYTVEVLLPDQTFMEKMEKF	-------EEEEEEEE------------EEEEEEEEE----EEEEEEEEE----EEEEEEE----EEE--EEEEEEEE-----HHHHHHH--	47	EEE----E		S14L6_357							FALSE
Q7RTX7	CTSR4	0.427863	209	RVILQSVP	LNFIIVFILLLRFFINEINIPSINYTLRALRLVHVCMAVEPLARIIRVILQSVPDMANIMVLILFFMLVFSVFGVTLFGAFVPKHFQNIQVALYTLFICI	---HHHHHHHHHHHH---HHHHHHHHHHHHHHHHHHH----HHHHHHHHHHHHHHHHHHHHHHHHHHHHHHHHHHHH--------HHHHHHHHHHHHH--	47	HHHHHHHH		CTSR4_209							FALSE
Q9NRC6	SPTN5	0.427676	1300	WTRLQGRS	HREFGRLLSTLGPRAEALRAHGEKLVQSQHPAAHTVREQLQSIQAQWTRLQGRSEQRRRQLLASLQLQEWKQDVAELMQWMEEKGLMAAHEPSGARRNIL	-HHHHHHHHH-HHHHHHHHHHHHHHHH-----HHHHHHHHHHHHHHHHHHHHHHHHHHHHHHHHHHHHHHHHHHHHHHHHHHHHHHHHH-----------	47	HHHHHHHH		SPTN5_1300							FALSE
Q99424	ACOX2	0.427561	541	VIHLQAAK	ADFLCPELYTTAWAHVAVRLIKDSVQHLQTLTQSGADQHEAWNQTTVIHLQAAKVHCYYVTVKGFTEALEKLENEPAIQQVLKRLCDLHAIHGILTNSGD	-----HHHHHHHHHHHHHHHHHHHHHHHHHHHH----HHHHHHHHHHHHHHHHHHHHHHHHHHHHHHHHH------HHHHHHHHHHHHHHHHHHHHH---	47	HHHHHHHH		ACOX2_541							FALSE
P52954	LBX1	0.427509	105	VSVLQAAE	GAAHLLAAADKHAQGGLPLAGRALLSQTSPLCALEELASKTFKGLEVSVLQAAEGRDGMTIFGQRQTPKKRRKSRTAFTNHQIYELEKRFLYQKYLSPAD	-------------------------------------------------------------------------------HHHHHHHHHHHHH--------	47	--------		LBX1_105							FALSE
Q9UKZ4	TEN1	0.427243	1124	TVVLQGFE	AINLVYTFAWNKTDIYGQKVWGLAEALVSVGYEYETCPDFILWEQRTVVLQGFEMDASNLGGWSLNKHHILNPQSGIIHKGNGENMFISQQPPVISTIMG	----EEEEEE---------EEEEEEEEEEEEEEE----EEEEEEEEEEEEEE---------------EEEEE----EEE-----EEEEE----EEEEE--	47	EEEEEE--		TEN1_1124							FALSE
P02538	K2C6A	0.426891	406	CANLQAAI	YQTKYEELQVTAGRHGDDLRNTKQEIAEINRMIQRLRSEIDHVKKQCANLQAAIADAEQRGEMALKDAKNKLEGLEDALQKAKQDLARLLKEYQELMNVK	--HHHHHHHHHHHHHHHHHHH-HHHHHHHHHHH---HHHHHHHHHHHHHHHHHHHHHHHHHHHHHHHHHHHHHHHHHHHHHHHHHHHHHHHHHHHHH---	47	HHHHHHHH		K2C6A_406							FALSE
P04259	K2C6B	0.426891	406	CANLQAAI	YQTKYEELQITAGRHGDDLRNTKQEIAEINRMIQRLRSEIDHVKKQCANLQAAIADAEQRGEMALKDAKNKLEGLEDALQKAKQDLARLLKEYQELMNVK	--HHHHHHHHHHHHHHHHHHHHHHHHHHHHHHHHH----HHHHHHHHHHHHHHHHHHHHHHHHHHHHHHHHHHHHHHHHHHHHHHHHHHHHHHHHH----	47	HHHHHHHH		K2C6B_406							FALSE
Q9HCQ5	GALT9	0.426781	231	RARLQGWK	QLLKEVILVDDNSDNVELKFNLDQYVNKRYPGLVKIVRNSRREGLIRARLQGWKAATAPVVGFFDAHVEFNTGWAEPALSRIREDRRRIVLPAIDNIKYS	---EEEEEE-------HHHHHHHHHHHH-----EEEEEE-----HHHHHHHHHHHH---EEEEE--------HHHHHHHHHHH----EEEEEEEEE----	47	HHHHHHHH		GALT9_231							FALSE
O76000	OR2B3	0.425267	159	NSVLQSSL	ATECLLLAVMSFDRYVAVCRPLHYVVIMNYWFCLRMAAFSWLIGFGNSVLQSSLTLNMPRCGHQEVDHFFCEVPALLKLSCADTKPIEAELFFFSVLILL	--HHHHHHHHHHHHHHH------------HHHHHHHHHHHHHHHHHHHHHHHHHHH-----------------HHHHHHH---HHHHHHHHHHHHHHH--	47	HHHHHHHH		OR2B3_159							FALSE
Q9Y289	SC5A6	0.424955	425	GPVLQAAI	ATVTMEDLIRPWFPEFSEARAIMLSRGLAFGYGLLCLGMAYISSQMGPVLQAAISIFGMVGGPLLGLFCLGMFFPCANPPGAVVGLLAGLVMAFWIGIGS	--HHHHHHHHH------HHHHHHHHHHHHHHHHHHHHHHHHHHH---HHHHHHHHHHHHHHHHHHHHHHHHHHH-HH-HHHHHHHHHHHHHHHHHHHH--	47	-HHHHHHH		SC5A6_425							FALSE
O60279	SUSD5	0.424863	152	HTILQGRT	SKGSGEQQIMRAVDVRIESNPVPGGTYSALCIKDEEKPCGDPPSFPHTILQGRTGLEMGDELLYVCAPGHIMGHRETAFTLLCNSCGEWYGLVQACGKDE	-------EEEEEE--EEEEE-------------EEE------------EEE---------EEEEEE----EE-----EEEEEE-----E-----------	47	--EEE---		SUSD5_152							FALSE
Q9NR45	SIAS	0.424142	183	FCFLQCTS	GSGDTNNFPYLEKTAKKGRPMVISSGMQSMDTMKQVYQIVKPLNPNFCFLQCTSAYPLQPEDVNLRVISEYQKLFPDIPIGYSGHETGIAISVAAVALGA	-------HHHHHHHHH----EEEE-----HHHHHHHHHHHHH----EEEEEE-----------HHHHHHHHHHH-----EEE-------HHHHHHHH---	47	EEEEEE--		SIAS_183							FALSE
Q7Z5R6	AB1IP	0.424125	100	SASLQASI	KDLNESLNALEDQDLDALMADLVADISEAEQRTIQAQKESLQNQHHSASLQASIFSGAASLGYGTNVAATGISQYEDDLPPPPADPVLDLPLPPPPPEPL	--HHHHHHH----HHHHHHHHHH--HHHHHHHH-------------------------------------------------------------------	47	--------		AB1IP_100							FALSE
Q9BZZ2	SN	0.422942	284	GVRLQTKT	VKYAPKGVKILLSPSGRNILPGELVTLTCQVNSSYPAVSSIKWLKDGVRLQTKTGVLHLPQAAWSDAGVYTCQAENGVGSLVSPPISLHIFMAEVQVSPA	-------EEEEE----EEEEE---EEEEEEEE-----EEEEEE-----------EEEEEEE------EEEEEEEE-----EEEEEEEEEEEE--------	47	--------		SN_284							FALSE
Q9UQ80	PA2G4	0.422604	359	KALLQSSA	YEKEGEFVAQFKFTVLLMPNGPMRITSGPFEPDLYKSEMEVQDAELKALLQSSASRKTQKKKKKKASKTAENATSGETLEENEAGD	-----EEEEEEEEEEEE-----EEE-----------------HHHHHHHHHH----------------------------------	47	HHHHHH--		PA2G4_359							FALSE
Q99259	DCE1	0.422224	412	GVLLQCSA	ICEKYNLWLHVDAAWGGGLLMSRKHRHKLNGIERANSVTWNPHKMMGVLLQCSAILVKEKGILQGCNQMCAGYLFQPDKQYDVSYDTGDKAIQCGRHVDI	------EEEEE-HHHHHHHH------HHH-------EEEE------------EEEEE---HHHHHH----------------------------------	47	------EE		DCE1_412							FALSE
Q5T848	GP158	0.422103	141	NVMLQSNK	SHQLKRANCSGRYELAGLPGKWPALASAHPSLHRALDTLTHATNFLNVMLQSNKSREQNLQDDLDWYQALVWSLLEGEPSISRAAITFSTDSLSAPAPQV	-HHHH------EEE---------------HHHHHHHHHHHHHHHHHHHHH---------HHHHHHHHHHH----------EEEEEEEE------------	47	HHHH----		GP158_141							FALSE
Q96KQ7	EHMT2	0.421621	706	HVLLQAGA	LSVKQGELQKVILMLLDNLDPNFQSDQQSKRTPLHAAAQKGSVEICHVLLQAGANINAVDKQQRTPLMEAVVNNHLEVARYMVQRGGCVYSKEEDGSTCL	-------HHHHHHHHHH---------------HHHHHHHH--HHHHHHHHH--------------HHHHHHH---HHHHHHHHH----------------	47	HHHHH---		EHMT2_706							FALSE
Q6BAA4	FCRLB	0.421552	157	YTVLQARA	LQVPYAPVFEGEPLVLRCRGWYDKVVYKLHYYHDGQAVRYFHSSANYTVLQARASDSGRYQCSGTMRIPVESAPMFSAKVAVTVQELFRAPVLRVMGPRE	-------------EEEEEEE------EEEEEEE------------EEEE---------EEEEEEEEE------EEE-EEEEEEEE------EEEE-----	47	EEE-----		FCRLB_157							FALSE
Q5VTR2	BRE1A	0.421032	254	FSKLQSKV	RKLNSGDNLIVEEAVQELNSFLAQENMRLQELTDLLQEKHRTMSQEFSKLQSKVETAESRVSVLESMIDDLQWDIDKIRKREQRLNRHLAEVLERVNSKG	----------HHHHHHHHHHHHHHHHHHHHHHHHHHHHHHHHHHHHHHHHHHHHHHHHHHHHHHHHHHHHHHHHHHHHHHHHHHHHHHHHHHHHHH----	47	HHHHHHHH		BRE1A_254						y	0.421032
Q16348	S15A2	0.420405	646	KSVLQAAW	WKIEDIPANKMSIAWQLPQYALVTAGEVMFSVTGLEFSYSQAPSSMKSVLQAAWLLTIAVGNIIVLVVAQFSGLVQWAEFILFSCLLLVICLIFSIMGYY	----------HHHHHHHHHHHHHHHHHHHHHHHHHHHHHHHH-HHHHHHHHHHHHHHHHHHHHHHHHHEEE--------HHHHHHHHHHHHHHHHHHH--	47	HHHHHHHH		S15A2_646							FALSE
O75173	ATS4	0.419902	86	LCRLQAFG	WLLLLLLASLLPSARLASPLPREEEIVFPEKLNGSVLPGSGAPARLLCRLQAFGETLLLELEQDSGVQVEGLTVQYLGQAPELLGGAEPGTYLTGTINGD	-HHHHHHHHH-------------EEEEEEEEE------------EEEEEEEE--EEEEEEEEE---------EEEEE--------------EEEEEE---	47	EEEEEE--		ATS4_86							FALSE
Q00341	VIGLN	0.419344	148	VARLQTQA	GEQAKICLEIMQRTGAHLELSLAKDQGLSIMVSGKLDAVMKARKDIVARLQTQASATVAIPKEHHRFVIGKNGEKLQDLELKTATKIQIPRPDDPSNQIK	----HHHHHHHHH--EEEEE-------EEEEEE--HHHHHHHHHHHHHH----EEEEEEE----EEEEE----HHHHHHHHH---EEE------------	47	HHH----E		VIGLN_148							FALSE
Q2KHR3	QSER1	0.417933	627	GVALQASK	SLESSTQRLSDGEINAQESTYKVSKADDRYSQSVIRSNSRLEDQVIGVALQASKKEESVVGSVTQLNQQIGQVNNAATLDLKNSTNLIQTPQIRLNTKDL	----HHHHHH--------EEEEEE---------EE-------HEEEEEEE-------EE--------EEEE-----------------------------	47	EEEE----		QSER1_627							FALSE
Q9UKQ9	KLK9	0.41768	163	PVTLQCAN	MLIRLPRQARLSPAVQPLNLSQTCVSPGMQCLISGWGAVSSPKALFPVTLQCANISILENKLCHWAYPGHISDSMLCAGLWEGGRGSCQGDSGGPLVCNG	---EE---------EEEEE----------EEEEEEE---------------------------------------EEEE-------EEE-----------	47	--------		KLK9_163							FALSE
Q9ULV3	CIZ1	0.416519	554	VTILQSSD	TLPEPVGTQVSMEEIQNESACGLDVGECENRAREMPGVWGAGGSLKVTILQSSDSRAFSTVPLTPVPRPSDSVSSTPAATSTPSKQALQFFCYICKASCS	-------------------------------------------EEEEEEEE-------------------------------------EEEEEEE-----	47	EEEEE---		CIZ1_554							FALSE
Q9UDX3	S14L4	0.416216	357	LTCLQAGV	FASDGGDIGFGVFLKTKMGEQQSAREMTEVLPSQRYNAHMVPEDGSLTCLQAGVYVLRFDNTYSRMHAKKLSYTVEVLLPDKASEETLQSLKAMRPSPTQ	-------EEEEEEEE------------EEEEEEEEE----EEEEEEEEE----EEEEEEE----EEE--EEEEEEEEE----HHHHHHHH----------	47	EEE----E		S14L4_357							FALSE
Q9ULD8	KCNH3	0.41549	671	YCVLQCLQ	FVCSGSMEVLKGGTVLAILGKGDLIGCELPRREQVVKANADVKGLTYCVLQCLQLAGLHDSLALYPEFAPRFSRGLRGELSYNLGAGGGSAEVDTSSLSG	---EEEEEEEE--EEEEEE----EEEEEEE--------EEEEEE---EEEEEE-HHHHHHHHHH-HHHHHHHHHHHHHHHHHHH----------------	47	-EEEEEE-		KCNH3_671							FALSE
Q8NG48	LINES	0.415358	343	NAVLQAVN	AFVKRKVIIFLKKCLLCKVGEDLCRGSVPALMPPDHHVAVDMLALANAVLQAVNSGLLKTLSVYEKHSFFGGDEVQPECELITSPDHVILRAASLVIMKS	--HHHHHHHHHHHHHHHHH--------------------HHHHHHHHHHHHHHH-------E------------------------HHHHHHHHHHHH--	47	HHHHHHHH		LINES_343							FALSE
Q9NP58	ABCB6	0.415135	83	LATLQAAL	PSTRMALGTLALVLALPCRRRERPAGADSLSWGAGPRISPYVLQLLLATLQAALPLAGLAGRVGTARGAPLPSYLLLASVLESLAGACGLWLLVVERSQA	----HHHHHHHHHHH--------------E--------HHHHHHHHHHHHHHHHHHHHHHH-----------HHHHHHHHHHHHHHH--EEEEEEE----	47	HHHHHHHH		ABCB6_83							FALSE
P43629	KI3L1	0.414883	143	RVILQCWS	YTCRGSHPHSPTGWSAPSNPVVIMVTGNHRKPSLLAHPGPLVKSGERVILQCWSDIMFEHFFLHKEGISKDPSRLVGQIHDGVSKANFSIGPMMLALAGT	--EEEE--------------EEEEE--------EE------------EEEEEE----EEEEEEEE-------------------EEEEE-----------	47	-EEEEEE-		KI3L1_143							FALSE
Q14943	KI3S1	0.414883	143	RVILQCWS	YTCRGSHPHSPTGWSAPSNPMVIMVTGNHRKPSLLAHPGPLVKSGERVILQCWSDIMFEHFFLHREWISKDPSRLVGQIHDGVSKANFSIGSMMRALAGT	--EEE---------------EEEEE--------EEE------------EEEEE-----EEEEEEE-------------------EEEEE-----------	47	--EEEEE-		KI3S1_143							FALSE
Q86XP0	PA24D	0.414569	798	GAILQALR	SPAELQGGQVDLTGATCPYTLSNMTYKEEDFERLLRLSDYNVQTSQGAILQALRTALKHRTLEARPPRAQT	---------EE-----------EE---HHHHHHHHHHHHHHHHHHHHHHHHHHHHHHHHHH----------	47	HHHHHHHH		PA24D_798							FALSE
Q9NTG1	PKDRE	0.414437	194	RVMLQAVN	RLRLLGPGAARPASPAARVSPRSAAPGPRPQQGFVARTECPTDGPARVMLQAVNSSSHRAVESSVSCQINACVIQRVRINTDQKGAPVRLSMQAEATINA	-----------------------------------EEE-------EEEEEEE--------------------EE--EEEE------EEEEEE--------	47	EEEEEE--		PKDRE_194							FALSE
Q9C0F0	ASXL3	0.41378	1949	AALLQASS	RLLPSCSFQQNLFHVDKNGGFHTDAGTSHRQQFYQMPVAARGPIPTAALLQASSKTPVGCNAFAFNRHLEQKGLGEVSLSSAPHQLRLANMLSPNMPMKE	-------------------------------------------------------------HH-------------------------------------	47	--------		ASXL3_1949							FALSE
A2A3N6	PIPSL	0.413193	512	PTRLQAQQ	QTPPLEEISEGSPTPDPSFSPLVEETLQMLTTSVDNSEYMGNGDFLPTRLQAQQDAVNTVCHSKTRSNPENNVGLITLDNDCEVLTTLTPDTGRILSKLH	--------------------------HHHHHHEEE-------------HHHHHHHHHHHHHHHH-------EEEEEE----EEEEEE----HHHHHHH--	47	--HHHHHH		PSMD4_27					y		0.413193
P55036	PSMD4	0.413193	27	PTRLQAQQ	MVLESTMVCVDNSEYMRNGDFLPTRLQAQQDAVNIVCHSKTRSNPENNVGLITLANDCEVLTTLTPDTGRILSKLHTVQPKGKITFCTGIRVAHLALKHR	----EEEEEEE-------------HHHHHHHHHHHHHHHHHH-----EEEEEEE---EEEEE-----HHHHHHHHH---------HHHHHHHHHHHH---	23	--HHHHHH		PIPSL_512							FALSE
O43143	DHX15	0.412776	788	IAKLQSKE	EFVLTTKNYIRTCTDIKPEWLVKIAPQYYDMSNFPQCEAKRQLDRIIAKLQSKEYSQY	--EEE----EEEEEE-----HHHH-------------HHHHHHHHHHHHHHHH-----	47	HHHHHHH-		DHX15_788							FALSE
Q9UL54	TAOK2	0.4116	246	SPVLQSGH	AMDEGQYDGKVDVWSLGITCIELAERKPPLFNMNAMSALYHIAQNESPVLQSGHWSEYFRNFVDSCLQKIPQDRPTSEVLLKHRFVLRERPPTVIMDLIQ	------------HHHHHHHHHHHHH---------HHHHHHHHH------------HHHHHHHHHHHH---------HHHHH-------------HHHH--	47	--------		TAOK2_246							FALSE
Q96I34	PP16A	0.411449	220	RSRLQAGA	GNMPYDLCDDEQTLDCLETAMADRGITQDSIEAARAVPELRMLDDIRSRLQAGADLHAPLDHGATLLHVAAANGFSEAAALLLEHRASLSAKDQDGWEPL	---HHHHHHHHHHHHHHHHHH---------HHHHHHHHH---HHHHHHHHH--------------HHHHHHH---HHHHHHHHH----------------	47	HHHHH---		PP16A_220							FALSE
Q8N0U4	F185A	0.410106	184	TSILQSVK	DTIHPQASVEVNAPLKFGLDIKSSGSGCVKVQSIEGDNCKIETEHGTSILQSVKGQKLHVQTKGGKVICLGTVYGNIDIHASDKSAVTIDKLQGSSVTVS	------EEEEEEEEEE---EEEE-----EEEE-----EEEEEE---EEEEEEE---EEEEEE---EEEEEEEEE-EEEEEE----EEEEEEE----EEE-	47	EEEEEEE-		F185A_184							FALSE
Q13237	KGP2	0.409873	89	VVHMQGGS	RKDAEIQEREYHLKELREQLSKQTVAIAELTEELQNKCIQLNKLQDVVHMQGGSPLQASPDKVPLEVHRKTSGLVSLHSRRGAKAGVSAEPTTRTYDLNK	---HHHHHH-HHHHHHHHHHHHHHHHHHHHHHHHH-------HHHHHH----------------HH----------------------------------	47	HH------		KGP2_89							FALSE
Q4AC94	C2CD3	0.409785	2048	ITRMQSSE	QERCTMPDEPLVRAPDKGTDSPSPPPLEETSNGGRMLHESLRHAVPITRMQSSEDTEAGPAYSDEDYEEDIIEPRTLNEITTVTDKTSPWSSVISDTSEV	-------------------------------------------------------------------EEEEE-------EEEEE----------------	47	--------		C2CD3_2048							FALSE
A0A576	TVB31	0.409643	15	FCLLQAGP	MGCRLLCCVVFCLLQAGPLDTAVSQTPKYLVTQMGNDKSIKCEQNLGHDTMYWYKQDSKKFLKIMFSYNNKELIINETVPNRFSPKSPDKAHLNLHINSL	----HHHHHHHHHHH------EEEE---EEEEE---EEEEEEEE-----EEEEEEE-----EEEEEEE--------------EEEE------EEEEE---	11	HHHHH---		TVB31_15							FALSE
Q9Y653	AGRG1	0.409593	345	NVTLQCVF	SQALFQDKNSSQVLGEKVLGIVVQNTKVANLTEPVVLTFQHQLQPKNVTLQCVFWVEDPTLSSPGHWSSAGCETVRRETQTSCFCNHLTYFAVLMVSSVE	-----------EEEE--EEEEEE-----------EEEEEEE---------EEEEE---------------EEEEEE---EEEEEE-----EEEEE-----	47	----EEEE		AGRG1_345							FALSE
Q9UHB9	SRP68	0.409556	528	KCSLQAAA	KWSEALVLYDRVLKYANEVNSDAGAFKNSLKDLPDVQELITQVRSEKCSLQAAAILDANDAHQTETSSSQVKDNKPLVERFETFCLDPSLVTKQANLVHF	--HHHHHHHHHHHHHHHHHHHHH------HHHHHHHHHHHHHH----HHHHHHHH---------------------EEE----------------EEE--	47	-HHHHHHH		SRP68_528							FALSE
Q8IZT6	ASPM	0.408212	1809	ATCLQAAY	QSYFRMRKARQYYLKMYKAIIVIQNYYHAYKAQVNQRKNFLQVKKAATCLQAAYRGYKVRQLIKQQSIAALKIQSAFRGYNKRVKYQSVLQSIIKIQRWY	--HHHHHHHHHHHHHHHHHHHHHHHHHHHHHHHHHHHHHHHHHHHHHHHHHHHHHHHHHHHHHHHHHHHHHHHHHHHHHHHHHHHHHHHHHHHHHHHH--	47	HHHHHHHH		ASPM_1809							FALSE
O96013	PAK4	0.407722	426	LAVLQALS	ENVVEMYNSYLVGDELWVVMEFLEGGALTDIVTHTRMNEEQIAAVCLAVLQALSVLHAQGVIHRDIKSDSILLTHDGRVKLSDFGFCAQVSKEVPRRKSL	---EEEEEEEE---EEEEEEEE-----HHHHHH-----HHHHHHHHHHHHHHHHHHHH---EEE------E------EEEEEE---HEEE----------	47	HHHHHHHH		PAK4_426							FALSE
P55196	AFAD	0.406948	484	TTMLQSGM	DDNSIQLFGPGIQPHHCDLTNMDGVVTVTPRSMDAETYVEGQRISETTMLQSGMKVQFGASHVFKFVDPSQDHALAKRSVDGGLMVKGPRHKPGIVQETT	---EEEE--------EEEEEE---EEEEEE------EEE--EE----EEE----EEEE--EEEEEEE---HHHHH-------------------------	47	-EEE----		AFAD_484							FALSE
P49863	GRAK	0.406928	123	LVKLQTAA	TKGQSPTVVLGAHSLSKNEASKQTLEIKKFIPFSRVTSDPQSNDIMLVKLQTAAKLNKHVKMLHIRSKTSLRSGTKCKVTGWGATDPDSLRPSDTLREVT	----EEEEEEEEEE-------EEEEEEEEEEE-------------EEEE-----------EEE------------EEEEEEEEE---------HHHH---	47	EEE-----		GRAK_123							FALSE
Q9NXC5	MIO	0.406922	681	YCMLQGSP	RYIEKLTNEMKEAGNLEGILLTGLTKDGVDLMESYVDRTGDVQTASYCMLQGSPLDVLKDERVQYWIENYRNLLDAWRFWHKRAEFDIHRSKLDPSSKPL	-HHHHHHHHHHH-----EEEEE---HHHHHHHHHHHHH----HHHHHHHHH---------HHHHHHHHHHHHHHHHHHHHHHHHHHHHHHH---------	47	HHHHH---		MIO_681							FALSE
Q8IUQ4	SIAH1	0.406782	182	WVMMQSCF	GASCKWQGSLDAVMPHLMHQHKSITTLQGEDIVFLATDINLPGAVDWVMMQSCFGFHFMLVLEKQEKYDGHQQFFAIVQLIGTRKQAENFAYRLELNGHR	---------HHHHHHHHHH----HEE----EEEEEEE---------HHHEHH----EEEEEEEEE------HHHHHHHHH----HHH---EEEEE-----	47	HHHEHH--		SIAH1_182							FALSE
O43255	SIAH2	0.406782	222	WVMMQSCF	GASCKWQGSLEAVMSHLMHAHKSITTLQGEDIVFLATDINLPGAVDWVMMQSCFGHHFMLVLEKQEKYEGHQQFFAIVLLIGTRKQAENFAYRLELNGNR	---EEEE--HHHHHHHHHH----EEEE---EEEEEEE---------EEEEEE----EEEEEEHHHH-----HHHHHHHHH---HHHHH--EEEEE-----	47	EEEEEE--		SIAH2_222							FALSE
Q96NH3	BROMI	0.406667	1255	NIRLQSTF	LQHTQTQDLQVFLKEEALHGFRVSDYFEYMEILEQNYRTVLLRDMRNIRLQST	----HHHHEEEEEH---------HHHHHHHHHHHHHHHHHHHHHHHHHH----	47	----HHHH	ERROR	BROMI_1255							FALSE
Q6PJF5	RHDF2	0.405237	20	SSRLQSRK	MASADKNGGSVSSVSSSRLQSRKPPNLSITIPPPEKETQAPGEQDSMLPEGFQNRRLKKSQPRTWAAHTTACPPSFLPKRKNPAYLKSVSLQEPRSRWQE	---------------------------EEE----------------------------------------------------------------------	16	--------		RHDF2_20							FALSE
P15391	CD19	0.405204	37	NAVLQCLK	MPPPRLLFFLLFLTPMEVRPEEPLVVKVEEGDNAVLQCLKGTSDGPTQQLTWSRESPLKPFLKLSLGLPGLGIHMRPLAIWLFIFNVSQQMGGFYLCQPG	---HHHHHHHHHH----------EEEEEEE--------------------EE------HHHHHHH------EEEE----EEEEEE-HH-----EE-----	33	--------		CD19_37							FALSE
Q96M86	DNHD1	0.405019	383	NVRLQGLH	HVHPVEGSETMTLGTWHHHCVLWQQLQFIPFFKYCLLRKSFTCWKKNVRLQGLHRLQKFLENHLLLAVPHFGAGLLHISRLLQELHSVSWLPQELDRCYE	--------EEEEHHHHHHHHHHHHHHH---HHHHHHHHHHHHHHHHHHHHHHHHHHHHHHHH---------HHHHHHHHHHHHHHHH-------------	47	HHHHHHHH		DNHD1_383							FALSE
P51610	HCFC1	0.404781	1640	QAVLQAAQ	ELMAEAQAGTTTLMVTGLTPEELAVTAAAEAAAQAAATEEAQALAIQAVLQAAQQAVMGTGEPMDTSEAAATVTQAELGHLSAEGQEGQATTIPIVLTQQ	---HH-----EEEEEE------HHHHHHHHHHHHHHHHHHHH---HHHHHHHHHHH---------------HHHHHHH----------------EEEE--	47	HHHHHHHH		HCFC1_1640							FALSE
P23109	AMPD1	0.404714	722	NSVLQCGI	QKGLMISLSTDDPMQFHFTKEPLMEEYAIAAQVFKLSTCDMCEVARNSVLQCGISHEEKVKFLGDNYLEEGPAGNDIRRTNVAQIRMAYRYETWCYELNL	---EEEEE------------HHHHHHHHHHHHH----HHHHHHHHHHHHHH----HHHHHHHH--------------------HHHHHHHHHHHHHHH--	47	HHHHH---		AMPD1_722							FALSE
Q6WKZ4	RFIP1	0.40469	26	VTVLQARG	MSLMVSAGRGLGAVWSPTHVQVTVLQARGLRAKGPGGTSDAYAVIQVGKEKYATSVSERSLGAPVWREEATFELPSLLSSGPAAAATLQLTVLHRALLGL	------------------EEEEEEEE---------------EEEEEE---EEEEEEEE------EE-EEEEEE-------------EEEEEEEE------	22	EEEEE---		RFIP1_26							FALSE
Q6P2E9	EDC4	0.404684	1182	VSTLQSAT	AMFQQINDSFRLGTQEYLQQLESHMKSRKAREQEAREPVLAQLRGLVSTLQSATEQMAATVAGSVRAEVQHQLHVAVGSLQESILAQVQRIVKGEVSVAL	-HHHHHHHHHHHHHHHHHHHHHHHHHHHHHHHHHH--HHHHHHHHHHHHHHHHHHHHHHHHHHHHHHHHHHHHHHHHHHHHHHHHHHHHHHHHHHHH---	47	HHHHHHHH		EDC4_1182							FALSE
Q68CR7	LRC66	0.404483	77	RVLLQSHT	KSNILFNSECQWNEYILTNCSFTGKCDIPVDISQTAATVDVSFNFFRVLLQSHTKKEEWKIKHLDLSNNLISKITLSPFAYLHALEVLNLSNNAIHSLSL	----------E-----EEE-----------------EEEE---------------------EEEE--------------------EEEE-----------	47	--------		LRC66_77							FALSE
O94842	TOX4	0.403758	425	RSVLQAAA	LPSSITMSQGGMVTVIPATVVTSRGLQLGQTSTATIQPSQQAQIVTRSVLQAAAAAAAAASMQLPPPRLQPPPLQQMPQPPTQQQVTILQQPPPLQAMQQ	----HE-----EEEEE--EEEE-------------------HHHHHHHHHHHHHHH-----------------------------EEEE-----------	47	HHHHHHHH		TOX4_425							FALSE
P00491	PNPH	0.403638	82	CVMMQGRF	GSGLGGLTDKLTQAQIFDYGEIPNFPRSTVPGHAGRLVFGFLNGRACVMMQGRFHMYEGYPLWKVTFPVRVFHLLGVDTLVVTNAAGGLNPKFEVGDIML	----HHHHH----EEEEE-----------------EEEEEEE---EEEEEE-------------HHHHHHHHHHH---EEEEE-----------------	47	EEEEE---		PNPH_82							FALSE
Q96KN7	RPGR1	0.403351	1268	KVSLQAAA	EEKKECEEVGYAYLQLWQILESGRDILEQELDIVSPEDLATPIGRLKVSLQAAAVLHAIYKEMTEDLFS	------EEEEEEEEEHHHHHH----EE--EEEEEE-----EEEEEEEEEEHHHHHHHHHHHHHHH----	47	EEEEHHHH		RPGR1_1268							FALSE
Q96BJ8	ELMO3	0.403341	240	TALLQGAS	LGLLESVTLSSPALGQLVKSEVPLDRLLVHLQVMNQQLQTKAMALLTALLQGASPVERKHMLDYLWQRNLRQFIYKNIIHSAAPMGDEMAHHLYVLQALM	--HHHHHH---HHHHHHHH-----HHHHHHHH---HHHHHHHHHHHHHHH------HHHHHHHHHHH-HHHHHHHHHH--------HHHHHHHHHHH---	47	HHHH----		ELMO3_240							FALSE
P40925	MDHC	0.403053	203	KVKLQGKE	SCLTRLDHNRAKAQIALKLGVTANDVKNVIIWGNHSSTQYPDVNHAKVKLQGKEVGVYEALKDDSWLKGEFVTTVQQRGAAVIKARKLSSAMSAAKAICD	-HHHHHHHHHHHHHHHHH---------EEEEEE-----EEEEEEEEEEE--------------HHHHHHHHHHHHHHHHHHHHHH--------HHHHH--	47	EEE-----		MDHC_203							FALSE
O95714	HERC2	0.4026	891	QAVLQSGW	HAAISHQVDPEFLGLGLGSILLNSLKQTVVTLASSAGVLSTVQSAAQAVLQSGWSVLLPTAEERARALSALLPCAVSGNEVNISPGRRFMIDLLVGSLMA	-------------------HHHHHHHHHHHH-------HHHHHHHHHHHHHHHHEE-----HHHHHHHHH----------------HHHHHHHHHHH---	47	HHHHHHHH		HERC2_891							FALSE
P19022	CADH2	0.402286	20	AALLQASV	MCRIAGALRTLLPLLAALLQASVEASGEIALCKTGFPEDVYSAVLSKDVHEGQPLLNVKFSNCNGKRKVQYESSEPADFKVDEDGMVYAVRSFPLSSEHA	---------HHHHHHHHHHHHH-----------------EEEEEE---------EEEEEEE------EEEEE-----EEEE----EEEEEE---------	16	HHHHHHH-		CADH2_20							FALSE
Q6PIY5	ARMD1	0.401935	277	ISKLQAKI	VLKVLGTMHLEVQYEAIELIKDLVGYDVRQALLKGLVALLIPSVKEISKLQAKILSDPSVLQLTPSLPMFLQQAAAAKAIGVLARNDMSIAEELLYLRVV	HHHHH----HHHHHHHHHHHHHHH-----HHHHHHHHHH----HHHHHH------------------HHHHHHHHHHHHHHH-----HHHHHHHHHH---	47	HHH-----		ARMD1_277							FALSE
Q12789	TF3C1	0.40189	1157	TVRLQTFL	GLIPGDGLGAAGLDSSFYGHLKRNWIWTSYIINQAKKENTAAENGLTVRLQTFLSKRPMPLSARGNSRLNIWGEARVGSELCAGWEEQFEVDREPSLDRN	---------HHHHHHHHHHHHHHHHHHHHHH----------------HHHHHHH---------------------------------EEEEEEE------	47	-HHHHHHH		TF3C1_1157							FALSE
A5D8T8	CL18A	0.401812	267	RCSLQCVH	AWDHAGGLCEVPRNPCRMSCQNHGRLNISTCHCHCPPGYTGRYCQVRCSLQCVHGRFREEECSCVCDIGYGGAQCATKVHFPFHTCDLRIDGDCFMVSSE	------------------------EEE----EEEE---------------------------EEEE--------------------------EEEE----	47	--------		CL18A_267							FALSE
Q6UXF7	CL18B	0.401812	267	RCSLQCVH	AWDHAGGLCEVPRNPCRMSCQNHGRLNISTCHCHCPPGYTGRYCQVRCSLQCVHGRFREEECSCVCDIGYGGAQCATKVHFPFHTCDLRIDGDCFMVSSE	------------------------EEE----EEEE---------------------------EEEE--------------------------EEEE----	47	--------		CL18B_267							FALSE
Q8NCF0	CL18C	0.401812	267	RCSLQCVH	AWDHAGGLCEVPRNPCRMSCQNHGRLNISTCHCHCPPGYTGRYCQVRCSLQCVHGRFREEECSCVCDIGYGGAQCATKVHFPFHTCDLRIDGDCFMVSSE	------------------------EEE----EEEE---------------------------EEEE--------------------------EEEE----	47	--------		CL18C_267							FALSE
Q9UIF8	BAZ2B	0.401383	516	KTKMQSKI	SSPAHPKQTLENNHPNPFLTNALLGNHQPNGVIQSVIQEAPLALTTKTKMQSKINENIAAASSTPFSSPVNLSTSGRRTPGNQTPVMPSASPILHSQGKE	----------------------------------------------------------------------------------------------------	47	--------		BAZ2B_516							FALSE
Q6ZTR5	CFA47	0.400502	223	IVILQGQP	GIFKAEYHGQLPILIFPTSGIVDAKSSMVIKVDFCADQPRIVDEEAIVILQGQPEMLLSIKAHVVEQIIELLSMSSDRRLECIHFGPVFFGSSKIKHARV	--EEEEE-----EEEEE--EEE----EEEEEEEEE--------EEEEEEE-----EEEEEEEEEEEEEEEEE----------E-----EE---EEEEE--	47	EEEE----		CFA47_223							FALSE
Q8WV44	TRI41	0.400469	275	KAKLQGHV	GICPKHQEALKLFCEVDEEAICVVCRESRSHKQHSVVPLEEVVQEYKAKLQGHVEPLRKHLEAVQKMKAKEERRVTELKSQMKSELAAVASEFGRLTRFL	-------HHHHEEE----EEEEEEE-------------HHHHHHHHHHHHHHHHHHHHHHHHHHHHHHHHHHHHHHHHHHHHHHHHHHHHHHHHHHHH--	47	HHHHHHHH		TRI41_275							FALSE
Q9HCG8	CWC22	0.400462	203	RSVLQAQS	AYQRMSWEALKKSINGLINKVNISNISIIIQELLQENIVRGRGLLSRSVLQAQSASPIFTHVYAALVAIINSKFPQIGELILKRLILNFRKGYRRNDKQL	--HHHHHHHHHHHHHHHHH------HHHHHHHHHHHHHHH--HHHHHHHHHHHH-----HHHHHHHHHHH------HHHHHHHHHHHHHHHHHH------	47	HHHHHHHH		CWC22_203							FALSE
Q15735	PI5PA	0.400397	505	SVRMQGVI	GADMIAIGLQEVNSMLNKRLKDALFTDQWSELFMDALGPFNFVLVSSVRMQGVILLLFAKYYHLPFLRDVQTDCTRTGLGGYWGNKGGVSVRLAAFGHML	---EEEEEEE---------------HHHHHHHHHHH-----EEEEEEHHHHHHHHEEEE--------------EEEEEEHHH-----EEEEEEEE-----	47	EHHHHHHH		PI5PA_505							FALSE
P46059	S15A1	0.400386	619	KSVLQAGW	KVFEDISANTVNMALQIPQYFLLTCGEVVFSVTGLEFSYSQAPSNMKSVLQAGWLLTVAVGNIIVLIVAGAGQFSKQWAEYILFAALLLVVCVIFAIMAR	--EEE-----EEHHHHHHHHHHHHHHHHHHHHHHHHHHHHH--HHHHHHHHHHHHHHHHHHHHHHHHHHH--------HHHHHHHHHHHHHHHHHHHH--	47	HHHHHHHH		S15A1_619							FALSE
O75916	RGS9	0.400148	161	FVIMQAKE	TQQWPAEDTDYAIYLAKRNIKKKGILEEYEKENYNFLNQKMNYKWDFVIMQAKEQYRAGKERNKADRYALDCQEKAYWLVHRCPPGMDNVLDYGLDRVTN	--------HHHHHHHHHHH--------HHHHHHHHHHHHHH---HHHHHHHHHHHHHHHH---HHHHHHHHHHHHHHHH-----------E---------	47	HHHHHHHH		RGS9_161							FALSE
Q6NXP6	NXRD1	0.399989	219	PTILQATC	FVAAIPLPRLKLLLNHTNILRPQYQYDEDSVSVWGANKGVIAALQDPTILQATCPYSPAGGIILNIKWLEGVFYAALNICTARNMAHSQVLQLLSELFLS	-----HHHHHHHH---------EEEEE------------HHHHH---HHHH----------EEE-HHHHHHHHHHHHHH--------HHHHHHHHHHH--	47	-HHHH---		NXRD1_219							FALSE
Q9UPN3	MACF1	0.39936	4192	AAVLQGKL	SLSSGVIQEALATNMKLKQDIARQKSSLEATREMVTRFMETADSTTAAVLQGKLAEVSQRFEQLCLQQQEKESSLKKLLPQAEMFEHLSGKLQQFMENKS	---HHHHHHHHHHHHHHHHHHHH---HHHHHHHHHHHHHHH-----HHHHHHHHHHHHHHHHHHHHHHHHHHHHHHHHHHHHHHHHHHHHHHHHHHH---	47	HHHHHHHH		MACF1_4192							FALSE
Q7Z5J8	ANKAR	0.398966	759	KIKLQCKT	LQCESYKRRMMAVMSLEVICLANDQYWRCILDAGTIPALINLLKSSKIKLQCKTVGLLSNISTHKSAVHALVEAGGIPSLINLLVCDEPEVHSRCAVILY	-----HHHHHHHHHHHHHHH----HHHHHHHH---HHHHHHHH----HHHHHHHHHHHHHH----HHHHHHHH---HHHHHHHH----HHHHHHHHHH--	47	-HHHHHHH		ANKAR_759							FALSE
Q8NHW3	MAFA	0.398919	290	KCQLQSQV	LNRQLRGFSKEEVIRLKQKRRTLKNRGYAQSCRFKRVQQRHILESEKCQLQSQVEQLKLEVGRLAKERDLYKEKYEKLAGRGGPGSAGGAGFPREPSPPQ	---------HHHHHHHHHHHHH---HHHHHHHHHHHHHHHHHHHHHHHHHHHHHHHHHHHHHHHHHHHHHHHHHHHHHHHH-------------------	47	HHHHHHHH		MAFA_290							FALSE
Q12840	KIF5A	0.398432	672	LAKLQAQE	TGRELSSCQLLISQHEAKIRSLTEYMQSVELKKRHLEESYDSLSDELAKLQAQETVHEVALKDKEPDTQDADEVKKALELQMESHREAHHRQLARLRDEI	------HHHHHHHHHHHHHHHHHHHHHHHHHHHHHH----HHHHHHHHHHHHHHHHHHHHH---------HHHHHHHHHHHHHH--HHHHHHHHHHH---	47	HHHHHHHH		KIF5A_672							FALSE
O14681	EI24	0.398362	312	TVYLQSAL	SGCLFSILFPLFIISANEAKTPGKAYLFQLRLFSLVVFLSNRLFHKTVYLQSALSSSTSAEKFPSPHPSPAKLKATAGH	---EEEHHHHHHEEE---------EEEEEEEEEEHHHHHHHHHHH----------------------------------	47	--------		EI24_312							FALSE
O15090	ZN536	0.3978	435	LSCLQSGF	PWFLKNHMKVHLNKLSVKNKSPSDPEVPVPMGGMSQEAHANLYSRYLSCLQSGFMTPDKAGLSEPSQLYGKGELPMKEKEALGKLLSPISSMAHGVPEGD	-----HHHHH------------------------------------EE--------------HHHHHH--------------------------------	47	EE------		ZN536_435							FALSE
Q9ULJ8	NEB1	0.397694	702	KTKLQAAE	MAIEVFELPENEDMFSPSELDTSKLSHKFKELQIKHAVTEAEIQKLKTKLQAAENEKVRWELEKTQLQQNIEENKERMLKLESYWIEAQTLCHTVNEHLK	--EEEE---------------HHHHHHHHHHHHH----HHHHHHHHHHHHHHHHHHHHHHHHHHHHHHHHHHHHHHHHHHHHHHHHHHHHHHHHHHH---	47	HHHHHHHH		NEB1_702							FALSE
Q96SN8	CK5P2	0.397691	965	VTQLQSQI	VPGWQAALLSLPGITNREAKKSRLPILIKPSRSLGNMYRLPATQEVVTQLQSQILELQGELKEFKTCNKQLHQKLILAEAVMEGRPTPDKTLLNAQPPVG	--------------------------------------------HHHHHHHHHHHH-----HHHH----HHHHHHHHHHHHH------------------	47	HHHHHHHH		CK5P2_965							FALSE
P59046	NAL12	0.397664	916	TCKLQTLR	CRLTAAACDELASTLSVNQSLRELDLSLNELGDLGVLLLCEGLRHPTCKLQTLRLGICRLGSAACEGLSVVLQANHNLRELDLSFNDLGDWGLWLLAEGL	----HHHHHHHHHHHHH----EEEE-------HHHHHHHHHHHH-----EEEEE-------HHHHHHHHHHHHH----EEEE-------HHHHHHHHH--	47	---EEEEE		NAL12_916							FALSE
Q5H9R4	ARMX4	0.397449	751	SARLQAVA	GTDTTGSVQPQIVANSQGEVLPGAKNKIRGNPTTVPNSGVGPYTTDSARLQAVANSQGEVLPGAKNKVKANLNAVSKAEAGMGATGSVQPQAVANSHCET	---------------------------------------------------------------------------E----------------EE------	47	--------		ARMX4_751							FALSE
P48552	NRIP1	0.397449	241	AARLQAVA	KSKVKDQKPDTNLPDVTKNLIRDRFAESPHHVGQSGTKVMSEPLSCAARLQAVASMVEKRASPATSPKPSVACSQLALLLSSEAHLQQYSREHALKTQNA	---------------------------------------------HHHHHHHHHHHHHH------------HHHHHHHHH---HHHHHHHHHHHHHH---	47	HHHHHHHH		NRIP1_241							FALSE
Q53EL9	SEZ6	0.397179	952	FSRLQGKS	GFYNSRSLDVAKAPAASSTLDAAHIAAAIFLPLVAMVLLVGGVYFYFSRLQGKSSLQLPRPRPRPYNRITIESAFDNPTYETGSLSFAGDERI	---------EE-------------HHHHHHHHHHHHHHHHH---EEEEE-------------------EEEE----------EEEEE------	47	EEE-----		SEZ6_952							FALSE
Q96FK6	WDR89	0.397146	317	VTSLQGGH	VNMKEDALDYLIGGLYHEKTDTLHVIGGTNKGRIHLMNCSMSGLTHVTSLQGGHAATVRSFCWNVQDDSLLTGGEDAQLLLWKPGAIEKTFTKKESMKIA	---------EEEEEEEE-----EEEEEE----EEEEEE-----EEEEEE-------EEEEEEE-----EEEEE----EEEEEE-----------------	47	EEE-----		WDR89_317							FALSE
Q99996	AKAP9	0.397079	1851	SSRLQAAV	SDMPRNDINMWSKVTEEGTELSQRLVRSGFAGTEIDPENEELMLNISSRLQAAVEKLLEAISETSSQLEHAKVTQTELMRESFRQKQEATESLKCQEELR	-----------------HHHHHHHHHHHHH---------HHHHHHHHHHHHHHHHHHHHHHHHHHHHHHHHHHHHHHHHHHHHH--HHHHHHHHHHH---	47	HHHHHHHH		AKAP9_1851							FALSE
P51617	IRAK1	0.396973	191	VSLLQGAR	TFLSPAFPGSQTHSGPELGLVPSPASLWPPPPSPAPSSTKPGPESSVSLLQGARPFPFCWPLCEISRGTHNFSEELKIGEGGFGCVYRAVMRNTVYAVKR	---------------------------------------------------------EEE-HHHHHHHH---------------EEEEEEE---EEEE--	47	--------		IRAK1_191							FALSE
Q502W6	VWA3B	0.396546	1279	PCTLQATH	HGISSHGSCQGTHPEPRTAHLHFPAAGRLGLSSHAIIATPPPRAALPCTLQATHSSKGLRSVPETL	------------------------------------------------------------------	47	--------		VWA3B_1279							FALSE
Q6R2W3	SCND3	0.396515	1083	LVFLQGKK	SLNSRLFSLLCDNMEADHKQLLLHAEIRWLSRGKVLSRMFEIRNELLVFLQGKKPMWSQLFKDVNWTARLAYLSDIFSIFNDLNASMQGKNATYFSMADK	---HHHHHHHHHH---------E----------HHHHHHHHHHHHHHHHHH-----------HHHHHHHHHHHHHHHHHHHHHHHHH-------H-----	47	HHHHH---		SCND3_1083							FALSE
Q99466	NOTC4	0.396337	1878	GACLQART	RHKATPGREAGPFPRARTVSVSVPPHGGGALPRCRTLSAGAGPRGGGACLQARTWSVDLAARGGGAYSHCRSLSGVGAGGGPTPRGRRFSAGMRGPRPNP	------------HHHHHH------------------------------------EEEE------------------------------------------	47	--------		NOTC4_1878							FALSE
Q03188	CENPC	0.396192	342	TALLQGRK	PPDDTKLIEDEFIIDESDQSFASRSWITIPRKAGSLKQRTISPAESTALLQGRKSREKHHNILPKTLANDKHSHKPHPVETSQPSDKTVLDTSYALIGET	-----------EEE------------EEE------------------E---------------EEE----------------------------------	47	-E------		CENPC_342							FALSE
Q8NFD5	ARI1B	0.395842	938	AAVMQAAA	SAGMQNRPFPGNMSSMTPSSPGMSQQGGPGMGPPMPTVNRKAQEAAAAVMQAAANSAQSRQGSFPGMNQSGLMASSSPYSQPMNNSSSLMNTQAPPYSMA	----------------------------------------------------------------------------------------------------	47	--------		ARI1B_938							FALSE
O43194	GPR39	0.395367	221	WTVFQSSI	LFAMGTEYPLVNVPSHRGLTCNRSSTRHHEQPETSNMSICTNLSSRWTVFQSSIFGAFVVYLVVLLSVAFMCWNMMQVLMKSQKGSLAGGTRPPQLRKSE	---------EEE-------------------------EEE-------EHHHHHHHHHHHHHHHHHHHHHHHHHHHHHHHHHH------------------	47	-EHHHHHH		GPR39_221							FALSE
P25054	APC	0.39534	1338	SSRLQGSS	GCNQTTQEADSANTLQIAEIKEKIGTRSAEDPVSEVPAVSQHPRTKSSRLQGSSLSSESARHKAVEFSSGAKSPSKSGAQTPKSPPEHYVQETPLMFSRC	---------------EEEEE------------------HHHHHH-------------------EE-----------------------------------	47	--------		APC_1338					y		0.39534
Q13753	LAMC2	0.394237	859	VSRLQGVS	DGAVVQGLVEKLEKTKSLAQQLTREATQAEIEADRSYQHSLRLLDSVSRLQGVSDQSFQVEEAKRIKQKADSLSSLVTRHMDEFKRTQKNLGNWKEEAQQ	--HHHHHHHHHHHHHHHHHHHHHHHHHH----HHHHHHHHHHHHHHHHH--------EEHHHHHHHHHHHHHHHHHHHHHHHHHHHHHH---HHHHHH--	47	HHH-----		LAMC2_859							FALSE
Q6UXD5	SE6L2	0.393513	871	YTKLQGKS	WTSQPPLCKVTQTTDPSRQLEGGNLALAILLPLGLVIVLGSGVYIYYTKLQGKSLFGFSGSHSYSPITVESDFSNPLYEAGDTREYEVSI	------EEEEE------------HHHH--HHHHHHHHHHHHHHHHHHH-------------------EEEE-------------EEEEE-	47	HH------		SE6L2_871							FALSE
P49736	MCM2	0.393474	621	VTSLQARC	LEAGALVLADRGVCLIDEFDKMNDQDRTSIHEAMEQQSISISKAGIVTSLQARCTVIAAANPIGGRYDPSLTFSENVDLTEPIISRFDILCVVRDTVDPV	----EEE-----EEEEE------HHHHHHHHHHH---EEEEEE---EEEE---EEEEEE--------------EE------------EEEEEEE------	47	EEEE---E		MCM2_621							FALSE
Q6P3R8	NEK5	0.393353	307	KVRFQGKC	PFLENLIPKYLTPEVIQEEFSHMLICRAGAPASRHAGKVVQKCKIQKVRFQGKCPPRSRISVPIKRNAILHRNEWRPPAGAQKARSIKMIERPKIAAVCG	---HHHH-----HHHHHHHH---HH---------------------------------------------------------------------------	47	--------		NEK5_307							FALSE
Q08378	GOGA3	0.393324	450	STKLQAQV	AAETQEEMLQVLKEKMRLEGQLEALSLEASQALKEKAELQAQLAALSTKLQAQVECSHSSQQRQDSLSSEVDTLKQSCWDLERAMTDLQNMLEAKNASLA	----HHHHHHHHHHHHHH--HHHHHHHHHHHHHHHHHHHHHHHHHHHHHHHHHHHHHHHHHHH--H---HHHHHHHHHHHHHHHHHHHHHHHHH------	47	HHHHHHHH		GOGA3_450							FALSE
Q9Y619	ORNT1	0.393297	135	KCRLQTMY	YGFCQQVVRKVAGLDKQAKLSDLQNAAAGSFASAFAALVLCPTELVKCRLQTMYEMETSGKIAKSQNTVWSVIKSILRKDGPLGFYHGLSSTLLREVPGY	--HHHHHHHHHH---------HHHHHHHHHHHHHHHHHHHHHHHHHHHHHH-----------------HHHHHHHHHHH--HHHHHHHHHHHHHHH----	47	HHHHH---		ORNT1_135							FALSE
Q9BXI2	ORNT2	0.393297	135	KCRLQTMY	YGFCQQFVRKVAGMDKQAKLSDLQTAAAGSFASAFAALALCPTELVKCRLQTMYEMEMSGKIAKSHNTIWSVVKGILKKDGPLGFYHGLSSTLLQEVPGY	--HHHHHHHHH----------HHHHHHHHHHHHHHHHHHHHHHHHHHHHHHH----------------HHHHHHHHHHH--HHHHHHHHHHHHHHH----	47	HHHHHH--		ORNT2_135							FALSE
P17252	KPCA	0.393284	669	HPILQSAV	CGKGAENFDKFFTRGQPVLTPPDQLVIANIDQSDFEGFSYVNPQFVHPILQSAV	------------------E------------HH---------------------	47	--------		KPCA_669							FALSE
Q9HCJ3	RAVR2	0.39312	446	AVVLQTAL	HQSSVMGNTSNLFLQNLSHIPLAQQQLMKFENIHTNNKPGLLGEPPAVVLQTALGIGSVLPLKKELGHHHGEAHKTSSLIPTQTTITAGMGMLPFFPNQH	---------HHHHHHHHHHHHHHHHHHHHH----------------HHHHHHH-------------------------------HHHH---E--------	47	HHHHHHH-		RAVR2_446							FALSE
Q8IVF4	DYH10	0.392919	2222	RIRLQAHC	FREINKPTDKKERKYILFDGDVDALWVENMNSVMDDNRLLTLANGERIRLQAHCALLFEVGDLQYASPATVSRCGMVYVDPKNLKYRPYWKKWVNQIPNK	--HHHH-------EEEEE------HHHHHHHHH-----EEE-----EE------EEEEE----------H---EEEEEE------HHHHHHHHHHH----	47	EE------		DYH10_2222							FALSE
Q9P2K1	C2D2A	0.392491	1145	TASLQSVK	GQVLVRPFVEVSFQRTVCHTTTAEGPNPSWNEELELPFRAPNGDYSTASLQSVKDVVFINIFDEVLHDVLEDDRERGSGIHTRIERHWLGCVKMPFSTIY	------EEEEEEE--EEEEEEEE--------EEEEEE------------------EEEEEE--EEEEE------------EEEEEE---EEEEEEEEE--	47	--------		C2D2A_1145							FALSE
P54819	KAD2	0.392371	188	KIRLQAYH	RITGRLIHPKSGRSYHEEFNPPKEPMKDDITGEPLIRRSDDNEKALKIRLQAYHTQTTPLIEYYRKRGIHSAIDASQTPDVVFASILAAFSKATCKDLVM	-----EE------EEEEEE------------HH-HH------HHHHHHHHHHHHHHHHHHHHHHHH--EEEEEE----HHHHHHHHHHHHHHHHH-----	47	HHHHHHHH		KAD2_188							FALSE
Q9Y2L1	RRP44	0.392307	750	RCMMQAVY	EILVKAARSRNLEIKTDTAKSLAESLDQAESPTFPYLNTLLRILATRCMMQAVYFCSGMDNDFHHYGLASPIYTHFTSPIRRYADVIVHRLLAVAIGADC	-HHHHHHHH---------HHHHHHHHHHHH----HHHHHHHHHHHHHHH---EEEE--------------HHHHH-------HHHHHHHHHHHHHH----	47	HHH---EE		RRP44_750							FALSE
O75165	DJC13	0.392093	1227	TPRLQSNT	VCYLENYEPEKFSEIFLGEFDTPEAIWSSEMRRLMIEKIAAHLADFTPRLQSNTRALYQYCPIPIINYPQLENELFCNIYYLKQLCDTLRFPDWPIKDPV	--------HHHHHHHHH------EEE--HHHHHHHHHHHHHHHHHHHHHHH-----------------------EEE--EEEEE----------------	47	HHHHH---		DJC13_1227							FALSE
Q7Z5J1	DHI1L	0.391531	28	PASLQGAR	MKVLLLTGLGALFFAYYWDDNFDPASLQGARVLLTGANAGVGEELAYHYARLGSHLVLTAHTEALLQKVVGNCRKLGAPKVFYIAADMASPEAPESVVQF	--EEHHHHHHHHHHHH--------------EEEEE----HHHHHHHHHHHH---EEEEEE--HHHHHHHHHHHHH-----EEEEEE----HHHHHHHH--	24	-------E		DHI1L_28							FALSE
O75417	DPOLQ	0.391211	509	IALLQGSL	IRTPIFGGRPLDILTYKQMVGRAGRKGVDTVGESILICKNSEKSKGIALLQGSLKPVRSCLQRREGEEVTGSMIRAILEIIVGGVASTSQDMHTYAACTF	------------HHHHHHHHHHH-------EEEEEEEE----HHHHHHHHH-----EEEE------HHHHHHHHHHHHHHHHH-----HHHHHHHHH---	47	HHHHH---		DPOLQ_509							FALSE
Q5T9C9	PI5L1	0.391178	205	FIVMQSVF	QGRREVQALLAHLPRYVQHLQRHPHSLLARLLGVHSLRVDRGKKTYFIVMQSVFYPAGRISERYDIKGCEVSRWVDPAPEGSPLVLVLKDLNFQGKTINL	--HHHHHHHHHHHHHHHHHHHH-----HHHHHEEEEEE-----EEEEEEE-----------EEEE----EEE---------------EHHHHHHH-----	47	EEEE----		PI5L1_205							FALSE
Q14129	DGCR6	0.390675	116	LPVLQAAQ	GLLEIQHLTEKSLYNQRLRLQNEHRVLRQALRQKHQEAQQACRPHNLPVLQAAQQRELEAVEHRIREEQRAMDQKIVLELDRKVADQQSTLEKAGVAGFY	---HHHHHHHHHHHHHHHHHHHHHHHHHHHHHHHHHHHHH-------HHHHHHHHHHHHHHHHHHHHHHHHHHHHHHHHHHHHHHHHHHHHHHH------	47	-HHHHHHH		DGCR6_116							FALSE
P00749	UROK	0.39058	385	VCSLQGRM	TVVKLISHRECQQPHYYGSEVTTKMLCAADPQWKTDSCQGDSGGPLVCSLQGRMTLTGIVSWGRGCALKDKPGVYTRVSHFLPWIRSHTKEENGLAL	-EEE---HHHHH-------------EEE------------------EE-----EEEEEEEE------------EEEE---HHHHHHHHH--------	47	EE-----E		UROK_385							FALSE
Q9Y259	CHKB	0.390472	360	WSILQASM	LHFIRHYLAEAKKGETLSQEEQRKLEEDLLVEVSRYALASHFFWGLWSILQASMSTIEFGYLDYAQSRFQFYFQQKGQLTSVHSSS	--HHHHHHHHH----------HHHHHHHHHHHHHHHHHHHHHHHHHHHHHH---------HHHHHHHHHHHHHHHHHHHH------	47	HHHHH---		CHKB_360							FALSE
Q14442	PIGH	0.389999	158	VPVFQSAK	KESTTFIEMGKVKDIVINEAIYMQKVIYYLCILLKDPVEPHGISQVVPVFQSAKPRLDCLIEVYRSCQEILAHQKATSTSP	---EEEE-----EEEEEEEEEEEEEEEEEEEEEEE--------EEEEEE-------HHHHHHHHHHHHHHH----------	47	EEE-----		PIGH_158							FALSE
Q14517	FAT1	0.389852	3684	IVSLQSSE	VTQEMLNHTIAIRFANLTPEEFVGDYWRNFQRALRNILGVRRNDIQIVSLQSSEPHPHLDVLLFVEKPGSAQISTKQLLHKINSSVTDIEEIIGVRILNV	--HHHHH-EEEEEE----HHHHHHHHHHHHHHHHHHH-------EEEEEEEE------EEEEEEEE--------HHHHHHHHHHHHHHHHHHH--EEEE-	47	EEEEEE--		FAT1_3684							FALSE
Q4KWH8	PLCH1	0.389595	23	MSVMQSGT	MADLEVYKNLSPEKVERCMSVMQSGTQMIKLKRGTKGLVRLFYLDEHRTRLRWRPSRKSEKAKILIDSIYKVTEGRQSEIFHRQAEGNFDPSCCFTIYHG	--------------HHHHHHHHHH--EEEEE------EEEEEEEE---EEEEEE---------EE----EEEE--------------------EEEEEE-	19	HHHHHH--		PLCH1_23							FALSE
P11274	BCR	0.389489	890	CVKLQTVH	NGKSYTFLISSDYERAEWRENIREQQKKCFRSFSLTSVELQMLTNSCVKLQTVHSIPLTINKEDDESPGLYGFLNVIVHSATGFKQSSNLYCTLEVDSFG	---EEEEEE---HHHHHHHHHHHHHH----------HHHHHHHHHHHH----------EE------------EEEEEEE----------EEEEEEE----	47	HH------		BCR_890							FALSE
A8MTL0	IQCF5	0.38948	75	AVRLQSWV	MLVRRTLLHAALRAWIIQCWWRQVLEKLLAKRRRMVLEFYVQQEWAAVRLQSWVRMWCVRQRYCRLLNAVRIIQVYWRWHSCHSRVFIEGHYELKENQLN	--HHHHHHHHHHHHHHHHHHHHHHHHHHHHHHHHHHHHHHHHHHHHHHHHHHHHHHHHHHHHHHHHHHHHHHHHHHHHHHHHHHHHHHHHHHHHEH----	47	HHHHHHHH		IQCF5_75							FALSE
O94829	IPO13	0.389271	820	KAVFQCAV	LVTSVTLTLFQQGPRDHPDIVDSFMQLLAQALKRKPDLFLCERLDVKAVFQCAVLALKFPEAPTVKASCGFFTELLPRCGEVESVGKVVQEDGRMLLIAV	--HHHHHHH--------HHHHHHHHHHHHHHHHHHHHHH------HHHHHHHHHHH-------HHHHHHHHHHHHHH----HHHHHHHHHHHHHHHHH--	47	HHHHHHHH		IPO13_820							FALSE
Q9BQS7	HEPH	0.389266	668	TVQLQGMR	NRMHAINGFLFSNLPRLDMCKGDTVAWHLLGLGTETDVHGVMFQGNTVQLQGMRKGAAMLFPHTFVMAIMQPDNLGTFEIYCQAGSHREAGMRAIYNVSQ	--EEEE----------EEEE---EEEEEEEE--------EEEEE--EEEE-----EEEEE----EEEEEEEE-----EEEE---HHHHHH---EEEEEE-	47	EEEE----		HEPH_668							FALSE
A2A2Y4	FRMD3	0.389118	248	FVVFQGNK	LRGQSPPVAEFNLLLKAHTLETYGVDPHPCKDSTGTTTFLGFTAAGFVVFQGNKRIHLIKWPDVCKLKFEGKTFYVIGTQKEKKAMLAFHTSTPAACKHL	-----HHHHHHHHHHHHHH--------EE-------EEEEEE----EEEEE-------EE----EEEEE---EEEEEEEE----EEEEEEE--HHHH---	47	EEEEE---		FRMD3_248							FALSE
Q9NRC6	SPTN5	0.388893	3081	LAQLQAVR	AEATQALLRRLEATKRDLEAFSPRIERLQQTAALLESRKNPESPKVLAQLQAVREAHAELLRRAEARGHGLQEQLQLHQLERETLLLDAWLTTKAATAES	HHHHHHHHHHHHHHHHHHHH-HHHHHHHHHHHHHHHH-----HHHHHHHHHHHHHHHHHHHHHHHHHHHHHHHHHHHHHHHHHHHHHHHHHHHHHHHH--	47	HHHHHHHH		SPTN5_3081							FALSE
Q5T7P8	SYT6	0.388594	282	KCKLQTRV	KINFSLRYDYETETLIVRILKAFDLPAKDFCGSSDPYVKIYLLPDRKCKLQTRVHRKTLNPTFDENFHFPVPYEELADRKLHLSVFDFDRFSRHDMIGEV	-EEEEEEE-----EEEEEEEEE-------------EEEEEEE-----EEEEEEEE-------E-EEEEEE---------EEEEEEEE-------------	47	-EEEEEEE		SYT6_282							FALSE
P51587	BRCA2	0.38829	1073	SAHLQSSV	NIKKSKMFFKDIEEQYPTSLACVEIVNTLALDNQKKLSKPQSINTVSAHLQSSVVVSDCKNSHITPQMLFSKQDFNSNHNLTPSQKAEITELSTILEESG	------E--HHHHHHHHHH--HHHHEE---------------------------EEE---------------------------HHHHHHHHHHHH----	47	--------		BRCA2_1073							FALSE
Q58EX7	PKHG4	0.388083	352	CALLQGAI	PSQSLLTHIPTAGLPTSLGGGLPYCHQAWLDFRRRLEALLQNCQAACALLQGAIESVKAVPQPMEPGEVGQLLQQTEVLMQQVLDSPWLAWLQCQGGREL	---HH--------------------HHHHHHHHHHHHHHHHHHHHHHHHHHHHHHHHH-------HHHHHHHHHHHHHHHHHHHHHHHHHHHHHHH----	47	HHHHHHHH		PKHG4_352							FALSE
Q8IY92	SLX4	0.387776	374	AVRLQTAQ	KTLRPSVPQIPECPICGKPFLTLKSRTSHLKQCAVKMEVGPQLLLQAVRLQTAQPEGSSSPPMFSFSDHSRGLKRRGPTSKKEPRKRRKVDEAPSEDLLV	-------------------------HHHHHHHHHHH----HHHHHHHHHHHHHHHH--------------------------------------------	47	HHHHHHHH		SLX4_374							FALSE
Q93008	USP9X	0.387737	2246	SSRMQSSI	LLKLSVPATFMLVSLDEGPGPPIKYQYAELGKLYSVVSQLIRCCNVSSRMQSSINGNPPLPNPFGDPNLSQPIMPIQQNVADILFVRTSYVKKIIEDCSN	-----HHHHHHHHH---------------HHHHHHHHHHHHH----HHHHH--------------------------HHHHHHHH-----EEEEEE----	47	HHHHH---		USP9X_2246							FALSE
P15309	PPAP	0.387338	259	KSRLQGGV	VYDPLYCESVHNFTLPSWATEDTMTKLRELSELSLLSLYGIHKQKEKSRLQGGVLVNEILNHMKRATQIPSYKKLIMYSAHDTTVSGLQMALDVYNGLLP	--HHHHHHHH----------HHHHHHHHHHHHHHHHHHH-----HHHHHHH-HHHHHHHHHHHHHH-------EEEEEE---HHHHHHHHH---------	47	HHHHH-HH		PPAP_259							FALSE
Q8TE82	S3TC1	0.38713	1075	HAWLQAGK	LEGQLLETISQLYLSLGTERAYKSALDYTKRSLGIFIDLQKKEKEAHAWLQAGKIYYILRQSELVDLYIQVAQNVALYTGDPNLGLELFEAAGDIFFDGA	-HHHHHHHHHHHHH-----HHHHHHHHHHHHHHHHHHH----HHHHHHHHHHHHHHHHH---HHHHHHHHHHHHHHHH----HHHHHHHHHHHHHH----	47	HHHHHHHH		S3TC1_1075							FALSE
O95715	CXL14	0.386872	90	HPKLQSTK	SRKGPKIRYSDVKKLEMKPKYPHCEEKMVIITTKSVSRYRGQEHCLHPKLQSTKRFIKWYNAWNEKRRVYEE	-------E-----EEEE---------EEEEEEEE--------EEE----HHHHHHHHHHHHHH---------	47	---HHHHH		CXL14_90							FALSE
O95264	5HT3B	0.386845	220	YSILQSSA	SLTFKSILHTVEDVDLAFLRSPEDIQHDKKAFLNDSEWELLSVSSTYSILQSSAGGFAQIQFNVVMRRHPLVYVVSLLIPSIFLMLVDLGSFYLPPNCRA	--EE--------EEEEEE------------------EEEEEEEEEEEEEE------EEEEEEEEEEEE-HHHHHHHHHHHHHHHHHHHHHHH--------	47	EEEE----		5HT3B_220							FALSE
P12270	TPR	0.386827	2329	RVRLQTTL	AGLEIDSQQEEEPVQASDESDLPSTSQDPPSSSSVDTSSSQPKPFRRVRLQTTLRQGVRGRQFNRQRGVSHAMGGRGGINRGNIN	----------------------------------------------EEE------------------------------------	47	EEE-----		TPR_2329							FALSE
Q9H1Z9	TSN10	0.386358	305	VVLLQGAE	NDQCGFGVLRLDADAAQRVVYLEGCGPPLRRWLRANLAASGGYAIAVVLLQGAELLLAARLLGALAARSGAAYGPGAHGEDRAGPQSPSPGAPPAAKPAR	------------------EEEE---HHHHHHHHH--HHHHHHHHHHHHHHHHHHHHHHHHHHHHHHHHH-------------------------------	47	HHHHHHHH		TSN10_305							FALSE
Q8NAG6	ANKL1	0.386017	276	NARLQALT	EVSGAEDPASDTPPWAGSLPPTRQGLLHVVHANQRVPRSQGTEAELNARLQALTLTPPNAAGFQSSPSSMPLLDRSPAHSPPRTPTPGASDCHCLWEHQT	------------------------------------------HHHHHHH---------------------------------------------------	47	HHH-----		ANKL1_276							FALSE
Q9Y238	DLEC1	0.385878	971	HVYLQSSQ	LHSLGECRVDITLEALHCQHLETVLELEVENGAWSYLPVYAEVQKPHVYLQSSQVEVRNLYLGVPTKTTITLINGTLLPTQFHWGKLLGHQAEFCMVTVS	-----EEEEEEEEEE-----EEEEEEEEE-----EEEEEEEEEEEEEEEEE--------EEE---EEEEEEEEE----EEEEEEEE-------EEEEEE-	47	EEEEE---		DLEC1_971							FALSE
Q8N148	OR6V1	0.385783	300	KTVLQGQM	YSSTIFLYVRPGKAHSVQVRKVVALVTSVLTPFLNPFILTFCNQTVKTVLQGQMQRLKGLCKAQ	---EEEEEEE---------HHHHHHHHHHHHHHH--------HHHHHHHHHHHHHHHHHHH---	47	HHHHHHHH		OR6V1_300							FALSE
Q9NZ52	GGA3	0.385655	645	SIVLQAAV	SALPVTAYDKNGFRILFHFAKECPPGRPDVLVVVVSMLNTAPLPVKSIVLQAAVPKSMKVKLQPPSGTELSPFSPIQPPAAITQVMLLANPLKEKVRLRY	----EEEEE----EEEEEEEE--------EEEEEEEEEE-------EEEEEEE----EEEEE-------------------EEEEEEE------EEEE--	47	EEEEEEE-		GGA3_645							FALSE
O95071	UBR5	0.385482	198	QVVLQGKS	SAGARDSRRQTRVIRTGRDRGSGLLGSQPQPVIPASVIPEELISQAQVVLQGKSRSVIIRELQRTNLDVNLAVNNLLSRDDEDGDDGDDTASESYLPGED	----------EEEEEE-------EEEE------------HHHHHHHHHH-----HHHHHHHHHH----HHHHHHHH------------------------	47	HHH-----		UBR5_198							FALSE
P48380	RFX3	0.385415	17	TVTLQTSV	MQTSETGSDTGSTVTLQTSVASQAAVPTQVVQQVPVQQQVQQVQTVQQVQHVYPAQVQYVEGSDTVYTNGAIRTTTYPYTETQMYSQNTGGNYFDTQGSS	----------------------------EEE------------------------EEEEE---------------------------------E------	13	--------		RFX3_17							FALSE
Q9H0D2	ZN541	0.385169	376	TALLQARS	APAALDTELPEEPCLPQKEPATDVFTAPNSRAAENGAPDPPEPEPDTALLQARSTAECWPEGGSVPACLPLFRGQTVPASSQPSSHSFQWLRNLPGCPKS	------------------------EEEE-----------------------------------------------------------EEEEE--------	47	--------		ZN541_376							FALSE
Q15762	CD226	0.385165	225	RCYLQASA	LLTYCNLVHGRNFTSKFPRQIVSNCSHGRWSVIVIPDVTVSDSGLYRCYLQASAGENETFVMRLTVAEGKTDNQYTLFVAGGTVLLLLFVISITTIIVIF	-EEEEE-----EEEE----EEEEE------EEEEE---------EEEEEEEEE-----EEEEEEEE-------EEHHHHHHHHHHHHHHHHHHHHHH---	47	EEEEEEE-		CD226_225							FALSE
Q15916	ZBTB6	0.385072	76	ITILQSAE	LRQQNLFCDVSIYINDTEFQGHKVILAACSTFMRDQFLLTQSKHVRITILQSAEVGRKLLLSCYTGALEVKRKELLKYLTAASYLQMVHIVEKCTEALSK	-------EEEEEEE--EEEEEEEEEE----HHHHHHH--------EE------HHHHHHHHHH--------HHHHHHHHHHHHH---HHHHHHHHHHH--	47	E------H		ZBTB6_76							FALSE
Q6ICG6	K0930	0.385016	204	GVIFQGSI	EESKISYPNIFFMIDSFEEVFSDMTVGEGEMVCVELVASDKTNTFQGVIFQGSIRYEALKKVYDNRVSVAARMAQKMSFGFYKYSNMEFVRMKGPQGKGH	---------EEEEE--HHHHH---EE-----EEEEEEE-------EEEEEEE---HHHHHHHHHH-------HHHHHH--------EEEEEEE-------	47	EEEEEE--		K0930_204							FALSE
Q8IWJ2	GCC2	0.384854	1208	ITSLQSSV	MNMEIADYERLMKELNQKLTNKNNKIEDLEQEIKIQKQKQETLQEEITSLQSSVQQYEEKNTKIKQLLVKTKKELADSKQAETDHLILQASLKGELEASQ	------HHHHHHHHHHHHHHHHHHHHHHHHHHHHHHHHHHHHHHHHHHHHHHHHHHHHHH--HHHHHHHHHHHHHHHHHHHHHHHHHHHHHHHHHHH---	47	HHHHHHHH		GCC2_1208							FALSE
Q8TER0	SNED1	0.383886	376	VCVCQAGY	CTHGINSFRCQCPAGFGGPTCETAQSPCDTKECQHGGQCQVENGSAVCVCQAGYTGAACEMDVDDCSPDPCLNGGSCVDLVGNYTCLCAEPFKGLRCETG	-------EEEEE-------------------------EEEE----EEEEE-------------------------EEE-----EEEEE------------	47	EEEE----		SNED1_376							FALSE
P98161	PKD1	0.383681	4216	PSRLQAVF	SRGSKVSPDVPPPSAGSDASHPSTSSSQLDGLSVSLGRLGTRCEPEPSRLQAVFEALLTQFDRLNQATEDVYQLEQQLHSLQGRRSSRAPAGSSRGPSPG	------------------------------------------------HHHHHHHHHHHHHHHHHHHHHHHHHHHHHHHHHHHH----------------	47	--HHHHHH		PKD1_4216							FALSE
Q05707	COEA1	0.383584	926	VTNLQAKH	FVGADINTILITNLLSGMDYNVKIFASQASGFSDALTGMVKTLFLGVTNLQAKHVEMTSLCAHWQVHRHATAYRVVIESLQDRQKQESTVGGGTTRHCFY	-----EEEEEEE------EEEEEEEEEE-------EEEEEEE-------EEEEE----EEEEEEE------EEEEEEEE-----EEEEEE----EEEE--	47	---EEEEE		COEA1_926							FALSE
Q92610	ZN592	0.382805	292	LVALQAKR	LEFNSHPSNSIGESKGLARELGTCSSVPPRQRLKPAHSKLSSCVAALVALQAKRVASVTKEDQPGHTKDLSGPTKESSKGSPKMPKSPKSPRSPLEATRK	-----------------------------------------HHHHHHH---------------------------------------------HHHH---	47	HH------		ZN592_292							FALSE
P56159	GFRA1	0.382169	399	CANLQAQK	SDVTVWQPAFPVQTTTATTTTALRVKNKPLGPAGSENEIPTHVLPPCANLQAQKLKSNVSGNTHLCISNGNYEKEGLGASSHITTKSMAAPPSCGLSPLL	----------------------------------------------------------------------------------------------------	47	--------		GFRA1_399							FALSE
Q7LBE3	S26A9	0.382113	496	VVVFQTQF	LKQLTDPYYLWRKSKLDCCIWVVSFLSSFFLSLPYGVAVGVAFSVLVVVFQTQFRNGYALAQVMDTDIYVNPKTYNRAQDIQGIKIITYCSPLYFANSEI	------HHHHHH--HHHHHHHHHHHHHHHHHHHHHHHHHHHHHHHHHHHHHH----EEEEEE------EE-------------EEEEEE-----------	47	HHHHHH--		S26A9_496							FALSE
Q9HBG4	VPP4	0.381869	672	KSQLQASR	FNYSDSSNAPLYKHQQEVQSFFVVMALISVPWMLLIKPFILRASHRKSQLQASRIQEDATENIEGDSSSPSSRSGQRTSADTHGALDDHGEEFNFGDVFV	--------------HHHHHHHHHHHHHHHHHHHH---HHHHHHHHHH-----------------------------------------------------	47	H-------		VPP4_672							FALSE
Q16873	LTC4S	0.381776	19	GVLLQAYF	MKDEVALLAAVTLLGVLLQAYFSLQVISARRAFRVSPPLTTGPPEFERVYRAQVNCSEYFPLFLATLWVAGIFFHEGAAALCGLVYLFARLRYFQGYARS	----EEHHHHHHHHHHHHHHHHHHHHHHHHHH------------HHHHHHHHHHHHHHHHHHHHHHHHHHHHHHHHHHHHHHHHHHHHHHHHHHHHHH--	15	HHHHHHHH		LTC4S_19							FALSE
Q14679	TTLL4	0.381095	682	LSRMQSRF	KRNDDWLGCWGHHMKSPSFRSIREHQKLNHFPGSFQIGRKDRLWRNLSRMQSRFGKKEFSFFPQSFILPQDAKLLRKAWESSSRQKWIVKPPASARGIGI	------EEEE----------------EEEE-----EEE--HHHHHHHHHHHHH-----------------HHHHHHHHHHH----EEEEE----------	47	HHHHHHH-		TTLL4_682							FALSE
Q9NRE2	TSH2	0.38069	43	VAQLQGGN	MPRRKQQAPKRAAGYAQEEQLKEEEEIKEEEEEEDSGSVAQLQGGNDTGTDEELETGPEQKGCFSYQNSPGSHLSNQDAENESLLSDASDQVSDIKSVCG	-------------------HHHHHHHHH------------------------------------------------------------------------	39	--------		TSH2_43							FALSE
Q96P20	NLRP3	0.380635	225	TVVFQGAA	KEHRSQQEREQELLAIGKTKTCESPVSPIKMELLFDPDDEHSEPVHTVVFQGAAGIGKTILARKMMLDWASGTLYQDRFDYLFYIHCREVSLVTQRSLGD	-------HHHHHHHHH-----------------------------EEEEEEE-----HHHHHHHHHHHHH---------EEEEEE---------------	47	EEEEEE--		NLRP3_225							FALSE
Q15165	PON2	0.380561	328	GSVLQGSS	DIWVGCHPNGQKLFVYDPNNPPSSEVLRIQNILSEKPTVTTVYANNGSVLQGSSVASVYDGKLLIGTLYHRALYCEL	--EEH---HHHHHHHH-------EEEEEEE------EEEEEEE---------EEEEEE---EEEEEE----------	47	------EE		PON2_328							FALSE
Q9Y2D2	S35A3	0.38054	251	VVVLQALG	KQSVWIRNIQLGFFGSIFGLMGVYIYDGELVSKNGFFQGYNRLTWIVVVLQALGGLVIAAVIKYADNILKGFATSLSIILSTLISYFWLQDFVPTSVFFL	---HHHHHHHHHHHHHHHHHHHHHH-----------------EEHHHHHHHHHHHHHHHHHHHH---HHHHHHHHHHHHHHHHHHHHHH--------E--	47	HHHHHHHH		S35A3_251							FALSE
P11055	MYH3	0.37884	1092	YCQLQSKV	EKKLRVDLERNKRKLEGDLKLAQESILDLENDKQQLDERLKKKDFEYCQLQSKVEDEQTLGLQFQKKIKELQARIEELEEEIEAERATRAKTEKQRSDYA	-------HHHHH------HHHHHHHHHHHHHHHHHHHHHHHHHHHHHHHHHHHHHHHHHHHHHHHHHHHHHHHHHHHHHHHHHHHHHHHHHHHHH-----	47	HHHHHHHH		MYH3_1092							FALSE
Q14669	TRIPC	0.378378	559	KAILQAGG	MEALPRSSAVVVDAIPVFLEKLQVIQCIDVAEQALTALEMLSRRHSKAILQAGGLADCLLYLEFFSINAQRNALAIAANCCQSITPDEFHFVADSLPLLT	------EHHHHHHHHHHHHHHH-----HHHHHHHHHHHHHHHHHHHHHHHH---HHHHHHH-----HHHHHHHHHHHHHHH-------HHHHHHHHH---	47	HHHHH---		TRIPC_559							FALSE
Q96BM0	I27L1	0.378202	72	VAILQSVG	VAVGTVLVALSAMGFTSVGIAASSIAAKMMSTAAIANGGGVAAGSLVAILQSVGAAGLSVTSKVIGGFAGTALGAWLGSPPSS	---HHHHHHH----------HHHHHHHHHHHHHHHH--------HHHHHHHHHHHH---HHHHHHHHHHHHHHHHHH------	47	HHHHHHHH		I27L1_72							FALSE
Q9P0V3	SH3B4	0.378069	254	LSVLQAKS	ESSSATTNSTGNIFDELPVTNGLHAEPPVRRDNPFFRSKRSYSLSELSVLQAKSDAPTSSSFFTGLKSPAPEQFQSREDFRTAWLNHRKLARSCHDLDLL	---------------------------------------------HHHHH---------------------------HHHHHHHH-HHHHHHH-------	47	HHHH----		SH3B4_254							FALSE
P46109	CRKL	0.377912	29	QTRLQGQR	MSSARFDSSDRSAWYMGPVSRQEAQTRLQGQRHGMFLVRDSSTCPGDYVLSVSENSRVSHYIINSLPNRRFKIGDQEFDHLPALLEFYKIHYLDTTTLIE	--------------------HHHHHHHHH-----EEEEEE-------EEEEE-----EEEEEEEE----EEEE-------HHHHHHHHHH----------	25	HHHHH---		CRKL_29							FALSE
Q15061	WDR43	0.37728	73	PARLQAKE	PHSQAYFALASTDGHLRVWETANNRLHQEYVPSAHLSGTCTCLAWAPARLQAKESPQRKKRKSEAVGMSNQTDLLALGTAVGSILLYSTVKGELHSKLIS	-----EEEEE----EEEEEE----EEEEEEE---------EEEEE-------EEE-------EEEEE------EEEEE----EEEEEE----EEEEE---	47	------EE		WDR43_73							FALSE
P98161	PKD1	0.376165	1653	TVQLQAVV	SVGTFNIIVTAENEVGSAQDSIFVYVLQLIEGLQVVGGGRYFPTNHTVQLQAVVRDGTNVSYSWTAWRDRGPALAGSGKGFSLTVLEAGTYHVQLRATNM	---EEEEEEEEE-----EEEEEEEEEEE----EEE-----EEE---EEEEEEEEE----EEEEEEE------EEE----EEEEEE----EEEEEEEEE--	47	EEEEEEEE		PKD1_1653							FALSE
Q9NZ43	USE1	0.375898	112	TVHLQSRA	SWKVDFLKGMLQAEKLTSSSEKALANQFLAPGRVPTTARERVPATKTVHLQSRARYTSEMRSELLGTDSAEPEMDVRKRTGVAGSQPVSEKQLAAELDLV	--HHHHHHHHHHH-----HHHHHHHHH------------------HHHHHHHHHHHHHHHHHH-------------EEEE-------------HHHH---	47	HHHHHHHH		USE1_112							FALSE
Q8NBJ5	GT251	0.37587	504	VISLQGAR	DVEREGLDWDLIYVGRKRMQVEHPEKAVPRVRNLVEADYSYWTLAYVISLQGARKLLAAEPLSKMLPVDEFLPVMFDKHPVSEYKAHFSLRNLHAFSVEP	----------EEEEE------------EEE---EEE----HHHHHHHHHHHHHHHHHH----------------------HHHHHHH------EEEE---	47	HHHHHHHH		GT251_504							FALSE
P0C2Y1	NBPF7	0.37561	415	NTTLQGSF	SKGEETPLGFPDTKYCWKDEKDERMSQKVAFLLDEKNYNSKPSSIPNTTLQGSFTED	----------------------HHHHHHHE---------------------------	47	--------		NBPF7_415							FALSE
P46531	NOTC1	0.37495	1466	VCSLQCNN	CPAKFNGLLCHILDYSFGGGAGRDIPPPLIEEACELPECQEDAGNKVCSLQCNNHACGWDGGDCSLNFNDPWKNCTQSLQCWKYFSDGHCDSQCNSAGCL	---------------------------------------------------------------------------------HH-----------------	47	--------		NOTC1_1466							FALSE
O75592	MYCB2	0.374478	1326	PVLLQAGW	YTAKIKLFELGPDGGDHETDGDLLAETDVLAYDCAAREKYAMMFDEPVLLQAGWWYVAWARVSGPSSDCGSHGQASITTDDGVVFQFKSSKKSNNGTDVN	--EEEEEEEE-----------EEEE---EEEE------EEEEE-----------EEEEEEEE------------EEEEE---EEEEEEE-----------	47	--------		MYCB2_1326							FALSE
Q96QH2	PRAM	0.374379	23	KAKFQASQ	MAHHLPAAMESHQDFRSIKAKFQASQPEPSDLPKKPPKPEFGKLKKFSQPELSEHPKKAPLPEFGAVSLKPPPPEVTDLPKKPPPPEVTDLPKKPPPPEV	----------------------------------------------------------------------------------------------------	19	--------		PRAM_23							FALSE
O15379	HDAC3	0.374265	255	CIVLQCGA	DMYEVGAESGRYYCLNVPLRDGIDDQSYKHLFQPVINQVVDFYQPTCIVLQCGADSLGCDRLGCFNLSIRGHGECVEYVKSFNIPLLVLGGGGYTVRNVA	-----------EEEEE--------HHHHHHHHHHHHHHHHH-----EEEEE-------------EE--HHHHHHHHHHHHH----EEEEE----------	47	EEEEE---		HDAC3_255							FALSE
Q15788	NCOA1	0.374191	855	PASLQSAT	SQFTADLDQFDQLLPTLEKAAQLPGLCETDRMDGAVTSVTIKSEILPASLQSATARPTSRLNRLPELELEAIDNQFGQPGTGDQIPWTNNTVTAINQSKS	----HHHHHHHHH---------------------------------------------------------------------------------------	47	--------		NCOA1_855							FALSE
Q69YL0	NCAS2	0.374134	39	FALLQAQL	MVLRRLLAALLHSPQLVERLSESRPIRRAAQLTAFALLQAQLRGQDAARRLQDLAAGPVGSLCRRAERFRDAFTQELRRGLRGRSGPPPGSQRGPGANI	-HHHHHHHHH---HHHHHHH----HHHHHHHHHHHHHHHHHHHHHHHHHHHHHH----HHHHHHHHHHHHHHHHHHHHHHHHH----------------	35	HHHHHHHH		NCAS2_39							FALSE
Q6ZTR7	CBAR2	0.373833	224	RAKMQGVY	KLKDLQKFFCDFVTIEMVFHAKAVEVYSSAFQTLEKYDLERDLLDFRAKMQGVYGHYDTRLLANTSPPPSVLQSLASQGTLQVQLSRANEDPEHPHANHG	--HHHHHHHHHHHHHHHHHHHHHHHHHHHHHHHHH---HHHHHHHHHHH---------------------------------------------------	47	HHH-----		CBAR2_224							FALSE
Q5T4S7	UBR4	0.373687	1465	PVRLQAWL	ANENLSAKFCNRVLKFFTKLFQLTEKSPNPSLLHLCGSLAQLACVEPVRLQAWLTRMTTSPPKDSDQLDVIQENRQLLQLLTTYIVRENSQVGEGVCAVL	------HHHHHHHHHHHHHHHHHH-------HHHHHHHHHH-----HHHHHHHHHHHHE-----------HHHHHHHHHHHHHHHH----------EE--	47	HHHHHHHH		UBR4_1465							FALSE
Q9BXL6	CAR14	0.373677	849	LCLLQGFK	EGSSTCFWAESCLTLVPYTLVRPHRPARPRPVLLVPRAVGKILSEKLCLLQGFKKCLAEYLSQEEYEAWSQRGDIIQEGEVSGGRCWVTRHAVESLMEKN	------------------------------EEEEE--HHHHHHHHHH------------------HHHHH----EEEE------EEEEEHHHHHHHHH--	47	H-------		CAR14_849							FALSE
Q86T82	UBP37	0.373296	357	NAILQSLF	QPVPLSVKKLRCNQDYTGWNKPRVPLSSHQQQQLQGFSNLGNTCYMNAILQSLFSLQSFANDLLKQGIPWKKIPLNALIRRFAHLLVKKDICNSETKKDL	-----------------------------------EEE----HHHHHHHHHHHH-HHHHHHHHH----------HHHHHHHHHHHHHHH-----------	47	HHHHHHHH		UBP37_357							FALSE
Q969R5	LMBL2	0.373233	132	LARLQGKP	GSGSEPAVCEMCGIVGTREAFFSKTKRFCSVSCSRSYSSNSKKASILARLQGKPPTKKAKVLHKAAWSAKIGAFLHSQGTGQLADGTPTGQDALVLGFDW	------EEEEE----------------EEEEEE-------------------------------------------------------------------	47	--------		LMBL2_132							FALSE
Q05BQ5	MBTD1	0.373233	96	LARLQGKP	DGKSGMATCEMCGMVGVRDAFYSKTKRFCSVSCSRSYSSNSKKASILARLQGKPPTKKAKVLQKQPLVAKLAAYAQYQATLQNQAKTKAAVSMEGFSWGN	-----EEEEEE----------------EEEHHHHHHHH--------------------------------------------------------------	47	--------		MBTD1_96							FALSE
Q6JQN1	ACD10	0.373136	563	AAILQGVY	RGINDCDLTQLGIPAAEEYFRMYCLQMGLPPTENWNFYMAFSFFRVAAILQGVYKRSLTGQASSTYAEQTGKLTEFVSNLAWDFAVKEGFRVFKEMPFTN	---------------HHHHHHHHHHHH---------HHHHHHHHHHHHHHHHHHHHHHH-------HHHHHHHHHHHHHHHHHHHHHHHHH---------	47	HHHHHHHH		ACD10_563							FALSE
Q8IZT6	ASPM	0.372365	1882	VISLQSAY	QSAFRGYNKRVKYQSVLQSIIKIQRWYRAYKTLHDTRTHFLKTKAAVISLQSAYRGWKVRKQIRREHQAALKIQSAFRMAKAQKQFRLFKTAALVIQQNF	-HHHHHHHHHHHHHHHHHHHHHHHHHHHHHHHHHHHHHHHHHHHHHHHHHHHHHHHHHHHHHHHHHHHHHHHHHHHHHHHHHHHHHHHHHHHHHHHHH--	47	HHHHHHHH		ASPM_1882							FALSE
Q9N2K0	ENH1	0.372162	443	LSVLQAQV	PLMVGLGLSASTVALGTGIAGISTSVMTFRSLSNDFSASITDISQTLSVLQAQVDSLAAVVLQNRRGLDLLTAEKGGLCIFLNEECCFYLNQSGLVYDNI	--HHHHHHHHHHHHH------HHHHHHHHHHHHHHHHHHHHHHHHHHHHHHHHHHHHHHHHHHHHH----HH-----EEEEE---EEEEE----EEEE--	47	HHHHHHHH		ENH1_443							FALSE
Q9N2J8	ENH3	0.372162	443	LSVLQAQV	PLMVGLGLSASTIALSTGIAGISTSVTTFRSPSNDFSASITDISQTLSVLQAQVDSLAAVVLQNRRGLGLSILLNEECCFYLNQSGLVYENIKKLKDRAQ	--HHHHHHHHHHHHHH----HHHHHHHHHHHHHHHHHHHHHHHHHHHHHHHHHHHHHHHHHH-------EEEEE---EEEEE----EHHHHHHHHHHH--	47	HHHHHHHH		ENH3_443							FALSE
Q96J84	KIRR1	0.371739	134	VILLQAGT	NLEITDAELSDDASYECQATEAALRSRRAKLTVLIPPEDTRIDGGPVILLQAGTPHNLTCRAFNAKPAATIIWFRDGTQQEGAVASTELLKDGKRETTVS	--EE--------EEEEEEEEE----EEEEEEEEE-------------EEEE----EEEEEEEE-----EEEEEEE----------EEEEE----EEEEE-	47	-EEEE---		KIRR1_134							FALSE
Q6ZST2	COLDT	0.371644	52	LATLQAYK	LLLNQTLATTEKQTALQAAEKFVDELCISYSAKKGRGYARKRQKNLLATLQAYKPQNPKDAPVNCDKCGKPGNVKNDCPGSMRKPARPCPICGGDHWRVD	---HHHHHHHHHHHHHHHHHHHHHHHHHHHH-----HHHHHHHHHHHHHHH-------------------------------------------------	47	HHHHH---		COLDT_52							FALSE
Q9C0I3	CCSE1	0.371498	197	KPVLQSQS	VFINCLSSGKSEGDDSGFTEDQTRRSVKQSTRKLLPKSFSSHYKFSKPVLQSQSISLVQQSEFSLEVTQYQEREPVLVRASPSCSVDVTERAGSSLQSPL	--E----------------------------------------------------------------------------------HHHHHHH--------	47	--------		CCSE1_197							FALSE
Q9UBN7	HDAC6	0.371384	478	WPVLQSRT	LEALEPFWEVLVRSTETVERDNMEEDNVEESEEEGPWEPPVLPILTWPVLQSRTGLVYDQNMMNHCNLWDSHHPEVPQRILRIMCRLEELGLAGRCLTLT	-----------------------------------------------------EEEEE-HHHHHH------------HHHHHHHHHHHH--HHHHHH---	47	-------E		HDAC6_478							FALSE
Q96DT0	LEG12	0.371369	66	MVMLQGVV	SWSCPTVMSPGEKLDPIPDSFILQPPVFHPVVPYVTTIFGGLHAGKMVMLQGVVPLDAHRFQVDFQCGCSLCPRPDIAFHFNPRFHTTKPHVICNTLHGG	----------------------------------EEE---------EEEEEEEE-----EEEEE------------EEEEEEE-------EEEEE-----	47	EEEEEEEE		LEG12_66							FALSE
Q96K83	ZN521	0.371271	1241	PAKLQCHL	EKKTYQCIKCQMVFYNEWDIQVHVANHMIDEGLNHECKLCSQTFDSPAKLQCHLIEHSFEGMGGTFKCPVCFTVFVQANKLQQHIFSAHGQEDKIYDCTQ	--------------------EEEEEE------------------------EEEEEE-----------------EE------EEEEEEE------------	47	----EEEE		ZN521_1241							FALSE
Q10471	GALT2	0.371191	511	LIKLQGCR	GHFADGVVGVYECHNAGGNQEWALTKEKSVKHMDLCLTVVDRAPGSLIKLQGCRENDSRQKWEQIEGNSKLRHVGSNLCLDSRTAKSGGLSVEVCGPALS	------EEEEEE-------EEEEE----EEEE----EEEE------EEEEEE-------EEEEEE----EEEE-----EEEE-------EEEEE------	47	EEEEEE--		GALT2_511							FALSE
Q10567	AP1B1	0.371187	878	SSKLQSSN	LYPLHILFVEDGKMDRQMFLATWKDIPNENEAQFQIRDCPLNAEAASSKLQSSNIFTVAKRNVEGQDMLYQSLKLTNGIWVLAELRIQPGNPSCTDLELS	----EEEE-------HHHHHHHHH-------EEEE-------HHHHHHHHHH---EEEEE------HEEEEEEEE----EEEEEEEEE-----EEEEEE-	47	HHHHHH--		AP1B1_878							FALSE
Q8N1G2	CMTR1	0.370431	201	HSVLQCKS	ACEQVSWFPECTTEIPDTQEMSDWMVVGKRKMIIEDETEFCGEELLHSVLQCKSVFDVLDGEEMRRARTRANPYEMIRGVFFLNRAAMKMANMDFVFDRM	----EEE-------------HHHHH-----------------HHHHHHHHHHHHH-----HHHHHHHHH-----HHH-------HHHHHHHHHHHHH---	47	HHHHHHHH		CMTR1_201							FALSE
Q8WXD9	CSKI1	0.370417	1240	VPKLQGSP	ELPPPPPPAEPPPTDLAHLPPLPPPEGEARKPAKPPVSPKPVLTQPVPKLQGSPTPTSKKVPLPGPGSPEVKRAHGTPPPVSPKPPPPPTAPKPVKAVAG	----------------------------------------------------------------------------------------------------	47	--------		CSKI1_1240							FALSE
Q68DX3	FRPD2	0.369495	152	RCTLQSVL	SQMHVYSLGMTLYWSAGFHVPPHQPLQLCEPLHSILLTMCEDQPHRRCTLQSVLEACRVHEKEVSVYPAPAGLHIRRLVGLVLGTISEVEKRVVEESSSV	--HHHHHHHHHHHHHH-------------HHHHHHHHHH----------HHHHHHHHHHHHHH-------HHHHHHHHHHHHH--HHH----E-------	47	---HHHHH		FRPD2_152							FALSE
Q9Y2T2	AP3M1	0.369096	361	LVNLQSGA	TVHMPKVVLNMNLTPTQGSYTFDPVTKVLTWDVGKITPQKLPSLKGLVNLQSGAPKPEENPSLNIQFKIQQLAISGLKVNRLDMYGEKYKPFKGVKYVTK	---------EEEEEE--EEEEEEE---EEEEEE-------EEEEEEEEEE-----------EEEEEEEE--------EEEEEEEE--------EEEE---	47	EEEE----		AP3M1_361							FALSE
P40879	S26A3	0.369009	90	VAVLQGLA	KVCCSCSPQKAKRIVLSLFPIASWLPAYRLKEWLLSDIVSGISTGIVAVLQGLAFALLVDIPPVYGLYASFFPAIIYLFFGTSRHISVGPFPILSMMVGL	-------HHHHHHHHHHH-------------HHHHHHHHHHHHHHHHHHHHHHHHHH------HHHHHHHHHHHHHHHHH----------HHHHHHHH--	47	HHHHHHHH		S26A3_90							FALSE
O75157	T22D2	0.368262	233	VASMQGAH	MEYYERDSDSSVLTRSGDCIRHSSTFDQTAERDSGLGATGGSVVVVVASMQGAHGPESGTDSSLTAVSQLPPSEKMSQPTPAQPQSFSVGQPQPPPPPVG	------------EEE---------------------------EEEEE-----------------------------------------------------	47	E-------		T22D2_233							FALSE
P26010	ITB7	0.368202	444	WVSLQATH	TLEHSSLPPGVHISYESQCEGPEKREGKAEDRGQCNHVRINQTVTFWVSLQATHCLPEPHLLRLRALGFSEELIVELHTLCDCNCSDTQPQAPHCSDGQG	----------EEEEEEEE-----E---------EE-------EEEEEEEEEEE-------EEEEEEEEE-EEEEEEEEEE--------------------	47	EEEEEEE-		ITB7_444							FALSE
Q9HC21	TPC	0.368173	64	HGILQASR	TKFQVAVAGSVSGLVTRALISPFDVIKIRFQLQHERLSRSDPSAKYHGILQASRQILQEEGPTAFWKGHVPAQILSIGYGAVQFLSFEMLTELVHRGSVY	-HHHHHHHHHHHHHHHHHHHHHHHHHHHHHH------------------HHHHHHHH----HHHHHHHHHHHHHHHHHHHHHHHHHHHHHHHHHH-----	47	---HHHHH		TPC_64							FALSE
P59773	MNARL	0.367805	31	SALLQASL	MDLSVLPNNNHPDKFLQLDVKSLTRSSALLQASLVRFPGGNYPAAQHWQNLVYSQREKKNIAAQRIRGSSADSLVTADSPPPSMSSVMKNNPLYGDLSLE	---E---------HHHHH----HH------HEEE------------HHHHHHEHH-----------------EEE-------------------------	27	----HEEE		MNARL_31							FALSE
Q13278	RIG	0.367783	40	FVLLQAMV	MPFFSSCLCPSHYSGPSLPSSTSSSLPTGPENQLGFVLLQAMVHHANSSCVRNAFWLQITEKLTPALSIIISVVYLRCPEMVENRIGFLLNVKDSKTLSV	----------------------------------EEEHHHHHH-----------HHHHHH-----HHHHHHHHHEE----HHHHHHHEEEE-----EE--	36	EEHHHHHH		RIG_40							FALSE
O60613	SEP15	0.367734	27	ATVLQAVS	MVAMAAGPSGCLVPAFGLRLLLATVLQAVSAFGAEFSSEACRELGFSSNLLCSSCDLLGQFNLLQLDPDCRGCCQEEAQFETKKLYAGAILEVCGCKLGR	--------HHHHHHHHHHHHHHHHHHHHHH-------HHHHHH--------------------HHHHHHHHHHHHH-----------EEEEEEE------	23	HHHHHHHH		SEP15_27							FALSE
Q9BRZ2	TRI56	0.366912	559	VAALQSAV	RITGLCPFGPREILVADEQNRALKRFSLNGDYKGTVPVPEGCSPCSVAALQSAVAFSASARLYLINPNGEVQWRRALSLSQASHAVAALPSGDRVAVSVA	--EEEE------EEEEE----EEEEEE----EEEEEE-------EEEEE---EEEEE---EEEEEE----EEEEH---------EEEEE----EEEEEE-	47	EEE---EE		TRI56_559							FALSE
Q9C0A1	ZFHX2	0.366881	2126	KAKLQGTA	QLKIMKACYEAYRTPTMQECEVLGEEIGLPKRVIQVWFQNARAKEKKAKLQGTAAGSTGGSSEGLLAAQRTDCPYCDVKYDFYVSCRGHLFSRQHLAKLK	-HHHHHHHHHH-----HHHHHHHHHHH----HHHHHHHHHHHHHHHHHHH------------------------------------------HHHHH---	47	HHHH----		ZFHX2_2126							FALSE
P10827	THA	0.366778	320	VALLQAVL	ESDTLTLSGEMAVKREQLKNGGLGVVSDAIFELGKSLSAFNLDDTEVALLQAVLLMSTDRSGLLCVDKIEKSQEAYLLAFEHYVNHRKHNIPHFWPKLLM	---EEEE--------HHHHH--HHHHHHHHHHHHHHHHH----HHHHHHHHHHHHH---------HHHHHHHHHHHHHHHHHHHHH--------------	47	HHHHHHHH		THA_320							FALSE
P10828	THB	0.366778	374	VALLQAVL	ESETLTLNGEMAVTRGQLKNGGLGVVSDAIFDLGMSLSSFNLDDTEVALLQAVLLMSSDRPGLACVERIEKYQDSFLLAFEHYINYRKHHVTHFWPKLLM	---EEEE-------HHHHHH----HHHHHHHHHHHHHH-----HHHHHHHHHHHHH---------HHHHHHHHHHHHHHHHHHHHH--------------	47	HHHHHHHH		THB_374							FALSE
Q8TBP6	S2540	0.366535	44	KIRLQAQN	MDPETRGQEIIKVTPLQQMLASCTGAILTSVIVTPLDVVKIRLQAQNNPLPKGKCFVYSNGLMDHLCVCEEGGNKLWYKKPGNFQGTLDAFFKIIRNEGI	--------------HHHHHHHHHHHHHHHHHHH--HHHHHHHHH------------------------------------------HHHHHHHHHH----	40	HHHHH---		S2540_44							FALSE
Q9UK61	TASOR	0.366535	1426	LIRLQAQN	KELGRLNAKALSLLTLLNVYQKKHLVEILSYHNCDSQTRNAPELDCLIRLQAQNIQQRHIVFLTEKNIKMLSSYTDNGIVVATAEDFMQNFKNLVGYHNS	-------HHHHHHHHHHHHHH----EEE------------HHHHHHHHHHHHHHHH-EEEEEEE----EEE-------EEEEEHHHHHHHHHHH------	47	HHHHHHHH		TASOR_1426							FALSE
P36222	CH3L1	0.366482	17	LVLLQCCS	MGVKASQTGFVVLVLLQCCSAYKLVCYYTSWSQYREGDGSCFPDALDRFLCTHIIYSFANISNDHIDTWEWNDVTLYGMLNTLKNRNPNLKTLLSVGGWN	--HHHHHHHHHHHHH-------EEEEEE------------------------EEEEEEEE--------------HHHHHHHHHHHH----EEEEE-----	13	HHH-----		CH3L1_17							FALSE
P0C025	NUD17	0.366257	100	AVILQSSD	SSRPFPGASARLPLQRPPFCPFAALEERPRVPGAELPTDRGVDLGVAVILQSSDKTVLLTRRARTLSVSPNLWVPPGGHVELEEELLDGGLRELWEESGL	-------------------------------------------EEEEEEEE----EEEEEEE---------EEEEE---------HHHHHHHHHHHH---	47	EEEEE---		NUD17_100							FALSE
Q5TZJ5	S31A1	0.366102	504	QAHLQSSF	CPIQRETTMSPLLFQAQPPSHLGPECQPFISSTPQFRPTPMAQAEAQAHLQSSFPVLSPAFPSLIKNTGVACPASQNKVQALSLPETQHPEWPLLRRQLE	----------------------------------------------------------------------------------------------------	47	--------		S31A1_504							FALSE
Q5VYP0	S31A3	0.366102	504	QAHLQSSF	CPIQRETTMSPLLFQAQPLSHLGPECQPFISSTPQFRPTPMAQAEAQAHLQSSFPVLSPAFPSLIQNTGVACPASQNKVQALSLPETQHPEWPLLRRQLE	----------------------------------------------------------------------------------------------------	47	--------		S31A3_504							FALSE
Q5VU36	S31A5	0.366102	504	QAHLQSSF	CPIQRETTMSPLLFQAQPLSHLGPECQPFISSTPQFRPTPMAQAEAQAHLQSSFPVLSPAFPSLIQNTGVACPASQNKVQALSLPETQHPEWPLLRRQLE	----------------------------------------------------------------------------------------------------	47	--------		S31A5_504							FALSE
Q5VVP1	S31A6	0.366102	500	QAHLQSSF	MSNVCPIQRETTMSPLLFQAQPLSHRQPFISSTPQFLPTPMAQAEAQAHLQSSFPVLSPAFPSLIKNTGVACPASQNKVQALSLPETQHPEWPLLRKQLE	----------------------------------------------------------------------------------------------------	47	--------		S31A6_500							FALSE
Q8IWB4	S31A7	0.366102	504	QAHLQSSF	CPIQRETTMSPLLFQAQPLSHLGPECQPFISSTPQFRPTPMAQAEAQAHLQSSFPVLSPAFPSLIQNTGVACPASQNKVQALSLPETQHPEWPLLRRQLE	----------------------------------------------------------------------------------------------------	47	--------		S31A7_504							FALSE
P0DKV0	S31C1	0.366102	364	QAHLQSSF	LSRQRDTTMSPLLFQAQPLSHLGPESQPFISSTPQFRPTPMAQAEAQAHLQSSFPVLSPAFLSPMKNTGVACPASQNKVQALSLPETQHPERPLLRKQLE	----------------------------------------------------------------------------------------------------	47	--------		S31C1_364							FALSE
B4DYI2	S31C2	0.366102	358	QAHLQSSF	LSRQRDTTMSPLLFQAQPLSHLEPESQPFISSTPQFWPTPMAQAEAQAHLQSSFPVLSPAFLSPMKNTGVACPASQNKVQALSLPETQHPERPLLKKQLE	----------------------------------------------------------------------------------------------------	47	--------		S31C2_358							FALSE
P20929	NEBU	0.365934	2097	VAKMQSDR	IPIKAAKASRDIASDYKYKYNYEKGKGKMVGFRSLEDDPKLVHSMQVAKMQSDREYKKNYENTKTSYHTPADMLSVTAAKDAQANITNTNYKHLIHKYIL	--HHHHHHHHHHHHHHHHHHHHHHH-------------HHHHHHHHHHHHHHHHHHHHHHHHH----E-----HHHHHHHHHHHHHHHHHHHHHH-----	47	HHHHHHHH		NEBU_2097							FALSE
P20929	NEBU	0.365934	1853	VAKMQSDR	IAIKAARASRDIASDYKYKKAYEQAKGKHIGFRSLEDDPKLVHFMQVAKMQSDREYKKGYEKSKTSFHTPVDMLSVVAAKKSQEVATNANYRNVIHTYNM	--HHHHHHHHHHHHHHHHHHHHHHH-------------HHHHHHHHHHHHHHHHHHHHHHHHH----------HHHHHHHHHHHHHHHHHHH--------	47	HHHHHHHH		NEBU_1853							FALSE
Q9UPN6	SCAF8	0.365536	234	VVQLQALT	NTDTLAAVAQILQSPQGQQLQQLIQTLQIQQQKPQPSILQALDAGLVVQLQALTAQLTAAAAAANTLTPLEQGVSFNKKLMDRFDFGEDSEHSEEPKKEI	--HHHHHHHHHH-----HHHHHHHHH-------------------------------------------------HHHHH--------------------	47	--------		SCAF8_234							FALSE
Q9UJ55	MAGL2	0.365506	694	PAVLQAQP	QLEQPFQGAPPSQKAVQIQLPPQQAQASGPQAEVPTLPLQPSWQAPPAVLQAQPGPPVAAANFPLGSAKSLMTPSGECRASSIDRRGSSKERRTSSKERR	----------------------------------------------------------------------------------------------------	47	--------		MAGL2_694							FALSE
P22105	TENX	0.365475	4002	NARLQAMW	TWTEPPVRPAGYLLSFHTPGGQNQEILLPGGITSHQLLGLFPSTSYNARLQAMWGQSLLPPVSTSFTTGGLRIPFPRDCGEEMQNGAGASRTSTIFLNGN	--------EEEEEEEEEE----EEEEEE----EEEEEE------EEEEEEEEEE-------EEEEEEE-------------EE--------EEEEEE---	47	EEEEEEEE		TENX_4002							FALSE
Q8IYF3	TEX11	0.364863	206	MCVLQCKD	YVKLIQRSSPEADLTMEKITVESDHFRVLSYQAESAVAQGDFQRASMCVLQCKDMLMRLPQMTSSLHHLCYNFGVETQKNNKYEESSFWLSQSYDIGKMD	--HH------------HHHHHHHHHHHHHHHHHHHHHH---HHHHHHHHHHHHHHHH-------EEHHHHHHHHHHHHH---HHHHHHHHHHHHH-----	47	HHHHHHHH		TEX11_206							FALSE
Q8IZT6	ASPM	0.364349	1686	TIKLQSTV	VIVLQSAYRGMQARKMYIHILTSVIKIQSYYRAYVSKKEFLSLKNATIKLQSTVKMKQTRKQYLHLRAAALFIQQCYRSKKIAAQKREEYMQMRESCIKL	-EHHHHHHHHHHHHHHHHHHHHHHHHHHHHHHHHHHHHHHHHHHHHHHHHHHHHHHHHHHHHHHHHHHHHHHHHHHHHHHHHHHHHHHHHHHHHHHH---	47	HHHHHHHH		ASPM_1686							FALSE
O14681	EI24	0.363428	98	IPVLQSVT	VLAQRRAQSIERKQESEPRIVSRIFQCCAWNGGVFWFSLLLFYRVFIPVLQSVTARIIGDPSLHGDVWSWLEFFLTSIFSALWVLPLFVLSKVVNAIWFQ	-----------------HHHHHHHHHHHHHHHHHHHHHHHHHHHHHHHHHHHHHHEEE------HHHHHHHHHHHHHHHHHHHHHHHHHHHHHHHH----	47	HHHHHHHH		EI24_98							FALSE
A0A1B0GUU1	CQ113	0.363111	451	GARLQGFL	THLLLDALPSVQKLSLVLQAEEPDLALLQPLVMAAAASLQAQRGSGGARLQGFLQELASMDPDASSGRCTYRGVELLGYSEAAVRGLEWLRGSFLDSMRK	--HHHHHHHHHHHHHHHH-------HHHHHHHHHHHHHHHHHH----HHHHHHHHHH----------EEEEEEEEE----HHHHHHHHHHHHHHHHH---	47	-HHHHHHH		CQ113_451							FALSE
P35556	FBN2	0.362627	387	MTKMQCCC	TVGSYFCVCPRGYVTSTDGSRCIDQRTGMCFSGLVNGRCAQELPGRMTKMQCCCEPGRCWGIGTIPEACPVRGSEEYRRLCMDGLPMGGIPGSAGSRPGG	----EEEEE----EE-------EE-------------------------EEEE-----------------------EEE---------------------	47	---EEEE-		FBN2_387							FALSE
Q9HCE3	ZN532	0.362529	577	VSSLQSSV	LNLLPQGAQATSELRQVLTKPQQQIKQAIINAAASQPPKKVSRVQVVSSLQSSVVEAFNKVLSSVNPVPVYIPNLSPPANAGITLPTRGYKCLECGDSFA	---------------------------EEE-------------EEEE-----HHHHHHHHHHH------E------------------------------	47	E-----HH		ZN532_577							FALSE
Q5VYK3	ECM29	0.362509	1050	TVVFQGGA	LSQDVASKGLGLVYELGNEQDQQELVSTLVETLMTGKRVKHEVSGETVVFQGGALGKTPDGQGLSTYKELCSLASDLSQPDLVYKFMNLANHHAMWNSRK	-HHHHHHHHHHHHHH---HHHHHHHHHHHHHHH------------------------------HHHHHHHHHHHHH---HHHHHHHHHHH----------	47	--------		ECM29_1050							FALSE
Q7RTW8	OTOAN	0.362162	808	WAVFQSVR	ETTKDLGPFLVLFSGDELSSIATKFPEILLQAASKMARTLPTKEFLWAVFQSVRNSSDKIPSYDPMPGCHGVVAPSSDDIFKLAEANACWALEDLRCMEE	-HHHHHHHHHHH----HHHHHHHHH-HHHHHHHH-------HHHHHHHHHHHHHH---------------EEE-----HHHEH--------HHHHHH---	47	HHHHHHHH		OTOAN_808							FALSE
O43913	ORC5	0.361912	19	VSILQSLF	MPHLENVVLCRESQVSILQSLFGERHHFSFPSIFIYGHTASGKTYVTQTLLKTLELPHVFVNCVECFTLRLLLEQILNKLNHLSSSEDGCSTEITCETFN	-----------HHHHHHHHHHH---------EEEEE------HHHHHHHHHHH----EEEEEE-----HHHHHHHHHHHHH-------------------	15	HHHHHHHH		ORC5_19							FALSE
Q2KHR2	RFX7	0.361887	1136	TVMMQTAF	YPVSNIPRSNVTPFGSPVTPEVHVFTNVHTDACANNIAQRSQSVPLTVMMQTAFPNALQKQANSKKITNVLLSKLDSDNDDAVRGLGMNNLPSNYTARMN	----------------------EE-----------HHHHH-----EEHHH--------------HHHHHHHHHHH-------EEEEE-------------	47	EHHH----		RFX7_1136							FALSE
O75161	NPHP4	0.361855	602	MVLLQSSG	DLSQTSLVLETSIAEQLQELPFTPLHAPIVVGTQTRSSAGQPSRASMVLLQSSGFPEILDANKQPAEAVSATEPVTFNPQKEESDCLQSNEMVLQFLAFS	-------------------------------------------HHHHHHHHH--------------EEE---------HHHHHH------EEEEEH----	47	HHHHHH--		NPHP4_602							FALSE
O00213	APBB1	0.36178	41	NAKLQATA	MSVPSSLSQSAINANSHGGPALSLPLPLHAAHNQLLNAKLQATAVGPKDLRSAMGEGGGPEPGPANAKWLKEGQNQLRRAATAHRDQNRNVTLTLAEEAS	-----------E-------------------------------------------------------HHHH-HHHHHHHHHH------------------	37	--------		APBB1_41					y		0.36178
A0A1B0GUU1	CQ113	0.361657	440	AASLQAQR	LALRQFTFVAFTHLLLDALPSVQKLSLVLQAEEPDLALLQPLVMAAAASLQAQRGSGGARLQGFLQELASMDPDASSGRCTYRGVELLGYSEAAVRGLEW	-----HHHHHHHHHHHHHHHHHHHHHHHH------HHHHHHHHHHHHHHHHHHH-----HHHHHHHHH----------EEEEEEEEE-------------	47	HHHHHHHH		CQ113_440							FALSE
Q92759	TF2H4	0.361195	15	RVHLQCRN	MESTPSRGLNRVHLQCRNLQEFLGGLSPGVLDRLYGHPATCLAVFRELPSLAKNWVMRMLFLEQPLPQAAVALWVKKEFSKAQEESTGLLSGLRIWHTQL	---------------HHHHHHHHH---HHHHHHHH----HHHHHHHH---HHHHHHHHHH-------HHHHHHHH---HHHHHHHHHHHHHH--EEE---	11	-----HHH		TF2H4_15							FALSE
Q08345	DDR1	0.360995	578	IVTLQGVT	GPPTPAWAKPTNTQAYSGDYMEPEKPGAPLLPPPPQNSVPHYAEADIVTLQGVTGGNTYAVPALPPGAVGDGPPRVDFPRSRLRFKEKLGEGQFGEVHLC	-----------------------------------------------------------------------------------EEEEE-------EEE--	47	--------		DDR1_578							FALSE
O60443	GSDME	0.360884	368	GCSLQGGC	LFDDELLMVLEPVCDDLVSGLSPTVAVLGELKPRQQQDLVAFLQLVGCSLQGGCPGPEDAGSKQLFMTAYFLVSALAEMPDSAAALLGTCCKLQIIPTLC	---HHHHHHHHHHHHHHH------------------HHHHHHHH--------------------HHHHHHHHHHHHH-----HHHHHHHH----------	47	--------		GSDME_368							FALSE
Q9BQP7	MGME1	0.360497	175	NVFLQGKR	LQRNVIPSVTRVLQQTMTKQQVFLLERWKQRMILELGEDGFKEYTSNVFLQGKRFHEALESILSPQETLKERDENLLKSGYIESVQHILKDVSGVRALES	--------HHHHH-----HHHHHHHHHHHHHHHHHHHHHHHHHHHHHHHHHHHHHHHHHHHHH--------------HHHHHHHHHHHH-----EEEE--	47	HHHHHHHH		MGME1_175							FALSE
P98073	ENTK	0.360417	766	LIRLQCNH	CQLLGLGSGNSSKPIFPTDGGPFVKLNTAPDGHLILTPSQQCLQDSLIRLQCNHKSCGKKLAAQDITPKIVGGSNAKEGAWPWVVGLYYGGRLLCGASLV	----------------------EEEE-------EEE---------------------------------EE-----------EEEEEEE---EEEEEEE-	47	--------		ENTK_766							FALSE
Q8NDL9	CBPC5	0.360204	785	KTRLQARP	LGSCLLPDSFNIPGSSCSLLSSGDKPEAVMVIGKGLLGTGARMPCIKTRLQARPRLGRGSPPTRRGMKGSSGPTSPTPRTRESSELELGSCSATPGLPQA	----------------------------HHHHHHHHH-------HHHHHHHH------------------------------------------------	47	HHHHHH--		CBPC5_785							FALSE
Q9UHP3	UBP25	0.360187	778	ETVLQSAI	SVTTAQAAGDPEYLEQPSRSDFSKHLKEETIQIITKASHEHEDKSPETVLQSAIKLEYARLVKLAQEDTPPETDYRLHHVVVYFIQNQAPKKIIEKTLLE	------------------------HHHHHHHHHHHHHHHHHH---HHHHHHHHHHHHHHHHHHHH-------------EEEEEEEE----HHHHHHHH--	47	HHHHHHHH		UBP25_778							FALSE
P78527	PRKDC	0.360083	3130	LTKLQSVQ	LHYSQELSLLYLLQDDVDRAKYYIQNGIQSFMQNYSSIDVLLHQSRLTKLQSVQALTEIQEFISFISKQGNLSSQVPLKRLLNTWTNRYPDAKMDPMNIW	---HHHHHHHHHH---HHHHHHHHHHHHHHHHHHH-------HHHHHHHHHHH-HHHHHHHHHHHH----------HHHHHHHHHH--------------	47	HHHHHHH-		PRKDC_3130							FALSE
Q9UHY1	NRBP	0.360059	448	VVLMQCNI	RNGIYPLTAFGLPRPQQPQQEEVTSPVVPPSVKTPTPEPAEVETRKVVLMQCNIESVEEGVKHHLTLLLKLEDKLNRHLSCDLMPNENIPELAAELVQLG	---------------------------------------------EEEEEEEEEE--------EEEEEEEE-----------------HHHHHHHHH---	47	EEEEEEEE		NRBP_448							FALSE
Q68DN1	CB016	0.359664	1123	PICLQCGR	SQAKTDFSEQFQLLEDLQLKIAAKLLRSQIPPDVPPPLASGLVLKYPICLQCGRCSGLNCHHKLQTTSGPYLLIYPQLHLVRTPEGHGEVRLHLGFRLRI	------HHHHHHHHHHHHHHHHHHHHH--------------HEE---HHH--------------------EEEE----EEE-------EEEEEEE-----	47	-HHH----		CB016_1123							FALSE
Q9UKA9	PTBP2	0.358978	151	QAVLQAVT	LATEEAAITMVNYYSAVTPHLRNQPIYIQYSNHKELKTDNTLNQRAQAVLQAVTAVQTANTPLSGTTVSESAVTPAQSPVLRIIIDNMYYPVTLDVLHQI	--HHHHHHHHHHH------EE---EEEEE-----EEE------------------------------------------EEEEEEE---E---HHHHH--	47	--------		PTBP2_151					y		0.358978
Q99626	CDX2	0.358904	289	VSSLQASV	AKERKINKKKLQQQQQQQPPQPPPPPPQPPQPQPGPLRSVPEPLSPVSSLQASVPGSVPGVLGPTGGVLNPTVTQ	----HHHHHHHHHHH------------------------------------------------------------	47	--------		CDX2_289							FALSE
Q9C000	NLRP1	0.358761	1173	FVALQGGH	VTVEIEFCVWDQFLGEINPQHSWMVAGPLLDIKAEPGAVEAVHLPHFVALQGGHVDTSLFQMAHFKEEGMLLEKPARVELHHIVLENPSFSPLGVLLKMI	EEEEEEEE---------------EEE---E--E--HHHHHHH-----EE----------EEEEEEE---EEEEE------EEEEEE------EEEEE---	47	-EE-----		NLRP1_1173							FALSE
Q969H9	DIRC1	0.358368	12	PAKLQTSL	MPEAHMQPAKLQTSLPTTDHGSKKPVSCYLPPLSNAHPMCIEVQNAQNCSSAAATLEPSIISDTCFYKPITKDQLSSRSELNTVRLKCLNSLRGWKILNQ	---------------------------------------EE--------HHHH---------------------------HHHHHEEE------HHH---	8	--------		DIRC1_12							FALSE
Q9H6S1	AZI2	0.358176	317	KAILQSWT	GRDSTKLHLMNFTATYTRHPPLLPNGKALCHTTSSPLPGDVKVLSEKAILQSWTDNERSIPNDGTCFQEHSSYGRNSLEDNSWVFPSPPKSSETAFGETK	--------------EE------------------------------------------------------------------------------------	47	--------		AZI2_317							FALSE
Q70J99	UN13D	0.358176	746	HAQLQSAL	NMLCVVVNDMEQLRLVIGKLPAQLAWEALEQRVGAVLEQGQLQNTLHAQLQSALAGLGHEIRTGVRTLAEQLEVGIAKHIQKLVGVRESVLPEDAILPLM	---EEEE--HHHHHHHHHHHHH---HHHHHHHHH-------HHHHHHHHHHHHHHHHHHHHHHHHHHHHHHHHHHHHHHHHHH--------HHHHHH---	47	HHHHHHHH		UN13D_746							FALSE
P21941	MATN1	0.358097	467	LVKFQAKV	DELREIASEPVAEHYFYTADFKTINQIGKKLQKKICVEEDPCACESLVKFQAKVEGLLQALTRKLEAVSKRLAILENTVV	-HHHHH------EEEEE----HHHHHHHHHHHHHH----------HHHHHHHHHHHHHHH----HHHHHHHHHHHH----	47	HHHHHHHH		MATN1_467							FALSE
A6NNA5	DRGX	0.35805	222	EAVLQSAN	ASLKGGPLCSCCVPDPMGLSFLPTYGCQSNRTASVATLRMKAREHSEAVLQSANLLPSTSSSPGPVAKPAPPDGSQEKTSPTKEQSEAEKSV	--------------------------------HHHHHHHHHHHHHHHHHHHH----------------------------------------	47	HHHHHH--		DRGX_222							FALSE
P35249	RFC4	0.358004	246	ITFLQSAT	KFRFKPLSDKIQQQRLLDIAKKENVKISDEGIAYLVKVSEGDLRKAITFLQSATRLTGGKEITEKVITDIAGVIPAEKIDGVFAACQSGSFDKLEAVVKD	--------HHHHHHHHHHHHHH------HHHHHHHHHHH---HHHHHHHHHHHHHH-------HHHHHHHH----HHHHHHHHHHHH---HHHHHHHH--	47	HHHHHHHH		RFC4_246							FALSE
Q8IZP7	H6ST3	0.357807	339	TILLQSAK	DWSGVSLREFMDCTYNLANNRQVRMLADLSLVGCYNLTFMNESERNTILLQSAKNNLKNMAFFGLTEFQRKTQFLFERTFNLKFISPFTQFNITRASNVE	------HHHHH---------HHHHHHH-----------------HHHHHHHHHHHHHHH---HHHHHHHHHHHHHHHHH---EEEE-EEE----------	47	HHHHHHHH		H6ST3_339							FALSE
Q8IY63	AMOL1	0.357672	620	LTQLQSAC	ASEDHRRHIEILDQALSNAQARVIKLEEELREKQAYVEKVEKLQQALTQLQSACEKREQMERRLRTWLERELDALRTQQKHGNGQPANMPEYNAPALLEL	-----HHHHHHHHHHHHHHHHHHHHHHHHHHHHHHHHHHHHHHHHHHHHHHHHHHHHHHHHHHHHHHHHHHHHHHHHHH--------------HHHHH--	47	HHHHHHHH		AMOL1_620							FALSE
Q9Y2G2	CARD8	0.357631	254	GVRLQTSP	RLSIPITSNTLIYYHPHPEDIKFHLYLVPSDALLTKAIDDEEDRFHGVRLQTSPPMEPLNFGSSYIVSNSANLKVMPKELKLSYRSPGEIQHFSKFYAGQ	------EEEEEEEE------EEEEEEE------HHHHHHHHH----EEEE-------------EEEE------EEE--EEEEEE---------EEEEE--	47	EEEE----		CARD8_254							FALSE
P35555	FBN1	0.357333	357	ITKMQCCC	TVSSYFCKCPPGFYTSPDGTRCIDVRPGYCYTALTNGRCSNQLPQSITKMQCCCDAGRCWSPGVTVAPEMCPIRATEDFNKLCSVPMVIPGRPEYPPPPL	----EEEEE----EE------EEEE-----EE-----------------EEEE-----------------------HHHHHH------------------	47	---EEEE-		FBN1_357							FALSE
Q96KG9	SCYL1	0.356942	436	FARLQAKD	NTQIFPHVVHGFLDTNPAIREQTVKSMLLLAPKLNEANLNVELMKHFARLQAKDEQGPIRCNTTVCLGKIGSYLSASTRHRVLTSAFSRATRDPFAPSRV	---HHHHHHHH----HHHHHHHHHHHHHHHH-------HHHHHHHHHHHH-------HHHHHHHHHHHHHH----HHHHHHHHHHHHHHHH---------	47	HHHH----		SCYL1_436							FALSE
O95170	CDRT1	0.355621	333	ITFLQGSY	IHLSKYILRMLDRHTLNKCASVSQHWAAMAQQVKMDLSAHGFIQNQITFLQGSYTRGIDPNYANKVSIPVPKMVDDGKSMRVKHPKWKLRTKNEYNLWTA	--HHHHHH-------HHHHHHH-HHHHHHHHHHHHHHHHHHHHHHHHHHHHH--------------EEEEEEE----EEEEEE-----------------	47	HHHHHH--		CDRT1_333							FALSE
Q5XX13	FBW10	0.355621	333	ITFLQGSY	IHLSKYILRMLDRHTLNKCASVSQHWAAMAQQVKMDLSAHGFIQNQITFLQGSYTRGIDPNYANKVSIPVPKMVDDGKSMRVKHPKWKLRTKNEYNLWTA	--HHHHHH-------HHHHHHH-HHHHHHHHHHHHHHHHHHHHHHHHHHHHH--------------EEEEEEE----EEEEEE-----------------	47	HHHHHH--		FBW10_333							FALSE
Q4ZHG4	FNDC1	0.355311	233	VVSLQSMN	SGAKSPRRSRGFLLGYGESGRKMNYVPLTRDERTHEIKKLASESVYVVSLQSMNSQGRSQPVYRAALTKRKISEEDELDVPDDISVRVMSSQSVLVSWVD	----------EEEEEEEE----EEEEEE----EEEEEE-----EEEEEEEEEEE-----------EEEE--------------EEEEEE---EEEEEE--	47	EEEEEEEE		FNDC1_233							FALSE
Q9H6A9	PCX3	0.355127	732	PVVLQGMQ	GGYENPVGQQGEQTANGAWDRHSHSSSFHSADVPEATGGLNLLQPRPVVLQGMQVRRVPLEIPEEQTLMEEAPPRAQHSYKYWLLPGRWTSVRYERLALL	----------------------------------------------HHHHHHH-------------------------EEEEEE----EEEEE-HHH---	47	HHHHHHH-		PCX3_732							FALSE
P51531	SMCA2	0.3551	1496	SIVLQSVF	PVDFKKIKERIRNHKYRSLGDLEKDVMLLCHNAQTFNLEGSQIYEDSIVLQSVFKSARQKIAKEEESEDESNEEEEEEDEEESESEAKSVKVKIKLNKKD	---HHHHHHHHH------HHHHHHHHHHHHHHHHH------HHHHHHHHHHHHHHHHHHHH------------------------------EEEE-----	47	HHHHHHHH		SMCA2_1496							FALSE
P51532	SMCA4	0.3551	1554	SIVLQSVF	PVDFKKIKERIRNHKYRSLNDLEKDVMLLCQNAQTFNLEGSLIYEDSIVLQSVFTSVRQKIEKEDDSEGEESEEEEEGEEEGSESESRSVKVKIKLGRKE	---HHHHHHHHH------HHHHHHHHHHHHHHHHH------HHHHHHHHHHHHHHHHHHHHH--------------------------------------	47	HHHHHHHH		SMCA4_1554							FALSE
P11362	FGFR1	0.354674	258	RPILQAGL	VRYATWSIIMDSVVPSDKGNYTCIVENEYGSINHTYQLDVVERSPHRPILQAGLPANKTVALGSNVEFMCKVYSDPQPHIQWLKHIEVNGSKIGPDNLPY	-----EEEEEE-------EEEEEEEEE----EEEEEEEEEE----------------EEEE----EEEEEEEE-----EEEEEE----------------	47	--------		FGFR1_258							FALSE
P21802	FGFR2	0.354674	259	RPILQAGL	VRNQHWSLIMESVVPSDKGNYTCVVENEYGSINHTYHLDVVERSPHRPILQAGLPANASTVVGGDVEFVCKVYSDAQPHIQWIKHVEKNGSKYGPDGLPY	-----EEEEEEEE-----EEEEEEEEE----EEEEEEEEEE---------------EEEEEE---EEEEEEEE-----EEEEEE----------------	47	--------		FGFR2_259							FALSE
P22607	FGFR3	0.354674	256	RPILQAGL	LRHQQWSLVMESVVPSDRGNYTCVVENKFGSIRQTYTLDVLERSPHRPILQAGLPANQTAVLGSDVEFHCKVYSDAQPHIQWLKHVEVNGSKVGPDGTPY	-----EEEEEEEE-----EEEEEEEEE----EEEEEEEEEE---------------EEEEE----EEEEEEEE-----EEEEEE----------------	47	--------		FGFR3_256							FALSE
P22455	FGFR4	0.354674	252	RPILQAGL	LRHQHWSLVMESVVPSDRGTYTCLVENAVGSIRYNYLLDVLERSPHRPILQAGLPANTTAVVGSDVELLCKVYSDAQPHIQWLKHIVINGSSFGADGFPY	-----EEEEEEE------EEEEEEEEE----EEEEEEEEEE---------------EEEEE----EEEEEEEEE----EEEEEE----------------	47	--------		FGFR4_252							FALSE
Q5VV43	K0319	0.354337	578	HVVMQGVQ	PPVANAGPNHTITLPQNSITLNGNQSSDDHQIVLYEWSLGPGSEGKHVVMQGVQTPYLHLSAMQEGDYTFQLKVTDSSRQQSTAVVTVIVQPENNRPPVA	---EEE-----E-----EEEEE---------EEEEEEEE-------EEEE------EEEEEE----EEEEEEEEE--------EEEEEEEE---------	47	EEEE----		K0319_578							FALSE
Q9NPI9	KCJ16	0.354262	153	MVILQSIL	LNDPDITPCVDNVHSFTGAFLFSLETQTTIGYGYRCVTEECSVAVLMVILQSILSCIINTFIIGAALAKMATARKRAQTIRFSYFALIGMRDGKLCLMWR	-------EEEE----HHHHHHHHHHHHHHH-----------HHHHHHHHHHHHHHHHHHHHHHHHHHHHH-------HHEE----EEEEE----EEEE--	47	HHHHHHHH		KCJ16_153							FALSE
Q12815	TROAP	0.35362	690	ICSLQSLR	ELGASEPCTLEHRSLESSLPPCCSQWAPATTSLIFSSQHPLCASPPICSLQSLRPPAGQAGLSNLAPRTLALRERLKSCLTAIHCFHEARLDDECAFYTS	---------------------------------EE-------------------------------HHHHHHHHHHHHHHHHHHHHHHH-----------	47	--------		TROAP_690							FALSE
Q9NR09	BIRC6	0.353583	103	GATLQASA	SEWLVLRDGCMHCDADGLHSLSYHPALNAILAVTSRGTIKVIDGTSGATLQASALSAKPGGQVKCQYISAVDKVIFVDDYAVGCRKDLNGILLLDTALQT	---EEEE--EEEE-----EEEEE-----EEEEEE---EEEEEEE---HHHHH---------EEEEEEE----EEEEE---EEEEEE----HHHHHHH---	47	-HHHHH--		BIRC6_103						y	0.353583
Q9Y6M0	TEST	0.352998	159	PICLQAST	FWSLQAYYTRYFVSNIYLSPRYLGNSPYDIALVKLSAPVTYTKHIQPICLQASTFEFENRTDCWVTGWGYIKEDEALPSPHTLQEVQVAIINNSMCNHLF	-------EEEEEEEEEEE-----------EEEEEE---------EEEEE-------------EEEEEEEE------------EEEEEEEE--HHHHH---	47	EEE-----		TEST_159							FALSE
Q00534	CDK6	0.352799	193	EVLLQSSY	HRDLKPQNILVTSSGQIKLADFGLARIYSFQMALTSVVVTLWYRAPEVLLQSSYATPVDLWSVGCIFAEMFRRKPLFRGSSDVDQLGKILDVIGLPGEED	--------EE-----EEEEEE---------------EEEE------HHH----------HHHHHHHHHHHHH---------HHHHHHHHHHH--------	47	HHH-----		CDK6_193							FALSE
Q6ZUT9	DEN5B	0.352366	458	IARLQALA	EGSLHCSESTSKLKNMVLKDLVNDKKNGNVCTNNISMYELLKGNETIARLQALAKRTGVAVEKMDLSASLGEKDKDLKLHCEEAELRDYQLNVQLREVFA	---------HHHHHHHHHHHHHH-------------HHHHH---HHHHHHHHHHH---------------------------HHHHHHHHH-HEEEE---	47	HHHHHHHH		DEN5B_458							FALSE
Q16881	TRXR1	0.352016	644	ASILQAGC	NAGEVTQGFAAALKCGLTKKQLDSTIGIHPVCAEVFTTLSVTKRSGASILQAGCCG	--HHHHHHHHHHHHH---HHHHHH---------EEEEEEEE--------EE-----	47	---EE---		TRXR1_644							FALSE
Q8TEH3	DEN1A	0.350946	725	PAKLQAAG	QNRDSILNPSDKEEVPTPTLGSITIPRPQGRKTPELGIVPPPPIPRPAKLQAAGAALGDVSERLQTDRDRRAALSPGLLPGVVPQGPTELLQPLSPGPGA	----------------------------------------------------------------------------------------------------	47	--------		DEN1A_725							FALSE
Q86YV5	PRAG1	0.350641	1159	HCTLQAGP	ASHQAEPEAYERRVCFLLLQLCNGLEHLKEHGIIHRDLCLENLLLVHCTLQAGPGPAPAPAPAPAPAAAAPPCSSAAPPAGGTLSPAAGPASPEGPREKQ	----------HHHHHHHHHHHHHHHHHHHH---EEEE------EE-----EE------------------------------------------------	47	----EE--		PRAG1_1159							FALSE
B2RTY4	MYO9A	0.350564	1082	AALLQASW	VLLCRQHFLHLRQASVIIQRFWRNYLNQKQVRDAAVQKDAFVMASAAALLQASWRAHLERQRYLELRAAAIVIQQKWRDYYRRRHMAAICIQARWKAYRE	-HHHHHHHHHHHHHHHHHHHHHHHHHHHHHHHHHHHHHHHHHHHHHHHHHHHHHHHHHHHHHHHHHHHHHHHHHHHHHHHHHHHHHHHHHHHHHHHH---	47	HHHHHHHH		MYO9A_1082							FALSE
Q13572	ITPK1	0.35027	321	ATVLQGQS	QALGVSLFGIDIIINNQTGQHAVIDINAFPGYEGVSEFFTDLLNHIATVLQGQSTAMAATGDVALLRHSKLLAEPAGGLVGERTCSASPGCCGSMMGQDA	-----EEEEEEEEEE-----EEEEEE-----------HHHHHHHHHHHHHH-------------------------------------------------	47	HHHHH---		ITPK1_321							FALSE
Q68DC2	ANKS6	0.349896	117	SALMQAAR	APVPVDCSDEAGNTALQFAAAGGHEPLVRFLLRRGASVNSRNHYGWSALMQAARFGHVSVAHLLLDHGADVNAQNRLGASVLTVASRGGHLGVVKLLLEA	--------------HHHHHHH---HHHHHHHHH--------------HHHHHHHH--HHHHHHHHH--------------HHHHHHH---HHHHHHHH--	47	-HHHHHHH		ANKS6_117							FALSE
P30530	UFO	0.349662	261	HCTLQAVL	KGVTTSRTATITVLPQQPRNLHLVSRQPTELEVAWTPGLSGIYPLTHCTLQAVLSDDGMGIQAGEPDPPEEPLTSQASVPPHQLRLGSLHPHTPYHIRVA	----EEEEEEEEE--------EEEE----EEEEEEEE--------EEEEEEEEE-----EEEEEE------EEEEE------EEEEE------EEEEEE-	47	EEEEEEEE		UFO_261							FALSE
Q6B0K9	HBM	0.349329	122	TVQMQAAW	HVDNLRAALSPLADLHALVLRVDPANFPLLIQCFHVVLASHLQDEFTVQMQAAWDKFLTGVAVVLTEKYR	----HHHHHHHHHHHHHHEEEE-----HHHHHHHHHHHHHH------HHHHHHHHHHHHHHHHHHH----	47	-HHHHHHH		HBM_122							FALSE
Q9ULN7	PNM8B	0.349272	228	YATLQAAA	KKRSRGGRPSAPARSEAEDSSDESLGIVIEEIDQGDLSGEEDQSALYATLQAAARELVRQWAPCNSEGEEDGPREFLALVTVTDKSKKEEAEKEPAGAES	--------------------H--HEEEEEE------------HHHHHHHHHHHHHHHHHHH-------------EEEEEEEE------------------	47	HHHHHHHH		PNM8B_228							FALSE
Q6NXG1	ESRP1	0.349038	638	VVRMQGLA	TAYYPAGTQLFMNYTAYYPSPPGSPNSLGYFPTAANLSGVPPQPGTVVRMQGLAYNTGVKEILNFFQGYQYATEDGLIHTNDQARTLPKEWVCI	----------EEEEE------------EEEE--------------EEEEEE--------HHHHHEEEE--------EEE------------E--	47	EEEEE---		ESRP1_638							FALSE
Q8N1N4	K2C78	0.34867	354	NASLQAAI	YQTKYQELQVSAQLHGDRMQETKVQISQLHQEIQRLQSQTENLKKQNASLQAAITDAEQRGELALKDAQAKVDELEAALRMAKQNLARLLCEYQELTSTK	--HHHHHHHHHHHHH-HHHHH-HHHHHHHHHHHHHHHHHHHHHH---HHHHHHHHHHHHHHHHHHHHHHHHHHHHHHHHHHHHHHHHHHHHHHHHH----	47	-HHHHHHH		K2C78_354							FALSE
Q6P158	DHX57	0.348417	1126	LALLQAYK	SIFRCLDPALTIAASLAFKSPFVSPWDKKEEANQKKLEFAFANSDYLALLQAYKGWQLSTKEGVRASYNYCRQNFLSGRVLQEMASLKRQFTELLSDIGF	-----HHHHHHHHHH------------HHHHHHHHHHHHH-----HHHHHHHHHHHHHH------HHHHHHHHH---HHHHHHHHHHHHHHHHHHHH---	47	HHHHHHHH		DHX57_1126							FALSE
O43303	CP110	0.348412	303	NVLLQGAS	NRIVNESHLDKEHDAVEVADCVKEKGQLTGKHCVSVIPDKPSLNKSNVLLQGASTQASSMSMPVLASFSKVDIPIRTGHPTVLESNSDFKVIPTFVTENN	------------HHHH-----HH-------------------------------------------------------------------E---------	47	--------		CP110_303							FALSE
Q13394	MB211	0.348214	312	ISCLQCRR	LELPGQPLNNYHMKTLVSYECEKHPRESDWDESCLGDRLNGILLQLISCLQCRRCPHYFLPNLDLFQGKPHSALENAAKQTWRLAREILTNPKSLEKL	---------HHHHHHHHHHHHHH-----------HHHHHHHHHHHHHHHHHH------------------HHHHHHHHHHHHHHHHHHHH--HHH---	47	HHHHHH--		MB211_312							FALSE
Q9Y586	MB212	0.348214	312	ISCLQCRR	LELPGQPLNNYHMKTLLLYECEKHPRETDWDESCLGDRLNGILLQLISCLQCRRCPHYFLPNLDLFQGKPHSALESAAKQTWRLAREILTNPKSLDKL	----------HHHHHHHHHHHHH---------HHHHHHHHHHHHHHHHHHHH------------------HHHHHHHHHHHHHHHHHHH--HHHHH--	47	HHHHHH--		MB212_312							FALSE
P20929	NEBU	0.348081	513	PVLLQAQV	EEDRGKGFFPQTITQEYEAIKKLDQCKDHTYKVHPDKTKFTQVTDSPVLLQAQVNSKQLSDLNYKAKHESEKFKCHIPPDTPAFIQHKVNAYNLSDNLYK	------EEE----HHHHHHHHHHHHHHHHHH---------------HHHHHHHHHHHHHHHHHHHHHHHHH----E-----HHHHHHHHHHHHHHHH---	47	HHHHHHHH		NEBU_513							FALSE
A6NKF1	SAC31	0.348081	201	PVLLQAQV	LRAVLLDLALQGAGDAEAAVVLEAALATLLTVVARLGPDAARGPADPVLLQAQVQEGFGSLRRCYARGAGPHPRQPAFQGLFLLYNLGSVEALHEVLQLP	--HHHHHHHH------HHHHHHHHHHHHHHHHHHHH--------HHHHHHHHHHHHHHHHHHHHHHH-------HHHHHHHHHHH----HHHHHHHH---	47	HHHHHHHH		SAC31_201							FALSE
P49454	CENPF	0.347801	1290	NAHLQCSL	TIRGDLETSNLQDMQSQEISGLKDCEIDAEEKYISGPHELSTSQNDNAHLQCSLQTTMNKLNELEKICEILQAEKYELVTELNDSRSECITATRKMAEEV	-EEEEE--------------------------EEE------------HHHHHHHHHHHHHHHHHHHHHHHHHHHHHHHHHH----HHHHHHHHHHHHH--	47	-HHHHHHH		CENPF_1290							FALSE
O15524	SOCS1	0.347719	131	RVHFQAGR	WGPLSVHGAHERLRAEPVGTFLVRDSRQRNCFFALSVKMASGPTSIRVHFQAGRFHLDGSRESFDCLFELLEHYVAAPRRMLGAPLRQRRVRPLQELCRQ	-----HHHHHHHHH-----EEEEEE------EEEEEEEE---EEEEEEEE---EEEEE--------HHHHHHHHHH------------------------	47	EEEE---E		SOCS1_131							FALSE
P26038	MOES	0.34769	405	EALLQASR	EEQTKKAQQELEEQTRRALELEQERKRAQSEAEKLAKERQEAEEAKEALLQASRDQKKTQEQLALEMAELTARISQLEMARQKKESEAVEWQQKAQMVQE	--HHHHHHHHHHHHHHHHHHHHHHHHHHHHHHHHHHHHHHHHHHHHHHHHHH-HHHHHHHHHHHHHHHHHHHHHHHHHHHHH-----HHHHHHHHHHH--	47	HHHHHH-H		MOES_405							FALSE
Q8WTR7	ZN473	0.347603	637	LIKLQSFH	GVKPFECDQCGKAFGQSTRLIHHQRIHSRVRLYKWGEQGKAISSASLIKLQSFHTKEHPFKCNECGKTFSHSAHLSKHQLIHAGENPFKCSKCDRVFTQR	--------------------EEEEEE----------------------EEEE-----------------------EEEEEE-------------------	47	--EEEE--		ZN473_637							FALSE
O75691	UTP20	0.347555	635	FPKLQANI	PVERVKNLVLTFPLEPSVLLLTDLYYQRLALCGCKGPLSQEALMELFPKLQANISTGVSKIRLLTIRILNHFDVQLPESMEDDGLSERQSVFAILRQAEL	--HHHHHHHHH-----HHHHHHHHHHHHHHH--------HHHHHHHHHHHHHH-----HHHHHHHHHHHH------------------HHHHHHHHH---	47	HHHHHHH-		UTP20_635							FALSE
O15020	SPTN2	0.347525	1893	WAQLQGSS	CAYEHDIQALSPQVQQVQDDGHRLQKAYAGDKAEEIGRHMQAVAEAWAQLQGSSAARRQLLLDTTDKFRFFKAVRELMLWMDEVNLQMDAQERPRDVSSA	-HHHHHHHHHHHHHHHHHHHHHHHHH------HHHHHHHHHHHHHHHHHHHHHHHHHHHHHHHHHHHHHHHHHHHHHHHHHHHHHHHH------------	47	HHHHHHHH		SPTN2_1893							FALSE
P13489	RINI	0.347469	78	HCVLQGLQ	QQCQVVRLDDCGLTEARCKDISSALRVNPALAELNLRSNELGDVGVHCVLQGLQTPSCKIQKLSLQNCCLTGAGCGVLSSTLRTLPTLQELHLSDNLLGD	---EEEE-------HHHHHHHHHHHHH----EEEE-------HHHHHHHHHHHH-----EEEEE-------HHHHHHHHHHHH-----EEEE--------	47	HHHHHHHH		RINI_78							FALSE
Q8WXG6	MADD	0.347126	325	KVVLQSRD	ELQPALTFALPDPSRFTLVDFPLHLPLELLGVDACLQVLTCILLEHKVVLQSRDYNALSMSVMAFVAMIYPLEYMFPVIPLLPTCMASAEQLLLAPTPYI	----EEEEEE-------------HHH-----HHHHHHHHHHHHH---EEEE-----HHHHHHHHHHHHHHH-----EEEEE-------HHHHH-------	47	-EEEE---		MADD_325							FALSE
P0C7H9	U17L7	0.347017	129	FCTMQAHI	GAGLQKIGNTFYVNVSLQCLTYTLPLSNYMLSREDSQTCHLHKCCMFCTMQAHITWALHSPGHVIQPSQVLAAGFHRGEQEDAHEFLMFTVDAMKKACLP	--------HHHHHHHHHHHHHHHHHHHHHHH------------HHHHHHHHHHHHHH-----HHHHHHHH---------HHHHHHHHHHHHHHHHHH---	47	HHHHHHHH		U17L7_129							FALSE
Q9UKA4	AKA11	0.34686	927	QAVLQCSE	AAVVHTIVNETLESMTSLEVTKMVDERTDYLTKSLKEKTPPFSHCDQAVLQCSEASSNKDMFADRLSKSIIKHSIDKSKSVIPNIDKNAVYKESLPVSGE	--HHHHHHHHHHHHH--HHHHHHHHHHHHHHHHHH---------------------------HHHHHHHHHHHH-----EEEE-----------------	47	--------		AKA11_927							FALSE
Q5VST9	OBSCN	0.346847	2420	KTVLQAGG	AQFFVEEQSITIVRGLQDVTVMEPAPAWFECETSIPSVRPPKWLLGKTVLQAGGNVGLEQEGTVHRLMLRRTCSTMTGPVHFTVGKSRSSARLVVSDIPV	--EEEEE--EEEEE----EEEEE---EEEEEEEE-----EEEEEE---E------EEEEE---EEEEEEE------EEEEEEEEE-EEEEEEEEEEE---	47	--E-----		OBSCN_2420							FALSE
Q06418	TYRO3	0.34627	256	RALLQSCT	HNLKGLASSRTATVHLQALPAAPFNITVTKLSSSNASVAWMPGADGRALLQSCTVQVTQAPGGWEVLAVVVPVPPFTCLLRDLVPATNYSLRVRCANALG	-----------EEEEEE--------EEEEE----EEEEEEEE-------EEEEEEEEEE-----EEEEEE-----EEEEEE------EEEEEEEEEE---	47	---EEEEE		TYRO3_256							FALSE
Q9H239	MMP28	0.346173	494	QAKLQATT	GGLQVEPYYPRSLQDWGGIPEEVSGALPRPDGSIIFFRDDRYWRLDQAKLQATTSGRWATELPWMGCWHANSGSALF	------------------------EEEEE---EEEEEE--EEEEEE----E--------------------------	47	----E---		MMP28_494							FALSE
Q5VTM2	AGAP9	0.345704	492	LASLQSCK	ANKKKHLKKKSTNNFMIVSATGQTWHFEATTYEERDAWVQAIQSQILASLQSCKSSKSKSQLTSQSEAMALQSIQNMRGNAHCVDCETQNPKWASLNLGV	-------------EEEEEE----EEEEEE--HHHHHHHHHHHHHHHHHHHH---HHHHHHHH-H-----------------EEEE-------EEEE----	47	HHHHH---		AGAP9_492							FALSE
A2RU48	SMCO3	0.345563	189	KTQLQAAI	NVTTGIINKLVTVLAQIGASLLGSIGVAVLGLGIDMIVRAILGAVEKTQLQAAIKSYEKHLVEFKSASEKYNHAITEVINTVKHQMK	--HHHHHHHHHHHHHHHHHHHH---HHHHHHHHHHHHHHHHHHHHHHHHHHHHHHHHHHHHHHHHHHHHHHHHHHHHHHHHHHHH--	47	HHHHHHHH		SMCO3_189							FALSE
Q8IWK6	AGRA3	0.345452	375	TAYLQCTR	HVQTKRGNNTRTVDIVVLESSAQYCPPERVVNNKGDFRWPRTLAGITAYLQCTRNTHGSGIYPGNPQDERKAWRRCDRGGFWADDDYSRCQYANDVTRVL	---------EEEEEEEEE---------EEEE---EEEEE------EEEEEE------------------EEEEEEE----EE--------------HH--	47	EEEEE---		AGRA3_375							FALSE
Q9NYC9	DYH9	0.345206	4361	TAIMQSTA	YPSTAGLAAWFPDLLNRIKELEAWTGDFTMPSTVWLTGFFNPQSFLTAIMQSTARKNEWPLDQMALQCDMTKKNREEFRSPPREGAYIHGLFMEGACWDT	------HHHHHHHHHHHHHHHHHHHH-------EE------HHHHHHHHHHHHHHHH----EEEEEEEEE---------------EEEEEEEEE------	47	HHHHHHHH		DYH9_4361							FALSE
Q8IU57	INLR1	0.345162	16	LCLLQAAP	MAGPERWGPLLLCLLQAAPGRPRLAPPQNVTLLSQNFSVYLTWLPGLGNPQDVTYFVAYQSSPTRRRWREVEECAGTKELLCSMMCLKKQDLYNKFKGRV	---HHHHHHHHHHHH--------------EEEEEEE--EEEEEE--------EEEEEEEEE-------EE----------E-------------EEEEE-	12	HHHH----		INLR1_16							FALSE
O75818	RPP40	0.345127	223	CPVLQSSE	KPLKFDFLLAWHKTGSEESTMMSYFSKYQIQEHQPKVALSTLRDLQCPVLQSSELEGTPEVSCRALELFDWLGAVFSNVDLNNEPNNFISTYCCPEPSTV	-----EEEEEEE--------HHHHH----EEEEEEEEEEEEE-----EEE--------------HHHHHHHHHHHH-------------EEEE-------	47	-EEE----		RPP40_223					y		0.345127
Q9NUE0	ZDH18	0.344817	141	SCLLQTSF	GGVFALTLLLILTTTGLFFVFDCPYLARKLTLAIPIIAAILFFFVMSCLLQTSFTDPGILPRATVCEAAALEKQIDNTGSSTYRPPPRTREVLINGQMVK	-HHHHHHHHHHHHHHHHEEEE----HH-----HHHHHHHHHHHHHHHHHHHHH------------------EEE--------------EEEEEE------	47	HHHHHHH-		ZDH18_141							FALSE
Q9Y5P1	O51B2	0.344577	98	GCFLQAYF	KHDHSLHEPMYYFLTMLAGTDLMVTLTTMPTVMGILWVNHREISSVGCFLQAYFIHSLSVVESGSLLAMAYDCFIAIRNPLRYASILTNTRVIALGVGVF	---------HHHHHHHHHHHHHHHHHHHHHHHHHHHH-----E-HHHHHHHHHHHHHHHHHHHHHHHHHHH--HEEE-----------HHHHHHHHH---	47	HHHHHHHH		O51B2_98							FALSE
Q9NP71	MLXPL	0.343994	357	HSRLQARN	RLPQPPMPSNFPEPPSFSPVVDSLFSSGTLGPEVPPASSAMTHLSGHSRLQARNSCPGPLDSSAFLSSDFLLPEDPKPRLPPPPVPPPLLHYPPPAKVPG	----------------------------------------------------------------------------------------------------	47	--------		MLXPL_357							FALSE
Q13507	TRPC3	0.343578	481	LAFLQATK	VWVLGMMWSECKELWLEGPREYILQLWNVLDFGMLSIFIAAFTARFLAFLQATKAQQYVDSYVQESDLSEVTLPPEIQYFTYARDKWLPSDPQIISEGLY	HHHHHHHHHHHHHHHHHHHHHHHHHHHHHHHHHHHHHHHHHHHHHHHHHHHHHHHHH--------------------EEE------------HHHH----	47	HHHHHHHH		TRPC3_481							FALSE
O00192	ARVC	0.343521	850	KARFQSAA	ARGVPALVALVASSQSVREAKAASHVLQTVWSYKELRGTLQKDGWTKARFQSAAATAKGPKGALSPGGFDDSTLPLVDKSLEGEKTGSRDVIPMDALGPD	----HHHHHH------HHHHHHHHHHHHHHHH-HHHHHHHHH----------------------------------------------------------	47	--------		ARVC_850							FALSE
Q9NQU5	PAK6	0.342805	200	GACLQSSP	GTPAGHKQMPWPEPQSPRVLPNGLAAKAQSLGPAEFQGASQRCLQLGACLQSSPPGASPPTGTNRHGMKAAKHGSEEARPQSCLVGSATGRPGGEGSPSP	-----------------------EEEE-------------------------------------------------------------------------	47	--------		PAK6_200							FALSE
Q00653	NFKB2	0.34272	583	RALLQSGA	LAVITGQTSVVSFLLRVGADPALLDRHGDSAMHLALRAGAGAPELLRALLQSGAPAVPQLLHMPDFEGLYPVHLAVRARSPECLDLLVDSGAEVEATERQ	-------HHHHHHHHH--------------HHHHHHHH----HHHHHHHHHH------------------HHHHHHH---HHHHHHHHH-----------	47	HHHHHH--		NFKB2_583							FALSE
Q8IV33	K0825	0.342528	177	VSKLQSHN	VSFPSTLSGTSFHFLSRTSLHSVEDNSSMDVKSMWDDIRLHLRRFLVSKLQSHNEINNSQQKILLKKQCLQQLLFLYPESEVIIKYQNIQNKLLANLLWN	---------------------------HHHHHHHHHHHHHHHHHHHHHHH------------HHHHHHHHHHHH------HHHHHHHHHHHHHHHHHH--	47	HHHH----		K0825_177							FALSE
Q6NUK1	SCMC1	0.342161	414	RTRMQAQA	VYELLKSYWLDNFAKDSVNPGVMVLLGCGALSSTCGQLASYPLALVRTRMQAQAMLEGSPQLNMVGLFRRIISKEGIPGLYRGITPNFMKVLPAVGISYV	HHHHHHHHHHH----------HHHHHHHHHHHHHHHHHHHHHHHHHHHHHH------------HHHHHHHHHHH--HHHHHHHHHHHHHHHHHHHHHH--	47	HHHHH---		SCMC1_414							FALSE
Q6KCM7	SCMC2	0.342161	406	RTRMQAQA	VYETLKNAWLQHYAVNSADPGVFVLLACGTMSSTCGQLASYPLALVRTRMQAQASIEGAPEVTMSSLFKHILRTEGAFGLYRGLAPNFMKVIPAVSISYV	HHHHHHHHHHHH---------HHHHHHHHHHHHHHHHHHHHHHHHHHHHHHH---------HHHHHHHHHHHHH----HHHHHHHHHHHHHHHHHHHH--	47	HHHHHH--		SCMC2_406							FALSE
Q9BV35	SCMC3	0.342161	405	RTRMQAQA	VYETLKNWWLQQYSHDSADPGILVLLACGTISSTCGQIASYPLALVRTRMQAQASIEGGPQLSMLGLLRHILSQEGMRGLYRGIAPNFMKVIPAVSISYV	HHHHHHHHHHHH---------HHHHHHHHHHHHHHHHHHHHHHHHHHHHHH-----------HHHHHHHHHHHH--HHHHHHHHHHHHHHHHHHHHHH--	47	HHHHH---		SCMC3_405							FALSE
Q8WZ73	RFFL	0.341883	27	GARMQAYS	MWATCCNWFCLDGQPEEVPPPQGARMQAYSNPGYSSFPSPTGLEPSCKSCGAHFANTARKQTCLDCKKNFCMTCSSQVGNGPRLCLLCQRFRATAFQREE	--------------------------------------------------------EEE---EEE---EE--------------HHHHHHHHH-------	23	--------		RFFL_27							FALSE
Q7Z401	MYCPP	0.3417	1615	PATLQGAT	IQIPANRSKTAMSKCPIFPMARSISTSGPLDKEDTGRQKLISTGSLPATLQGATDSLGLEWHLPSPDPVTVPYLSPLVVWKELESLLENEGDHAITVADF	----------------------------------------------------------------------EEE----HHHHHHHHHHHH---EEEE----	47	--------		MYCPP_1615							FALSE
Q15393	SF3B3	0.341353	707	RVRMQGQE	RGSIGFLYLNIGLQNGVLLRTVLDPVTGDLSDTRTRYLGSRPVKLFRVRMQGQEAVLAMSSRSWLSYSYQSRFHLTPLSYETLEFASGFASEQCPEGIVA	------EEEEEE----EEEEEEEE----EE---EEEEE-----EEEEEEE----EEEEE----EEEE----EEEEEE-----------------------	47	EEEE----		SF3B3_707							FALSE
O95271	TNKS1	0.341148	495	HSLLQAAR	KNRVEVCSLLLSHGADPTLVNCHGKSAVDMAPTPELRERLTYEFKGHSLLQAAREADLAKVKKTLALEIINFKQPQSHETALHCAVASLHPKRKQVTELL	---HHHHHHHHH--------------HHHHHHHH-HHHHHHHHHH----HHHHHHHHHHHHHHHHH--------------HHHHHHH-----HHHHHH--	47	---HHHHH		TNKS1_495							FALSE
Q9H2K2	TNKS2	0.341148	337	HSLLQAAR	KNRVEVCSLLLSYGADPTLLNCHNKSAIDLAPTPQLKERLAYEFKGHSLLQAAREADVTRIKKHLSLEMVNFKHPQTHETALHCAAASPYPKRKQICELL	---HHHHHHHHH--------------HHHHHHHHHHHHHHHHHH---HHHHHHHH--HHHHHHHHH--------------HHHHHHH-----HHHHHH--	47	-HHHHHHH		TNKS2_337							FALSE
P55851	UCP2	0.341058	145	KVRFQAQA	VRIGLYDSVKQFYTKGSEHASIGSRLLAGSTTGALAVAVAQPTDVVKVRFQAQARAGGGRRYQSTVNAYKTIAREEGFRGLWKGTSPNVARNAIVNCAEL	---HHHHHHHHHH--------HHHHHHHHHHHHHHHHHHHHHHHHHHHHHH-------------HHHHHHHHHHH--HHHHHHHHHHHHHHHHHHHHH--	47	HHHHH---		UCP2_145							FALSE
Q96A00	PP14A	0.341045	116	LAKLQGLH	GMEADMPDEINIDELLELESEEERSRKIQGLLKSCGKPVEDFIQELLAKLQGLHRQPGLRQPSPSHDGSLSPLQDRARTAHP	------------HH------HHHHHHHHHHHHH------HHHHHHHHHHHHHHHH---------------------------	47	HHHHHHHH		PP14A_116							FALSE
P29375	KDM5A	0.341011	964	KVCLQARP	PQQVTLDVMKKLIDSGVGLAPHHAVEKAMAELQELLTVSERWEEKAKVCLQARPRHSVASLESIVNEAKNIPAFLPNVLSLKEALQKAREWTAKVEAIQS	-----HHHHHHHHHHH-------HHHHHHHHHHHHHHHHHHHHHHHHHHHH------HHHHHHHHHHH---------HHHHHHHHHHHHHHHHHHHHH--	47	HHHHH---		KDM5A_964							FALSE
P35590	TIE1	0.340796	318	DCRLQCQC	CQEQCPGISGCRGLTFCLPDPYGCSCGSGWRGSQCQEACAPGHFGADCRLQCQCQNGGTCDRFSGCVCPSGWHGVHCEKSDRIPQILNMASELEFNLETM	---------------EE-----EEE---------------------------------EE-----EEE--------------------------------	47	--------		TIE1_318							FALSE
Q5T5U3	RHG21	0.34071	436	RTTLQGRR	WKNYKTYKEYIDNRRLHIGCRTIQERLDSLRAASQSTTDYNQVVPNRTTLQGRRRSTSHDRVPQSVQIRQRSVSQERLEDSVLMKYCPRSASQGALTSPS	-------HHHH---------EEEH-----------------------------------------------HHHHHHH----------------------	47	--------		RHG21_436							FALSE
Q5TA45	INT11	0.34054	559	SVLLQAAA	LRFTCRVHLHDTRKEQETALRVYSHLKSVLKDHCVQHLPDGSVTVESVLLQAAAPSEDPGTKVLLVSWTYQDEELGSFLTSLLKKGLPQAPS	---EEEEEE-----HHHHHHHHHHHHHHH-----EE-------EEEEEEEEEE--------EEEEEE------HHHHHHHHHHHHH------	47	EEEEEEE-		INT11_559							FALSE
Q9BRI3	ZNT2	0.340517	293	SSRLQGKF	DLLLSVEGVEALHSLHIWALTVAQPVLSVHIAIAQNTDAQAVLKTASSRLQGKFHFHTVTIQIEDYSEDMKDCQACQGPSD	--------------EEEEE-----EEEEEEEEE-----HHHHHHHHHHHHHHH----EEEEEE------------------	47	HHHHHHH-		ZNT2_293							FALSE		0
P11532	DMD	0.340267	2064	TAALQSAT	VEQLLNAPDLCAKDFEDLFKQEESLKNIKDSLQQSSGRIDIIHSKKTAALQSATPVERVKLQEALSQLDFQWEKVNKMYKDRQGRFDRSVEKWRRFHYDI	-------------HHH-HHHHHHHHHHHHHHHHH---HHHHHHHHHHHHHHH-----HHHHHHHHHHHHHHHHHHHHHHHHHHHHHHHHHHHHHHHH---	47	HHHHHH--		DMD_2064							FALSE
Q07864	DPOE1	0.340222	1741	NTILQSHH	RPDLGGKEADDNCLVMEFDDQATVEINSSGCYSTVCVELDLQNLAVNTILQSHHVNDMEGADSMGISFDVIQQASLEDMITGGQAASAPASYDETALCSN	------------------------EE--------EEEEEEE----HHHHHHHHHHHHH------------------------------------------	47	HHHHHHHH		DPOE1_1741							FALSE
Q17R89	RHG44	0.339959	55	TACLQGQQ	FNRMRQLANQTVGRAEKTEVLSEDLLQVEKRLELVKQVSHSTHKKLTACLQGQQGAEADKRSKKLPLTTLAQCLMEGSAILGDDTLLGKMLKLCGETEDK	-HHHHHHHH------------HHHHHHHHHHHHHHHHHHHHHHHHHHH-------------H----HHHHHHHHHHH--------HHHHHHHHHHHHH--	47	HH------		RHG44_55							FALSE
Q9UNE2	RPH3L	0.339721	28	RAKLQTGW	MADTIFGSGNDQWVCPNDRQLALRAKLQTGWSVHTYQTEKQRRKQHLSPAEVEAILQVIQRAERLDVLEQQRIGRLVERLETMRRNVMGNGLSQCLLCGE	-----------EEEE----EEE---------EEE--------------HHHHHHHHHHHHHHHHHHHHHHHHHHHHHHHHHHHHHHH------EEE----	24	--------		RPH3L_28							FALSE
P53621	COPA	0.339656	684	VALLQGNH	YPEVALHFVKDEKTRFSLALECGNIEIALEAAKALDDKNCWEKLGEVALLQGNHQIVEMCYQRTKNFDKLSFLYLITGNLEKLRKMMKIAEIRKDMSGHY	---HHHH-----HHHHHHHHH---HHHHHHHHHH---HHHHHHHHHHHHH---HHHHHHHHHHHHHHHHHHHHHHH---HHHHHHHHHHHHHH-------	47	HHHH---H		COPA_684							FALSE
P13533	MYH6	0.339645	791	ITRMQAQA	RKGTEKLLSSLDIDHNQYKFGHTKVFFKAGLLGLLEEMRDERLSRIITRMQAQARGQLMRIEFKKIVERRDALLVIQWNIRAFMGVKNWPWMKLYFKIKP	-HHHHHHHHH-------EEEEE--EE--HHHHHHHHHHHHHHHHHHHHHHHHHHHHHHHHHHHHHHHHHHHHHHHHHHHHHHHHHHHHHHHHHHH-----	47	HHHHHHHH		MYH6_791							FALSE
Q8WUY3	PRUN2	0.339397	2715	AVTLQAVT	ELGLGEGPQLQILEEMKPLESLALEEASGPVSQSQKSKSRGRAGPDAVTLQAVTHDNEWEMLSPQPVQKNMIPDTEMEEETEFLELGTRISRPNGLLSED	--------HHHHHH-------HHHH----------------------EEEEEE-----EEE----------------HH--E------------------	47	-EEEEEE-		PRUN2_2715							FALSE
Q9H8X2	IPPK	0.339315	122	LTRLQTYR	VHYGEVVQLPLEFVKQLCLKIQSERPESRCDKDLDTLSGYAMCLPNLTRLQTYRFAEHRPILCVEIKPKCGFIPFSSDVTHEMKHKVCRYCMHQHLKVAT	----EEEE--HHHHHHHHHHH------------------EEEEE----------------EEEEEE----------------------HHHHHHHHH---	47	--------		IPPK_122							FALSE
P04629	NTRK1	0.339315	782	HARLQALA	SNTEAIDCITQGRELERPRACPPEVYAIMRGCWQREPQQRHSIKDVHARLQALAQAPPVYLDVLG	--HHHHHHHH------------HHHHHHHHHHHH--------HHHHHHHHHHHH------E----	47	HHHHHHHH		NTRK1_782							FALSE
Q6ZWJ8	KCP	0.339095	1182	TVRCQSQR	ERHTPPGSCCPVCRAPTQSCVHQGREVASGERWTVDTCTSCSCMAGTVRCQSQRCSPLSCGPDKAPALSPGSCCPRCLPRPASCMAFGDPHYRTFDGRLL	----------EEEE-----EEEE-EEE----EEE----EEEEEE---EEEEEE------------EEE-------EE-----EEEEE---EEE-------	47	-EEEEEE-		KCP_1182							FALSE
Q6UWL6	KIRR2	0.338854	418	PARLQCLV	EDAGDYVCRAEAGLSGLRGGAAEARLTVNAPPVVTALHSAPAFLRGPARLQCLVFASPAPDAVVWSWDEGFLEAGSQGRFLVETFPAPESRGGLGPGLIS	----EEEEEEEE-------EEEEEEEEEE---EEEE---EEEEE---EEEEEEEE-----EEEEEE------------EEEEEEE--------EEEEE--	47	-EEEEEEE		KIRR2_418							FALSE
Q9BZV1	UBXN6	0.338826	350	GCLLQGTF	IKREQRLRSEAVERLSVLRTKAMREKEEQRGLRKYNYTLLRVRLPDGCLLQGTFYARERLGAVYGFVREALQSDWLPFELLASGGQKLSEDENLALNECG	--HHHHHHHHHHHH---HHHHHHHHHHHHHH-----EEEEEEEE----EEEEEE----HHHHHHHHHHHH-------EEEEE-------------H----	47	--EEEEEE		UBXN6_350							FALSE
P23142	FBLN1	0.338821	293	RPKLQCKS	QRDSSCGTGYELTEDNSCKDIDECESGIHNCLPDFICQNTLGSFRCRPKLQCKSGFIQDALGNCIDINECLSISAPCPIGHTCINTEGSYTCQKNVPNCG	-----------------EEEE--------------EEEE------E-----------------------------------EEEE----EEEEE------	47	--------		FBLN1_293							FALSE
P11277	SPTB1	0.338588	1665	IIRLQGQV	DEEGAIVMLKRHLRQQRAVEDYGRNIKQLASRAQGLLSAGHPEGEQIIRLQGQVDKHYAGLKDVAEERKRKLENMYHLFQLKRETDDLEQWISEKELVAS	--HHHHHHHHHHHHHHHHHHHHHHHHHHHHHHHHHHHH-----HHHHHHHHHHHHHHHHHHHHHHHHHHHHHHHHHHHHHHHHHHHHHHHHHHHHHHH--	47	HHHHHHHH		SPTB1_1665							FALSE
Q96CM8	ACSF2	0.338305	37	EARLQGVR	MAVYVGMLRLGRLCAGSSGVLGARAALSRSWQEARLQGVRFLSSREVDRMVSTPIGGLSYVQGCTKKHLNSKTVGQCLETTAQRVPEREALVVLHEDVRL	--HHHHHHHHH-----------------------------------------------EEEE--------HHHHHHHHHHHHHH-----EEEEE------	33	--------		ACSF2_37							FALSE
P51687	SUOX	0.338109	263	TVTLQCAG	IFFTRNHLPVPNLDPDTYRLHVVGAPGGQSLSLSLDDLHNFPRYEITVTLQCAGNRRSEMTQVKEVKGLEWRTGAISTARWAGARLCDVLAQAGHQLCET	--EEE------------EEEEEEEE----EEEEEHHHHHH----EEEEEEEE-------------------------EEEEE---HHHHHHH--------	47	EEEEEE--		SUOX_263							FALSE
Q96JN8	NEUL4	0.337357	400	MTNLQSGT	VVMTNRPLRDNEMFEIRIDKLVDKWSGSIEIGVTTHNPNSLEYPATMTNLQSGTIMMSGCGILTNGKGTRREYCEFSLDELQEGDHIGLTRKSNSALHFF	EEEE--------EEEEEEEE-------EEEEEEEE-------------------EEEE---------------------------EEEEEEE---EEEE-	47	--------		NEUL4_400							FALSE
Q96JC1	VPS39	0.337297	769	KANLQAAL	AEEYCHKHYDRNKDGNKDVYLSLLRMYLSPPSIHCLGPIKLELLEPKANLQAALQVLELHHSKLDTTKALNLLPANTQINDIRIFLEKVLEENAQKKRFN	HHHHHHHH--------HHHHHHHHHHHH---------------------HHHHHHHHHH------HHHHHH-------HHHHHHHHHHHHHHHHHHH---	47	---HHHHH		VPS39_769							FALSE
Q7Z5Y6	BMP8A	0.336336	351	HAILQSLV	CRRHELYVSFQDLGWLDWVIAPQGYSAYYCEGECSFPLDSCMNATNHAILQSLVHLMKPNAVPKACCAPTKLSATSVLYYDSSNNVILRKHRNMVVKACG	----EEEEEEE------EEEE-------EEEEEE------------HHHHHHHHH-------------------EEEEEEE---EEEEEE----EEE---	47	HHHHHHHH		BMP8A_351							FALSE
P34820	BMP8B	0.336336	351	HAILQSLV	CRRHELYVSFQDLGWLDWVIAPQGYSAYYCEGECSFPLDSCMNATNHAILQSLVHLMMPDAVPKACCAPTKLSATSVLYYDSSNNVILRKHRNMVVKACG	----EEEEEEE------EEEE-------EEEEEE------------HHHHHHHHHH-----------E------EEEEEEE----EEEEE----EEE---	47	HHHHHHHH		BMP8B_351							FALSE
O95528	GTR10	0.335808	178	PAVLQSLS	GPRQRGVLVSLYEAGITVGILLSYALNYALAGTPWGWRHMFGWATAPAVLQSLSLLFLPAGTDETATHKDLIPLQGGEAPKLGPGRPRYSFLDLFRARDN	------HHHHHHHHHHHHHHHHHHHHHHHH-------HHHHHHHHHHHHHHHHHHH-----HHHHHHHHHHHH------HHHHHHHH--HHHHHHHH---	47	HHHHHHHH		GTR10_178							FALSE
P28331	NDUS1	0.33579	51	TTVLQACE	MLRIPVRKALVGLSKSPKGCVRTTATAASNLIEVFVDGQSVMVEPGTTVLQACEKVGMQIPRFCYHERLSVAGNCRMCLVEIEKAPKVVAACAMPVMKGW	-----HHH----------------------EEEEEE--EEEEE----HHHHHHHHH-------------------EEEEEEE------EEEEEEE-----	47	-HHHHHHH		NDUS1_51							FALSE
P0C7U0	ELFN1	0.335512	247	LSKLQSVC	ELLGFLRWLAAFTNATQTYDRMQCESPPVYSGYYLLGQGRRGHRSILSKLQSVCTEDSYAAEVVGPPRPASGRSQPGRSPPPPPPPEPSDMPCADDECFS	---HHHHHHHH---------EEEE--------------------HHHHHHHHH-----E-----------------------------------------	47	HHHHHHH-		ELFN1_247							FALSE
Q8IZQ1	WDFY3	0.335301	1760	FPVLQSFL	GGGWLEQTDSVLTNKIGTVLGFNVGRSAGGRSTVREINRDACHFPGFPVLQSFLPKHTNVPALYFLLMALFLQQPVSELPENLQVSVPVISCRSKQGCQF	--------HHHHHHH--HH---------------------------HHHHHHHH-----HHHHHHHHHHHHHH-------------HHHHHHHHH-----	47	HHHHHHHH		WDFY3_1760							FALSE
A4UGR9	XIRP2	0.335274	975	AVKLQTVK	TQPMESLYEKVSLMTSSEEIHKGDVKTCTWLFETQPLDTIKDDSETAVKLQTVKQEEIQGGDVRTACFLFETENLDSIQGEEVKEIKPVEMDIQAGDVSS	---HHHH-------------------EEEEE------H--------EEEEE--------------EEEEE---------------EEEEE----------	47	EEEEE---		XIRP2_975							FALSE
Q8WTQ7	GRK7	0.335239	18	TAYLQARK	MVDMGALDNLIANTAYLQARKPSDCDSKELQRRRRSLALPGLQGCAELRQKLSLNFHSLCEQQPIGRRLFRDFLATVPTFRKAATFLEDVQNWELAEEGP	-----HHHHHHHHHHHHHHH-----------HH-----------HHHHHHHH-----EEEE---HHHHHHHHHH-----HHHHHHHHHHHHH--------	14	HHHHHHH-		GRK7_18							FALSE
D6RIA3	CD054	0.334663	591	PARLQTRC	NIIYAAKHEGDMSLRVSTAAEHNSSSLKQNPAAAVAQDHAKKFIAVPARLQTRCGAIRAKELVDYSSGASSAVSELDDADKEVRNLTSRAFRSLAYPYFE	------------EEEEE------------------------EEEE------HHHHHHH------------------HHHHHHHHHHHHHHHHH-------	47	-----HHH		CD054_591							FALSE
Q03701	CEBPZ	0.334486	736	KTILQGNY	NLKGGKQLNKYDPFSRNPLFCGAENTSLWELKKLSVHFHPSVALFAKTILQGNYIQYSGDPLQDFTLMRFLDRFVYRNPKPHKGKENTDSVVMQPKRKHF	---------------------------HHHHHHHHH----HHHHHHHHHH----------------HHHHHHHHHHH-----------------------	47	HHHH----		CEBPZ_736							FALSE
Q8NCM8	DYHC2	0.334123	1310	RCLLQSLK	IREALRELDLWGVGAVFTLIDYEDSQSRTMKLIKDWKDIVNQVGDNRCLLQSLKDSPYYKGFEDKVSIWERKLAELDEYLQNLNHIQRKWVYLEPIFGRG	--HHHHHHHHHHH--EEEEEEE------EEEEE--HHHHHHHHHHHHHHHHHHH-----HHHHHHHHHHHHHHHHHHHHHHHHHHHHHHHHHH-------	47	HHHHHHHH		DYHC2_1310							FALSE
Q9Y5Y4	PD2R2	0.333733	21	MSRLQSHS	MSANATLKPLCPILEQMSRLQSHSNTSIRYIDHAAVLLHGLASLLGLVENGVILFVVGCRMRQTVVTTWVLHLALSDLLASASLPFFTYFLAVGHSWELG	------------------------------HHHHHHHHHHHHHHHHHHHHHHHHHHHHHH----HHHHHHHHHHHHHHHHHHHHHHHHHHHHH-------	17	--------		PD2R2_21							FALSE
Q9P2D3	HTR5B	0.333704	1616	TACLQALH	NLNQASGAVGSAKSLPEINKDRMHLILGVSIQFLCSPRPEEPIEHVTACLQALHTLLDSPYARVHIAEDQLIGVELLSVLHRLLLTWNPSSVQLLVTGVV	----------------------EEHHHHHHHHHH---------HHHHHHHHHHHHH---HHHHHHHH-----HHHHHHHHHHHHH----HHHHHEEEE--	47	HHHHHHHH		HTR5B_1616							FALSE
Q8IY47	KBTB2	0.333317	341	TSKLQTAF	QAEKVYKLCSPPADLHKVGTVVTPDNDIYIAGGQVPLKNTKTNHSKTSKLQTAFRTVNCFYWFDAQQNTWFPKTPMLFVRIKPSLVCCEGYIYAIGGDSV	----EE-----------EEEEEE---EEEEEEEEE-----------------------EEEEEE-----EEE-----------EEEEE--EEEEEE----	47	--------		KBTB2_341							FALSE
Q9NRC6	SPTN5	0.333275	742	GARLQTAL	QAVCVDLVRRGRDLSARRPPTQPDPGERAEAVQGGWQLLQTRVVGRGARLQTALLVLQYFADAAEAASWLRERRSSLERASCGQDQAAAETLLRRHVRLE	--HHHHHHHHHHHHHH-----HHHHHHHHHHHHHHHHHHHHHHHHHHHHHHHHHHHHHHHHHHHHHHHHHHHHHHHHH-------HHHHHHHHHHHHH--	47	HHHHHHHH		SPTN5_742							FALSE
B3KU38	IQIP1	0.332877	371	SSRLQSGM	GQARTNSTSAQKNERESIRQKLALGSFFDDGPGIYTSCSKSGKPSLSSRLQSGMNLQICFVNDSGSDKDSDADDSKTETSLDTPLSPMSKQSSSYSDRDT	--------------HHHHHHHH---------------------------------EEEEEE-------------------------HHHHHH--------	47	--------		IQIP1_371							FALSE
P0DPB3	SCHI1	0.332877	295	SSRLQSGM	GQARTNSTSAQKNERESIRQKLALGSFFDDGPGIYTSCSKSGKPSLSSRLQSGMNLQICFVNDSGSDKDSDADDSKTETSLDTPLSPMSKQSSSYSDRDT	--------------HHHHHHHH---------------------------------EEEEEE-------------------------HHHHHH--------	47	--------		SCHI1_295							FALSE
Q8NEF9	SRFB1	0.33258	421	IAVFQGKK	PQNEPQIKNQFNKKLSGRLENTKQQLQLPLHPSWEASRRRKEQQSNIAVFQGKKITFDD	---------------------------------HHHHHHHHHHHH--------EEE---	47	-------E		SRFB1_421							FALSE
Q9H6D3	XKR8	0.33231	155	AIMLQSGR	QGLLVWQQEEPSEFDLAYADFLALDISMLRLFETFLETAPQLTLVLAIMLQSGRAEYYQWVGICTSFLGISWALLDYHRALRTCLPSKPLLGLGSSVIYF	------------HHHHHHHHHHHHHHHHHHHHHHHHHHHHHHHHHHHHHH-------HHHHHHHHHHHHHHHHHHHHHHHHHHH---------EEEE---	47	HHHH----		XKR8_155							FALSE
P0CW23	AKAI1	0.332019	32	NAILQAVQ	MVFAPGEKPGNEPEEVKLQNASKQIVQNAILQAVQQVSQESQRREERISDNRDHIQLGVGELTKKHEKK	-EEE---------HHHHHHHHHHHHHHHHHHHHHHHHHHHHHH----------EE--------------	28	HHHHHHHH		AKAI1_32							FALSE
Q8IUG5	MY18B	0.331828	807	FAQLQGAM	LVFSQMLAGLDLDLRTELNLHQMADSSSFGMGVWSKPEDKQKAAAAFAQLQGAMEMLGISESEQRAVWRVLAAIYHLGAAGACKVGRKQFMRFEWANYAA	-HHHHHHH---HHHHHHH----------------------HHHHHHHHHHHHHHHH----HHHHHHHHHHHHHHHH---EEEEE----------------	47	HHHHHHHH		MY18B_807							FALSE
P11277	SPTB1	0.330899	1863	ATRLQTAY	IDEKHRELPEDVGLDASTAESFHRVHTAFERELHLLGVQVQQFQDVATRLQTAYAGEKAEAIQNKEQEVSAAWQALLDACAGRRTQLVDTADKFRFFSMA	-HHHHHHH-------HHHHHHHHHHHHHHHHHHHHHHHHHHHHHHHHHHHHH------HHHHHHHHHHHHHHHHHHHHHHHHHHHHHHHHHHHHHHHH--	47	HHHHHH--		SPTB1_1863							FALSE
Q9HBF4	ZFYV1	0.330307	41	CCSLQCLR	MSAQTSPAEKGLNPGLMCQESYACSGTDEAIFECDECCSLQCLRCEEELHRQERLRNHERIRLKPGHVPYCDLCKGLSGHLPGVRQRAIVRCQTCKINLC	---------------------EE------EEEEE-----HHHHHHHHHHH------------------------------------EEEEEE--EEE---	37	---HHHHH		ZFYV1_41							FALSE
O43237	DC1L2	0.330207	75	MTKLQGAE	LTSEEEEGQSLWSSILSEVSTRARSKLPSGKNILVFGEDGSGKTTLMTKLQGAEHGKKGRGLEYLYLSVHDEDRDDHTRCNVWILDGDLYHKGLLKFAVS	---------HHHHHHHHHHH-----------EEEEEE-----HHHHHHHHH------------EEEEEEE-------EEEEEEEE---------------	47	HHHHH---		DC1L2_75							FALSE
Q9Y4I1	MYO5A	0.329974	845	TIVLQSYL	TMQRYVRGYQARCYAKFLRRTKAATIIQKYWRMYVVRRRYKIRRAATIVLQSYLRGFLARNRYRKILREHKAVIIQKRVRGWLARTHYKRSMHAIIYLQC	-HHHHHHHHHHHHHHHHHHHHHHHHHHHHHHHHHHHHHHHHHHHHHHHHHHHHHHHHHHHHHHHHHHHHHHHHHHHHHHHHHHHHHHHHHHHHHHH----	47	HHHHHHHH		MYO5A_845							FALSE
O94886	CSCL1	0.32997	43	STVLQGVT	MMDSPFLELWQSKAVSIREQLGLGDRPNDSYCYNSAKNSTVLQGVTFGGIPTVLLIDVSCFLFLILVFSIIRRRFWDYGRIALVSEADSESRFQRLSSTS	--------------EEEE------------EEEE-----EEEEE------HHHHHHHHHHHHHHHHHHHHHHHH------EEE------HHHHHH-----	39	-EEEEE--		CSCL1_43							FALSE
Q9H091	ZMY15	0.32989	632	LPRLQSLR	TKEKGGRRDLQIKVSARPYHLFQGPKPDLVIGFNSGFALKDTWLRSLPRLQSLRVPAFFTESSEYSCVMDGQTMAVATGGGTSPPQPNPFRSPFRLRAAD	--------EEEEEEEE------------EEEE----------HHHHHHHHHH----EEEE---HHHHHHHHHHHHHH-----------------EEE---	47	HHHHHH--		ZMY15_632							FALSE
Q01432	AMPD3	0.329664	703	NSVLQSGL	HKGLHVSLSTDDPMQFHYTKEALMEEYAIAAQVWKLSTCDLCEIARNSVLQSGLSHQEKQKFLGQNYYKEGPEGNDIRKTNVAQIRMAFRYETLCNELSF	----EEEE-------------HHHHHHHHHHHH----HHHHHHHHHHHHHH----HHHHHHHH--------------------HHHHHHHHHHHHHHH--	47	HHHHH---		AMPD3_703							FALSE
O15265	ATX7	0.329342	642	VCSMQSRQ	SYLAAATVSTSPVLLSSTCISPNSKSVPAHGTTLNAQPAASGAMDPVCSMQSRQVSSSSSSPSTPSGLSSVPSSPMSRKPQKLKSSKSLRPKESSGNSTN	----------------------------------------------------------------------------------------------------	47	--------		ATX7_642							FALSE
Q12952	FOXL1	0.329292	187	ISRLQAAP	NYRRRKRKPKPGPGAPEAKRPRAETHQRSAEAQPEAGSGAGGSGPAISRLQAAPAGPSPLLDGPSPPAPLHWPGTASPNEDAGDAAQGAAAVAVGQAART	----------------------------------------------------------------------------------------------------	47	--------		FOXL1_187							FALSE
Q96FV2	SCRN2	0.329034	58	GSRLQCTY	SPCSCDCFVSVPPASAIPAVIFAKNSDRPRDEVQEVVFVPAGTHTPGSRLQCTYIEVEQVSKTHAVILSRPSWLWGAEMGANEHGVCIGNEAVWTKEPVG	------EEEE---------EEEEEE--------EEEEEEE--------EEE----EE-------EEEE-----------------EEEE-----------	47	--EEE---		SCRN2_58							FALSE
O43292	GPAA1	0.328945	269	LCTLQGKL	IQAAVALELSSDVVTSLDVAVEGLNGQLPNLDLLNLFQTFCQKGGLLCTLQGKLQPEDWTSLDGPLQGLQTLLLMVLRQASGRPHGSHGLFLRYRVEALT	--EEEEEE-----EEEEEEEEE--------HHHHHHHHHHHH-----EEEE-------------HHHHHHHHHHHHHHHHH-------------------	47	-EEEE---		GPAA1_269							FALSE
Q9Y5K2	KLK4	0.328878	166	PTVLQCVN	DLMLIKLDESVSESDTIRSISIASQCPTAGNSCLVSGWGLLANGRMPTVLQCVNVSVVSEEVCSKLYDPLYHPSMFCAGGGHDQKDSCNGDSGGPLICNG	-----E----------EEEEE----------EEEEEEE-------------------------------------EEEE-------EEE-----------	47	--------		KLK4_166							FALSE
P21941	MATN1	0.328334	106	AALLQAVR	EFEKVKVFLSQVIESLDVGPNATRVGMVNYASTVKQEFSLRAHVSKAALLQAVRRIQPLSTGTMTGLAIQFAITKAFGDAEGGRSRSPDISKVVIVVTDG	--HHHHHHHHHHHHH-------EEEEEEEE----EEEEE------HHHHHHHHHH---------HHHHHHHHHHHHHH-------------EEEEEE---	47	HHHHHHHH		MATN1_106							FALSE
Q96L91	EP400	0.328274	2378	WALLQAVK	IRREGKEQKKNILLKQQVPFAKPLPTFAKPTAEPGQDNPEWLISEDWALLQAVKQLLELPLNLTIVSPAHTPNWDLVSDVVNSCSRIYRSSKQCRNRYEN	--HHHHHHHHHH------------------------------HHHHHHHHHHHHHHHH---------------HHHHHHHHHH-------HHHHHH----	47	HHHHHHHH		EP400_2378							FALSE
P46019	KPB2	0.32816	288	ISKLQGRY	CQSILFSMLPRASTSKEIDAGLLSIISFPAFAVEDVNLVNVTKNEIISKLQGRYGCCRFLRDGYKTPREDPNRLHYDPAELKLFENIECEWPVFWTYFII	-HHHHHHH-----------HHHHHHH---------HHHHHHHHHHHHHHH-----EEEE-----EEEE---------------------HHHHHHHHHH-	47	HHHH----		KPB2_288							FALSE
O43482	MS18B	0.3281	79	CAVFQCAQ	DQASFTTSMEWDTQVVKGSSPLGPAGLGAEEPAAGPQLPSWLQPERCAVFQCAQCHAVLADSVHLAWDLSRSLGAVVFSRVTNNVVLEAPFLVGIEGSLK	--------EE---EEEE------------------------------HHHHH----EEEEHHHHHH--------EEEEEE-----EE---EEE-------	47	-HHHHH--		MS18B_79							FALSE
Q9C0D4	Z518B	0.327941	88	YVCFQCSL	QEAQTLLYQGSEAEAAMMTIATCAKCKSVHKISLQDLQKGTGKDGMYVCFQCSLGAAPPNFHFVSNNSSATHVGNKTENFSSSVNSKFKVRNFKPGKYYC	-------------------EEEEE-----EEE--------------EEEEE------------------------------------EEEE---------	47	EEEEE---		Z518B_88							FALSE
Q9UEW3	MARCO	0.327919	98	FSLLQSAH	VVVIYLILLTAGAGLLVVQVLNLQARLRVLEMYFLNDTLAAEDSPSFSLLQSAHPGEHLAQGASRLQVLQAQLTWVRVSHEHLLQRVDNFTQNPGMFRIK	--HHHHHHHH-----EEHHHHHHHHHHHHHHH----------------EEE--------------HHHHHHHHHHHHHHHHHHHHHHH------------	47	--EEE---		MARCO_98							FALSE
Q96JB2	COG3	0.327781	116	FAKLQTQM	SLTSQSLPIELTSVVPESTEDILLKGFTSLGMEEERIETAQQFFSWFAKLQTQMDQDEGTKYRQMRDYLSGFQEQCDAILNDVNSALQHLESLQKQYLFV	---------------------------------------HHHHHHHHHHHHHHHHHH-HHHHHHHHHHHHHHHHHHHHHHHHHHHHHHHHHHHHHH----	47	HHHHHHHH		COG3_116							FALSE
Q9Y6A2	CP46A	0.327451	329	VARLQAEV	ILKAEEGAQDDEGLLDNFVTFFIAGHETSANHLAFTVMELSRQPEIVARLQAEVDEVIGSKRYLDFEDLGRLQYLSQVLKESLRLYPPAWGTFRLLEEET	----------HHHHHHHHHHHHHH--HHHHHHHHHHHHHHH--HHHHHHHHHHHHHH----------------HHHHHHHHH------------EEE---	47	HHHHHHHH		CP46A_329							FALSE
Q15691	MARE1	0.327403	64	KVKFQAKL	NLSRHDMLAWINESLQLNLTKIEQLCSGAAYCQFMDMLFPGSIALKKVKFQAKLEHEYIQNFKILQAGFKRMGVDKIIPVDKLVKGKFQDNFEFVQWFKK	---HHHHHHHHHHHH-------E-----HHHHHHHHHH---------EE------HHHHHHHHHHHHHHHH--------HHHHH---HHHHHHHHHHH--	47	-EE-----		MARE1_64							FALSE
Q15555	MARE2	0.327403	107	KVKFQAKL	TMSRHDIIAWVNDIVSLNYTKVEQLCSGAAYCQFMDMLFPGCISLKKVKFQAKLEHEYIHNFKLLQASFKRMNVDKVIPVEKLVKGRFQDNLDFIQWFKK	---HHHHHHHHHHHH-----HHHH----HHHHHHHHHH---------EE------HHHHHHHHHHHHHHHH--------HHHHH---HHHHHHHHHHH--	47	-EE-----		MARE2_107							FALSE
Q9UPY8	MARE3	0.327403	64	KVKFQAKL	NLSRHDMLAWVNDSLHLNYTKIEQLCSGAAYCQFMDMLFPGCVHLRKVKFQAKLEHEYIHNFKVLQAAFKKMGVDKIIPVEKLVKGKFQDNFEFIQWFKK	---HHHHHHHHHHH------HHH-----HHHHHHHHHH---------EE------HHHHHHHHHHHHHHHH--------HHHHH---HHHHHHHHHHH--	47	-EE-----		MARE3_64							FALSE
Q9UI42	CBPA4	0.327366	74	SVSLQAFK	DQVLRINVRNGDEISKLSQLVNSNNLKLNFWKSPSSFNRPVDVLVPSVSLQAFKSFLRSQGLEYAVTIEDLQALLDNEDDEMQHNEGQERSSNNFNYGAY	--EEEEE---HHHHHHHHHHHH-----EEEE--------EEEEEE----HHHHHHHHHH----EEEEEHHHHHHHHHHHHHHHH----------------	47	---HHHHH		CBPA4_74							FALSE
Q6MZQ0	PRR5L	0.327333	39	LPRFQAAR	MTRGFAPILPVEFHKMGSFRRPRPRFMSSPVLSDLPRFQAARQALQLSSSSAWNSVQTAVINVFKGGGLQSNELYALNENIRRLLKSELGSFITDYFQNQ	------------------------------------------HHHH--------HHHHHHHHH----------HHHHHHHHHHHHH-----HHHHHH---	35	--------		PRR5L_39							FALSE
P50570	DYN2	0.327202	301	RSKLQSQL	ALAAERKFFLSHPAYRHMADRMGTPHLQKTLNQQLTNHIRESLPALRSKLQSQLLSLEKEVEEYKNFRPDDPTRKTKALLQMVQQFGVDFEKRIEGSGDQ	--HHHHHHHH--------------HHHHHHHHHHHHHHHHHHHHHHHHHHHHHHHHHHHHHHH--------HHHHHHHHHHHHHHHHHHHHHHH------	47	HHHHHHHH		DYN2_301							FALSE
O00548	DLL1	0.327197	432	LCRCQAGF	SDSPDGGYSCRCPVGYSGFNCEKKIDYCSSSPCSNGAKCVDLGDAYLCRCQAGFSGRHCDDNVDDCASSPCANGGTCRDGVNDFSCTCPPGYTGRNCSAP	-------EEEEE-------------------------EEEE-----EEEE-------------------------EEE-----EEEEE------------	47	EEEE----		DLL1_432							FALSE
P49815	TSC2	0.327076	572	LVILQTKL	HHFNSLLDIIEKVMARSLSPPPELEERDVAAYSASLEDVKTAVLGLLVILQTKLYTLPASHATRVYEMLVSHIQLHYKHSYTLPIASSIRLQAFDFLLLL	---HHHHHHHHHHHH---------------------HHHHHHHHHHHHHHHHHHH---HHHHHHHHHHHHHHHHHHH------HHHHHHHHHHHHHHH--	47	HHHHHHHH		TSC2_572							FALSE
Q9P2E9	RRBP1	0.326884	923	HSKLQSSE	HRESEEALQKRLDEVSRELCHTQSSHASLRADAEKAQEQQQQMAELHSKLQSSEAEVRSKCEELSGLHGQLQEARAENSQLTERIRSIEALLEAGQARDA	---HHHHHHHHHHHHHHHHHHHHHHHHHHHHHHHHHHH----HHHHHHHHHHHHHHHHHHHHHHHHHHHHHHHHHHHHHHHHHHHHHHHHHHHH------	47	HHHHHHHH		RRBP1_923							FALSE
Q9NWS6	F118A	0.32631	132	PVVLQSIL	TKDRDLLVVAHDLIRKMSPRTGDAKPSFFQDCLMEVFDDLEQHIRSPVVLQSILSLMDRGAMVLTTNYDNLLEAFGRRQNKPMESLDLKDKTKVLEWARG	-----EEEEHHHHHHHH---------HHHHHHHHHHHHHHHHH---HHHHHHHHHHHHHHHHHHH--HHHHHHHHH--------------HHHHHHHH--	47	HHHHHHHH		F118A_132							FALSE
O60603	TLR2	0.326177	626	WAWLQAKR	QDVRLSVSECHRTALVSGMCCALFLLILLTGVLCHRFHGLWYMKMMWAWLQAKRKPRKAPSRNICYDAFVSYSERDAYWVENLMVQELENFNPPFKLCLH	-------HHHHHHHHHHHHHHHHHHHHHHHHHHHHHHH-HHHHHHHHHHHHHH-----------EEEEEEEE----HHHHHHHHHHH--------EEE--	47	HHHHHHH-		TLR2_626							FALSE
Q8WUM4	PDC6I	0.326047	253	HCIMQANA	ATRDKMKDAIIAKLANQAADYFGDAFKQCQYKDTLPKEVFPVLAAKHCIMQANAEYHQSILAKQQKKFGEEIARLQHAAELIKTVASRYDEYVNVKDFSD	--------HHHHHHHHHHHHHHHHHHHHHH--------HHHHHHHHHHHHHHHHHHHHHHHHHHHHHHHHHHHHHHHHHHHHHHHHHH-----EEEE---	47	HHHHHHHH		PDC6I_253							FALSE
Q96S16	JMJD8	0.325754	69	PVILQGLT	PGSGAEGDGGWRPGGPGAVAEEERCTVERRADLTYAEFVQQYAFVRPVILQGLTDNSRFRALCSRDRLLASFGDRVVRLSTANTYSYHKVDLPFQEYVEQ	----------------------------------HHHHHHHHH----EEEE-------------HHHHHHH----EEEEE---------EEEEHHHHH--	47	-EEEE---		JMJD8_69							FALSE
Q8TE68	ES8L1	0.325611	253	LAVLQAER	VERGAGRGRPQAKPIPEAEEAQRPEPVGTSSNADSASPDLGPRGPDLAVLQAEREVDILNHVFDDVESFVSRLQKSAEAARVLEHRERGRRSRRRAAGEG	------------------------------------------------------HHHHHHHHHHHHHHHHHHHHHHHHHHHHHHHHHH------------	47	--------		ES8L1_253							FALSE
O15118	NPC1	0.325405	1046	HTVLQTSA	MRFLPMFLSDNPNPKCGKGGHAAYSSAVNILLGHGTRVGATYFMTYHTVLQTSADFIDALKKARLIASNVTETMGINGSAYRVFPYSVFYVFYEQYLTII	---HHHHH-------------------EEEE-----EEEEEEEEE--------HHHHHHHHHHHHHHHHHHHHH------EEEEEEEEEEEEEHH-----	47	-------H		NPC1_1046							FALSE
Q04721	NOTC2	0.325362	976	TCKCQAGF	CMDGVNTFSCLCLPGFTGDKCQTDMNECLSEPCKNGGTCSDYVNSYTCKCQAGFDGVHCENNINECTESSCFNGGTCVDGINSFSCLCPVGFTGSFCLHE	-------EEEEE-------------------------EEEE-----EE---------------------------EEE-----EEEEE------------	47	EE------		NOTC2_976							FALSE
Q6P2S7	TTC41	0.325156	805	LSVLQCRL	GFWTRLHLIHFWNVLLEAGYDVSEAYLLSVAKIKADQCHTMRKSGTLSVLQCRLIELTVLDKCRLMFFIGSFLKFMGKTNEAEELFLSVEDMLVQSQSMT	--HHHHHHHHHHHHHHH-----HHHHHHHHHHHHHHHHHHHHHH--HHHHEE-----HHHHHHHHHHHHHHHHHHH---HHHHHHHHHHHHHHHH-----	47	HHHHEE--		TTC41_805							FALSE
Q14264	ENR1	0.325	519	IIRLQAVL	SKRGITIGDWKDNEWPPERIIQYYGPATWAEDGMWGYRTPVYMLNRIIRLQAVLEIITNETAGALNLLAQQATKMRNVIYQNRLALDYLLAQEEGVCGKF	-----E---------------EE-----------EEEEHHHHHHHHHHHHHHHHHHHHHHHHHHHHHHHHHHHHHHHHHHHHHHHHHHHHHHH---EE--	47	HHHHHHHH		ENR1_519							FALSE
P50591	TNF10	0.324736	27	TVLLQSLC	MAMMEVQGGPSLGQTCVLIVIFTVLLQSLCVAVTYVYFTNELKQMQDKYSKSGIACFLKEDDSYWDPNDEESMNSPCWQVKWQLRQLVRKMILRTSEETI	------------HHHHHHHHHHHHHHHHHHHHHHHHHHHHHHHHHHHHHHH---HHH--------------------HHHHHHHHHHHHHHHHHHHHH--	23	HHHHHHHH		TNF10_27							FALSE
Q9ULB1	NRX1A	0.3242	922	LATLQAYT	LTFNGMAYIDLCKNGDIDYCELNARFGFRNIIADPVTFKTKSSYVALATLQAYTSMHLFFQFKTTSLDGLILYNSGDGNDFIVVELVKGYLHYVFDLGNG	EEE----EEEE-------EEEE---------------------EEEE--------EEEEEEEEE-----EEEEE------EEEEEEE--EEEEEEE----	47	E-------		NRX1A_922							FALSE
Q9Y4C0	NRX3A	0.3242	888	LATLQAYT	LMFNGLLYIDLCKNGDIDYCELKARFGLRNIIADPVTFKTKSSYLSLATLQAYTSMHLFFQFKTTSPDGFILFNSGDGNDFIAVELVKGYIHYVFDLGNG	-----------------EEEE--------------EE-----EEEEE-------EEEEEEEEEE-----EEEEE------EEEEEEE--EEEEEEE----	47	E-------		NRX3A_888							FALSE
Q6ZVT0	TTL10	0.3242	336	VAALQAKT	PETYRLDLKHEREAFFTLFDETQIWICKPTASNQGKGIFLLRNQEEVAALQAKTRSMEDDPIHHKTPFRGPQARVVQRYIQNPLLVDGRKFDVRSYLLIA	---------HHHHHHHHH-----EEEEE--------EEEEE--HHHHHHHHHH--------------------EEEEEE----------EEEEEEEEE--	47	HHHHHHH-		TTL10_336							FALSE
Q5HYK7	SH319	0.323635	196	VPVLQSKP	KKSVSSENPTYPSAPLKPVTVPPRLAGASQAKAYKSLGEGPPANPPVPVLQSKPLVDIDLISFDDDVLPTPSGNLAEESVGSEMVLDPFQLPAKTEPIKE	-----------------------------------------------------------------------------------EE---------------	47	--------		SH319_196							FALSE
Q05516	ZBT16	0.323592	93	TATLQAKA	QEFHAHRTVLACTSKMFEILFHRNSQHYTLDFLSPKTFQQILEYAYTATLQAKAEDLDDLLYAAEILEIEYLEEQCLKMLETIQASDDNDTEATMADGGA	--EEE-EEEEH---HHHHHHH---------------HHHHHHHHH--------HHHHHHHHHHHHH---HHHHHHHHHHHHH----HHHHHHHHHH----	47	-------H		ZBT16_93							FALSE
Q86VP6	CAND1	0.323513	429	LTMLQSQV	LISRFKEREENVKADVFHAYLSLLKQTRPVQSWLCDPDAMEQGETPLTMLQSQVPNIVKALHKQMKEKSVKTRQCCFNMLTELVNVLPGALTQHIPVLVP	-----------HHHHHHHHHHHHHHHH------------------HHHHHHHHHHHHHHHHHHHH----HHHHHHHHHHHHHHHHHH-------------	47	HHHHHHHH		CAND1_429							FALSE
Q9UKA2	FBXL4	0.323433	519	CPTLQSST	VIASMIGAKCKKLRTLDLWRCKNITENGIAELASGCPLLEELDLGWCPTLQSSTGCFTRLAHQLPNLQKLFLTANRSVCDTDIDELACNCTRLQQLDILG	-HHHHHHH-----EEEEE-------HHHHHHHHH-----EEEE----------HHHHHHHHH-----EEEEE-------HHHHHHHHHH----EEEE---	47	-------H		FBXL4_519							FALSE
Q96JB1	DYH8	0.323347	3876	RTVFQARK	QISRNEKGWKSWFDKDAPEEEIIPDGYNDSLDTCHKLLLIRSWCPDRTVFQARKYIADSLEEKYTEPVILNLEKTWEESDTRTPLICFLSMGSDPTNQID	-----HHHHHHHHH------------------HHHHHHHHH------HHHHHHHHHHHH------------HHHHHH------EEEEEE-----------	47	-HHHHHHH		DYH8_3876							FALSE
Q96T76	MMS19	0.322916	557	LCCLQALS	LEASGTLAALYPVAFSSHLVPKLAEELRVGESNLTNGDEPTQCSRHLCCLQALSAVSTHPSIVKETLPLLLQHLWQVNRGNMVAQSSDVIAVCQSLRQMA	-HHHHHHHHHHHHHHHHHHHHHHHHH----------------HHHHHHHHHHHHH------HHHHHHHHHHHHHHHHH-------HHHHHHHHHHHHH--	47	HHHHHHHH		MMS19_557							FALSE
Q9BX63	FANCJ	0.322461	491	FPILQGHF	VCCSLINWLEANAEYLVERDYESACKIWSGNEMLLTLHKMGITTATFPILQGHFSAVLQKEEKISPIYGKEEAREVPVISASTQIMLKGLFMVLDYLFRQ	--HHHHHHHHH-------------E----HHHHHHHHHH------HHHHHHHHHHHHHHH---------------------HHHHHHHHHHHHHHHHH--	47	HHHHHHHH		FANCJ_491							FALSE
P46939	UTRO	0.322429	371	GSVLQAGN	VLTWLLSAEDTFQEQDDISDDVEEVKDQFATHEAFMMELTAHQSSVGSVLQAGNQLITQGTLSDEEEFEIQEQMTLLNARWEALRVESMDRQSRLHDVLM	--HHHHHHHHHHH--------HHHHHHHHHHHHHHHHHHHHHHHHHHHHHHHHHHHHH-------HHHHHHHHHHHHHHHHHHHHHHHHHHHHHHHH---	47	HHHHHHHH		UTRO_371							FALSE
Q9Y6R9	CCD61	0.32213	149	PVVLQGII	KMGGRPGSLAPRSAQLNSKRYLILIYSVEFDRIHYPLPLPYQGKPDPVVLQGIIRSLKEELGRLQGLDGQNTRDTRENEIWHLREQVSRLASEKRELEAQ	-------------------EEEEEEEEE---EEEE-----------HHHHHHHHHHHHHHHHHHH-----------HHHHHHHHHHHHHHHHHHHHHH--	47	HHHHHHHH		CCD61_149							FALSE
P11168	GTR2	0.3217	232	RAILQSLL	TALRGALGTFHQLAIVTGILISQIIGLEFILGNYDLWHILLGLSGVRAILQSLLLFFCPESPRYLYIKLDEEVKAKQSLKRLRGYDDVTKDINEMRKERE	--HHHHHHHHHHHHHHHHHHHHHHHHHHH--------HHHHHHHHHHHHHHHHHHH------HHHHHH---HHHHHHHHHHH-----HHHHHHHHHHH--	47	HHHHHHHH		GTR2_232							FALSE
A6NIK2	LR10B	0.321473	113	FAQLQSLR	IEELRELRILALDFNKLERLPDGLCRLPRLTRLYLGGNRLLALPADFAQLQSLRCLWIEGNFLRRFPRPLLRLVALQSLQMGDNRLRALPAELPRMTGLR	-------EEEE-------------------EEEE-------------------EEEE------------------EEEEE--------------------	47	-------E		LR10B_113							FALSE
P01213	PDYN	0.321467	48	ICSLQCQA	MAWQGLVLAACLLMFPSTTADCLSRCSLCAVKTQDGPKPINPLICSLQCQAALLPSEEWERCQSFLSFFTPSTLGLNDKEDLGSKSVGEGPYSELAKLSG	-HHHHHHHHHHH----------HHHHHHHHHH---------HHHHEEEE-------HHHHHHHHHHH---------------------------------	44	HHEEEE--		PDYN_48							FALSE
Q9H257	CARD9	0.32027	258	KALLQARV	LEIDQLKHSLMKAEDDCKVERKHTLKLRHAMEQRPSQELLWELQQEKALLQARVQELEASVQEGKLDRSSPYIQVLEEDWRQALRDHQEQANTIFSLRKD	---HHHHHHHHH------HHH----HHHHHHH----HHHHHHHHHHHHHHHHHHHHH---------------HHHHHHHHHHHHHHHHHHHHHHHHHH--	47	HHHHHHHH		CARD9_258							FALSE
P49368	TCPG	0.320262	504	AVKLQTYK	NCGASTIRLLTSLRAKHTQENCETWGVNGETGTLVDMKELGIWEPLAVKLQTYKTAVETAVLLLRIDDIVSGHKKKGDDQSRQGGAPDAGQE	-----HHHHHHHHHHHHHH----EEEEEE----EEHHH----HHHHHHHHHHHHHHHHHHHHHHHHHHHHH---------------------	47	HHHHHHHH		TCPG_504							FALSE
Q8IVF2	AHNK2	0.319879	4930	VASLQTSV	PEGDLHAAVGAPVMSPLSPGERVQCPLPSTQLPSPGTCVSQGPEELVASLQTSVVAPGEAPSEDADHEGKGSPLKMPKIKLPSFRWSPKKETGPKVDPEC	----------------------EEE-----------------------------------------------------E---------------------	47	--------		AHNK2_4930							FALSE
Q86T13	CLC14	0.319819	147	CAVLQATG	ERRRSHCTLENEPLRGFSWLSSDPGGLESDTLQWVEEPQRSCTARRCAVLQATGGVEPAGWKEMRCHLRANGYLCKYQFEVLCPAPRPGAASNLSYRAPF	----------------EEEEE-------------------------EEEEEE--------EEE---------EEEEE----------------EEEE---	47	EEEEEE--		CLC14_147							FALSE
Q5U5Z8	CBPC2	0.319796	423	FCKLQTLC	PFYCLTWTIQFPYDQDTCFFAHFYPYTYTDLQCYLLSVANNPIQSQFCKLQTLCRSLAGNTVYLLTITNPSQTPQEAAAKKAVVLSARVHPGESNGSWVM	---EEEEEEEE-----EEEEEE-----HHHHHHHHHHHHHH------EEEHHHH-------EEEEEE--------------EEEEEEE---------EE-	47	-EEEHHHH		CBPC2_423							FALSE
Q96SA4	SERC2	0.319719	83	PTVLQGHI	RNSTVSRLIFTFFLFLGVLVSIIMLSPGVESQLYKLPWVCEEGAGIPTVLQGHIDCGSLLGYRAVYRMCFATAAFFFFFTLLMLCVSSSRDPRAAIQNGF	--HHHHHHHHHHHHHHHHHHHHHH--HHHHHHHHH----------------------EEEEEHHHHHHHHHHHHHHHHHHHHHH----------------	47	--------		SERC2_83							FALSE
Q70J99	UN13D	0.319391	429	PARLQSLL	EYQWIQGRLKAEQQEELAASFSSLLTYGLSLIRRFRSVFPLSVSDSPARLQSLLRVLVQMCKMKAFGELCPNTAPLPQLVTEALQTGTTEWFHLKQQHHQ	----------HHHHHHHHHHHHHHHHHHHHHHHHHH--------HHHHHHHHHHHHHHHH----HHHHHH------HHHHHHHHHHHHHHHHHHHHHH--	47	HHHHHHHH		UN13D_429							FALSE
P49815	TSC2	0.319188	695	RVLLQCLK	VCDYMEPERGSEKKTSGPLSPPTGPPGPAPAGPAVRLGSVPYSLLFRVLLQCLKQESDWKVLKLVLGRLPESLRYKVLIFTSPCSVDQLCSALCSMLSGP	------------------------------------EEEE-HHHHHHHHHHHHHH---HHHHHHHHH--HHHHH---EE-----HHHHHHHHHHH-----	47	HHHHHHHH		TSC2_695							FALSE
P82987	ATL3	0.319118	1398	IVFLQGHK	FNGSLLLQNVSLENEGTYVCIATNALGKAVATSVLHLLERRWPESRIVFLQGHKKYILQATNTRTNSNDPTGEPPPQEPFWEPGNWSHCSATCGHLGARI	---EEEEE-------EEEEEEEEE---EEEEEEEEEEEE-------EEE------EEEE-----------------EEEEEE-----E-EEE--------	47	EEE-----		ATL3_1398							FALSE
P49327	FAS	0.319097	1709	RAYLQARF	LVVRGRVRPGETLLIHSGSGGVGQAAIAIALSLGCRVFTTVGSAEKRAYLQARFPQLDSTSFANSRDTSFEQHVLWHTGGKGVDLVLNSLAEEKLQASVR	--EE-------EEEEE----HHHHHHHHHHHHH---EEEEE--HHHHHHHHHHH-----EEEEE-----HHHHHHHH-----EEEEEE---HHHHHH---	47	HHHHHHHH		FAS_1709							FALSE
O60287	NPA1P	0.318582	1277	HVYLQCRT	TQAALSIAALLLQESCTHLLWFEQWCLQAGPGLGLQGDLDDFLPLIHVYLQCRTRSHFTRPAGVSSAVIPVLRKTLWRQLQSRLLSTDSPPASGLYQEIL	---HHHHHHHHHHHH-HHHHHHHHHH-----HHHHH------HHHHHHHHHH---------HHHHHHHHHHHHHHHHHHHHHHH----------HH----	47	HHHHHH--		NPA1P_1277							FALSE
Q15276	RABE1	07:38:39.381000	118	VASLQAVM	QDDLGHLRTQLWEAQAEMENIKAIATVSENTKQEAIDEVKRQWREEVASLQAVMKETVRDYEHQFHLRLEQERTQWAQYRESAEREIADLRRRLSEGQEE	--HHHHHHHHHHHHHHHHHHHHHHHHHHH-HHHHHHHHHHHHHHHHHHHHHHHHHHHHHHHHHHHHHHHHHHHHHHHHHHHHHHHHHHHHHHHH------	47	HHHHHHHH		RABE1_118							FALSE
A8MTI9	PRS47	0.318455	232	PSRLQAVC	MNFTSYIVPVCLPSRDMQLPSNVSCWITGWGMLTEDHKRGPVHTAVPSRLQAVCCSGCRGQRVGSRVGRFRSMIVHSEGQLRSLMPGDFHLGDSGGPLVC	------EEEEE------------EEEEEEEEE----------------------HHHHHHH------------EEE-------------E----------	47	--------		PRS47_232							FALSE
Q7Z449	CP2U1	0.318347	432	NTVLQGYT	IERVIGANRAPSLTDKAQMPYTEATIMEVQRLTVVVPLAIPHMTSENTVLQGYTIPKGTLILPNLWSVHRDPAIWEKPEDFYPNRFLDDQGQLIKKETFI	--------------------HHHHHHHHHHHH---------------EEE--EE-----EEEE-------------------------------------	47	-EEE--EE		CP2U1_432							FALSE
P20929	NEBU	0.318245	760	PVLLQAQL	EEDKGKCYFPQTITQEYEAIKKLDQCKDHTYKVHPDKTKFTAVTDSPVLLQAQLNTKQLSDLNYKAKHEGEKFKCHIPADAPQFIQHRVNAYNLSDNVYK	------EEE----HHHHHHHHHHHHHHHHH----------------HHHHHHHHHHHHHHHHHHHHHHHHH----E-----HHHHHHHHHHHHHHHH---	47	HHHHHHHH		NEBU_760							FALSE
Q6VMQ6	MCAF1	0.31809	611	LCALQCAV	DMDNVQSKRRRYMEEEYEAEFQVKITAKGDINQKLQKVIQWLLEEKLCALQCAVFDKTLAELKTRVEKIECNKRHKTVLTELQAKIARLTKRFEAAKEDL	------EEEEEE-------------------HHHHHHHHHHHHHHHHHHHHHHHHHHHHHHHHHHHHHHH--HHHHHHHHHHHHHHHHHHHHHHHHHH--	47	HHHHHHHH		MCAF1_611							FALSE
Q8NF91	SYNE1	0.317578	7452	FSKLQSFL	KFSSMAPDLDRLNELGYRLPLNDKEIKRMQNLNRHWSLISSQTTERFSKLQSFLLQHQTFLEKCETWMEFLVQTEQKLAVEISGNYQHLLEQQRAHELFQ	--------HHHHHH---EE---HHHHHHHHHHHHHHHHHHHHHHHHHHHHHHHHH---HHHHHHHHHHHHHHHHHHHH-------HHHHHHHHHHHHH--	47	HHHHHHHH		SYNE1_7452							FALSE
Q96AP7	ESAM	0.317392	161	SCRLQGVP	LRLEGLQEKDSGPYSCSVNVQDKQGKSRGHSIKTLELNVLVPPAPPSCRLQGVPHVGANVTLSCQSPRSKPAVQYQWDRQLPSFQTFFAPALDVIRGSLS	-----------EEEEEEEEE------EEEEEEEEEEEEEE-----EEE----EEEE---EEEEEEE------EEEEEEE---------------------	47	EE----EE		ESAM_161							FALSE
Q9UJX6	ANC2	0.317391	186	RVYMQSKR	TRLGLLMGTGAQGLREEVHTMLRGVLFFSTPRTFQEMIQRLYGCFLRVYMQSKRKGEGGTDPELEGELDSRYARRRYYRLLQSPLCAGCSSDKQQCWCRQ	----EE-------HHHHHHHHHHHHH-------HHHHHHHHHHHHHHHHHHHHH------------------------------EE--------------	47	HHHHHHHH		ANC2_186							FALSE
P61619	S61A1	0.317125	294	PIILQSAL	NLIATIFVFAVVIYFQGFRVDLPIKSARYRGQYNTYPIKLFYTSNIPIILQSALVSNLYVISQMLSARFSGNLLVSLLGTWSDTSSGGPARAYPVGGLCY	-HHHHHHHHHHHHHH--EEEEEEEEE-----------EEHHHHHHHHHHHHHHHHHHHHHHHHHHHH------EEEEEEEEE----------EEE-----	47	HHHHHHHH		S61A1_294							FALSE
Q9H9S3	S61A2	0.317125	294	PIILQSAL	NLIATVFVFAVVIYFQGFRVDLPIKSARYRGQYSSYPIKLFYTSNIPIILQSALVSNLYVISQMLSVRFSGNFLVNLLGQWADVSGGGPARSYPVGGLCY	-HHHHHHHHHHHHHH--EEEEEEEEE------------EHHHHHHHHHHHHHHHHHHHHHHHHHHHH------EEEEEEEEE----------EEE-----	47	HHHHHHHH		S61A2_294							FALSE
Q96AX9	MIB2	0.317096	794	LSRLQASG	LLVDAGCSVNAEDEEGDTALHVALQRHQLLPLVADGAGGDPGPLQLLSRLQASGLPGSAELTVGAAVACFLALEGADVSYTNHRGRSPLDLAAEGRVLKA	------------------HHHHHHHHHHHHHHHHHHH------------------HHHHHH---HHHHHHHHH--------------HHHHHH-------	47	--------		MIB2_794							FALSE
O95257	GA45G	0.317021	20	TARMQGAG	MTLEEVRGQDTVPESTARMQGAGKALHELLLSAQRQGCLTAGVYESAKVLNVDPDNVTFCVLAAGEEDEGDIALQIHFTLIQAFCCENDIDIVRVGDVQR	-----H-------------HHHHHHHHHHHHHHH----EEEEEHHHHHH------EEEEEEE-----------HHHHHHHHHHHHHH----EEEE-----	16	----HHHH		GA45G_20							FALSE
P47989	XDH	0.31699	158	RPILQGFR	SHGSQCGFCTPGIVMSMYTLLRNQPEPTMEEIENAFQGNLCRCTGYRPILQGFRTFARDGGCCGGDGNNPNCCMNQKKDHSVSLSPSLFKPEEFTPLDPT	--------HHHHHHHHHHHHHH------HHHHHHHH----------HHHHHHHHHHHHH-------------------------EEE-------------	47	HHHHHHHH		XDH_158							FALSE
Q53GS9	SNUT2	0.316768	241	NAVLQALS	YVLKPTFTKQQIANLDKQAKLSRAYDGTTYLPGIVGLNNIKANDYANAVLQALSNVPPLRNYFLEEDNYKNIKRPPGDIMFLLVQRFGELMRKLWNPRNF	-----------------------------------EEEE----HHHHHHHHHHH-HHHHHHHHH----------------HHHHHHHHHHHHHH------	47	HHHHHHHH		SNUT2_241					y		0.316768
Q5T8A7	PPR26	0.316692	13	VVALQSKW	MFLMNASPVVALQSKWEAFGPPGSCRFPRCFSEADEGVESASVSARVQMLISTLQRDGAARGTSDERAAQRGHRAEGCHDARPAAKPTVHKEPPALAVCG	----------EE-------------EE-------------------EEEEEE------------------------------------------------	9	--EE----		PPR26_13							FALSE
A0A0B4J240	TVA10	0.316576	43	NCTLQCNY	MKKHLTTFLVILWLYFYRGNGKNQVEQSPQSLIILEGKNCTLQCNYTVSPFSNLRWYKQDTGRGPVSLTIMTFSENTKSNGRYTATLDADTKQSSLHITA	----HHHHHHHHHHHH-------EEEE---EEEEE---EEEEEEE--------EEEEEE------EEEEEEE----------EEEEE-----EEEEEE--	39	EEEEEEE-		TVA10_43							FALSE
O43451	MGA	0.316438	1610	RTVLQTRY	FQDAEYEMCVRWMQLGAFYPFSRNHNTIGTRRQDPVSWDVAFVNISRTVLQTRYTLLPYLYTLMHKAHTEGVTVVRPLLHEFVSDQVTWDIDSQFLLGPA	-----HHHHHHHHHHHHHHHHHHH---------------HHHHHHHHHHHHHHHHHHHHHHHHHHHHHH------EEEEE--------------E-----	47	HHHHHHHH		MGA_1610							FALSE
Q9NUX5	POTE1	0.316268	249	HTKLQSMN	QDLVLEGDLSHIHRLQNLTIDILVYDNHVHVARSLKVGSFLRIYSLHTKLQSMNSENQTMLSLEFHLHGGTSYGRGIRVLPESNSDVDQLKKDLESANLT	--------HHHHHHHH--EEEEEEE--HHHHH-------EEEEEEEEE-------------EEEEEEE-------EEEEE------HHHHHHHHHH----	47	EE------		POTE1_249							FALSE
Q9Y4F3	MARF1	0.316003	1646	PVILQSAD	ELKLGADGSGPSHTEQELLRLTDDSPVDLLCAPVPSCLPSPQLRPDPVILQSADLIQFEERPQEPSEIMILNQEEKMEIPIPGKSKTLTSDSSSSCISAA	--------------HHHHHHH----------------------------------------------EEEE-------EEEE------------------	47	--------		MARF1_1646							FALSE
P82664	RT10	0.315917	122	FTLLQSVH	LYKRLSVLVKGHDKAVLDSYEYFAVLAAKELGISIKVHEPPRKIERFTLLQSVHIYKKHRVQYEMRTLYRCLELEHLTGSTADVYLEYIQRNLPEGVAME	---EEEEEEEE---HHHHHHHHHHHHHHHH------------EEEEEEEEE--------HHHHHHHEEEEEEEEE----HHHHHHHHHHHH---------	47	EEEEE---		RT10_122							FALSE
P33240	CSTF2	0.315748	174	YALLQAQV	APESISKAVASLPPEQMFELMKQMKLCVQNSPQEARNMLLQNPQLAYALLQAQVVMRIVDPEIALKILHRQTNIPTLIAGNPQPVHGAGPGSGSNVSMNQ	--HHHHHHHH---HHHHHHHHHHHHHHHHHHHHHHHHHHHH--HHHHHHHHHHHHH----HHHHHHHHH-------------------------------	47	HHHHHHHH		CSTF2_174							FALSE
Q9H0L4	CSTFT	0.315748	174	YALLQAQV	APESITRAVASLPPEQMFELMKQMKLCVQNSHQEARNMLLQNPQLAYALLQAQVVMRIMDPEIALKILHRKIHVTPLIPGKSQSVSVSGPGPGPGPGLCP	--HHHHHHHH---HHHHHHHHHHHHHHHHH-HHHHHHHHHH-HHHHHHHHHHHHHH----HHHHHHHH--------------------------------	47	HHHHHHHH		CSTFT_174							FALSE
Q14318	FKBP8	0.315673	128	TVHLQTSL	AAMEPEPAPAPAPEEWLDILGNGLLRKKTLVPGPPGSSRPVKGQVVTVHLQTSLENGTRVQEEPELVFTLGDCDVIQALDLSVPLMDVGETAMVTADSKY	-----------------EE-----EEEEEEE-------------EEEEEEEEEE----EE-----EEEEE----HHHHHHHHHH------EEEEEE----	47	EEEEEEEE		FKBP8_128							FALSE
Q96P47	AGAP3	0.315547	609	LASLQGCR	GPSSATEEAEESFEFVVVSLTGQTWHFEASTAEERELWVQSVQAQILASLQGCRSAKDKTRLGNQNAALAVQAVRTVRGNSFCIDCDAPNPDWASLNLGA	-------------EEEEEE----EEEEE---HHHHHHHHHHHHHHHHHHHHHHHH------------------H-------EEEE-------EEEE----	47	HHHHHHHH		AGAP3_609							FALSE
P51798	CLCN7	0.315299	676	PARLQGLI	TAREVMSTPVTCLRRREKVGVIVDVLSDTASNHNGFPVVEHADDTQPARLQGLILRSQLIVLLKHKVFVERSNLGLVQRRLRLKDFRDAYPRFPPIQSIH	----------EEE-----HHHHHHHHHH--------EEEE--------EEEEEHHHHHHHHHHHH-----------------HHHHHH------------	47	--EEEEEH		CLCN7_676							FALSE
Q15697	ZN174	0.315	140	AVCMQGQK	VMEQFLTILPPEIQARVRHRCPMSSKEIVTLVEDFHRASKKPKQWVAVCMQGQKVLLEKTGSQLGEQELPDFQPQTPRRDLRESSPAEPSQAGAYDRLSP	HHHHHH----HHHHHHHHH-----HHHHHHHHHHHHHH--------------------------------------------------------------	47	--------		ZN174_140							FALSE
Q12778	FOXO1	0.31447	278	KASLQSGQ	NEGTGKSSWWMLNPEGGKSGKSPRRRAASMDNNSKFAKSRSRAAKKKASLQSGQEGAGDSPGSQFSKWPASPGSHSNDDFDNWSTFRPRTSSNASTISGR	-------EEEEE----------------------HHHHH----HHHHHHHHH------------------------------------------------	47	HHHHHH--		FOXO1_278							FALSE
Q68D51	DEN2C	0.314447	788	PPKLQAAL	SPTPFLIGILSCSLPQLQDLPIEEVLIVDLCADKFLQEVSDEDEILPPKLQAALMQILEERNEILTQEQNFSQDVTLNSLVSEAFVRFFVELVGHYSLNM	----EEEE-----HHHH-------EEEEE----EEEEE---------HHHHHHHHHHHHHHH--------------HHHHHHHHHHHHHHHHH-------	47	-HHHHHHH		DEN2C_788							FALSE
Q9UKX3	MYH13	0.314352	1285	KARLQTQN	MASNIEALSKSKSNIERTCRTVEDQFSEIKAKDEQQTQLIHDLNMQKARLQTQNGELSHRVEEKESLISQLTKSKQALTQQLEELKRQMEEETKAKNAMA	--HHHHHHHHHHHHHHHHHHHHHHHHHHHHHHHHHHHHHHHHHHHHHHHHHH-HHHHHHHHHHHHHHHHHHHHHHHHHHHHHHHHHHHHHHHHHHH----	47	HHHHHH-H		MYH13_1285							FALSE
O95475	SIX6	0.314342	88	HAKLQALW	PVAPAACEALNKNESVLRARAIVAFHGGNYRELYHILENHKFTKESHAKLQALWLEAHYQEAEKLRGRPLGPVDKYRVRKKFPLPRTIWDGEQKTHCFKE	--------------HHHHHHHHHHHHH--HHHHHHHHH--------HHHHHHHHHHHHHHHHHHH---------EEEE----------------------	47	HHHHHHHH		SIX6_88							FALSE
Q16881	TRXR1	0.314088	60	RALLQAYI	AAAAPTELQTKGKNGDGRRRSAKDHHPGKTLPENPAGFTSTATADSRALLQAYIDGHSVVIFSRSTCTRCTEVKKLFKSLCVPYFVLELDQTEDGRALEG	-------------------------------------------HHHHHHHHHHHH---EEEEE----HHHHHHHHHHHH-----EEEEE------H----	47	HHHHHHHH		TRXR1_60							FALSE
A4D2B0	MBLC1	0.313993	26	VVLLQGYA	MRTEPLCGASPLLVPGDPYSVVVLLQGYAEPEGVGDAVRADGSVTLVLPQTRGPASSHRESPRGSGGAEAALEEAARGPILVDTGGPWAREALLGALAGQ	-----------EEEE----EEEEEE------------EEE--EEEEEE--------------------HHHHH------EEE------HHHHHHHHHH--	22	EEEE----		MBLC1_26							FALSE
Q9P273	TEN3	0.313758	803	DCCLQSSC	CTLDQNGWHCVCQPGWRGAGCDVAMETLCTDSKDNEGDGLIDCMDPDCCLQSSCQNQPYCRGLPDPQDIISQSLQSPSQQAAKSFYDRISFLIGSDSTHV	-------EEEEE-----------EEEEE------------EE-----------------------HHHHHHH------------HHHHEEEEE----EEE	47	--------		TEN3_803							FALSE
Q5PRF9	SMAG2	0.313669	398	YSVLQATV	KIALSIQKLRERQSVLKSLEKDVLEGGNLRNALQELQQIIITPIKAYSVLQATVAAATTTPTAKDGAPGEPPLPGAEPPLAHPGTDKGTEAKDPPAVENY	----HHHHHHHHHHHHHHHHHHHH----HHHHHHHHHHHHH-----------------------------------------------------------	47	--------		SMAG2_398							FALSE
Q8N4C6	NIN	0.313665	1033	LSMLQSGC	MMSKLLAMENIHKATCETADRERAEMSTEISRLQSKIKEMQQATSPLSMLQSGCQVIGEEEVEGDGALSLLQQGEQLLEENGDVLLSLQRAHEQAVKENV	--HHHHHHH---HHHHHHHHHHHHHHHHHHHHHHHHHHHHHHHH--------------HHHHHHHHHHHHHH--H--HH--HHHHHHHHHHHHHHHH---	47	--------		NIN_1033							FALSE
Q8NB46	ANR52	0.313507	775	RTLLQAAL	LHRGAVTGCEDCLAALLDHDAFVLCRDFKGRTPIHLASACGHTAVLRTLLQAALSTDPLDAGVDYSGYSPMHWASYTGHEDCLELLLEHSPFSYLEGNPF	HHHHHH---HHHHHHHHH-------------HHHHHHHHH--HHHHHHHHHH----------------HHHHHHHH---HHHHHHHHH------------	47	HHHHHH--		ANR52_775							FALSE
A8MYZ5	IQCF6	0.313507	8	RTLLQAAL	MVRRTLLQAALRAWVIQCWWRSMQAKMLEQRRRLALRLYTCQEWAVVKVQAQVRMWQARRRFLQARQAACIIQSHWRWHASQTRGLIRGHYEVRASRLEL	-HHHHHHHHHHHHHHHHHHHHHHHHHHHHHHHHHHHHHHHHHHHHHHHHHHHHHHHHHHHHHHHHHHHHHHHHHHHHHHHHHHHHHHHHHHHHHHH----	4	HHHHHHHH		IQCF6_8							FALSE
Q9HCK0	ZBT26	0.313345	76	ISILQSSE	LREENKFCDVTVLIDDIEVQGHKIVFAAGSPFLRDQFLLNDSREVKISILQSSEVGRQLLLSCYSGVLEFPEMELVNYLTAASFLQMSHIVERCTQALWK	------EEEEEEEE---EEEEEEEEE----HHHHH----------EEE------HHHHHHHHHH-------HHHHHHHHHHHHH---HHHHHHHHHHH--	47	EE------		ZBT26_76							FALSE
Q5TCS8	KAD9	0.313335	299	LTKLQGAE	LQTLEEVMAEHNPQYLIELNGNKPAEELFMIVMDRLKYLNLKRAAILTKLQGAEEEINDTMENDELFRTLASYKLIAPRYRWQRSKWGRTCPVNLKDGNI	---HHHHHH-----EEEEE-----HHHHHHHHHHHHHH------------------------HHHHHHHHH----------------------E------	47	--------		KAD9_299							FALSE
Q8IVA1	PCP2	0.313329	46	RCSLQAGP	MMDQEEKTEEGSGPCAEAGSPDQEGFFNLLSHVQGDRMEGQRCSLQAGPGQTTKSQSDPTPEMDSLMDMLASTQGRRMDDQRVTVSSLPGFQPVGSKDGA	----------------------HHHHHHHHHHHH-----------------------------HHHHHHHHHHH--------------------------	42	--------		PCP2_46							FALSE
Q9UH90	FBX40	0.313196	401	KTTLQCAL	KVPVSYCGKRARLGDAMLSCKPSEHKAVDTSDLGITVEDLPKSDLIKTTLQCALERELKGHVISESRSIDGLFMDFATQTYNFEPEQFSSGTVLADLTAA	------------------------------------------HHHHHHHHHHHHH------EE--------EEEEE----------------HHHHHH--	47	HHHHHHHH		FBX40_401							FALSE
O60645	EXOC3	0.312946	140	GALLQAHR	INTIESLKDVKDAVVQHSQLAAAVENLKNIFSVPEIVRETQDLIEQGALLQAHRKLMDLECSRDGLMYEQYRMDSGNTRDMTLIHGYFGSTQGLSDELAK	----HHHHHHHHHHHHHHHHHHHHHHHHHHHHHHHHHHHHHHHHHH-HHHHHHHHHHHHHHHHHHHHHHHH------HHHHHHHHHHH--HHHHHHHH--	47	-HHHHHHH		EXOC3_140							FALSE
O75643	U520	0.31271	1064	NVLLQAFI	LFRVFSLSSEFKNITVREEEKLELQKLLERVPIPVKESIEEPSAKINVLLQAFISQLKLEGFALMADMVYVTQSAGRLMRAIFEIVLNRGWAQLTDKTLN	HHHHHH-----------HHHHHHHHHHHH-------------HHHHHHHHHHHH--------HHHHHHHHHHHHHHHHHHHHHHHHHH---HHHHHHH--	47	HHHHHHHH		U520_1064							FALSE
Q86UR5	RIMS1	0.312395	1384	TPKMQGRR	NVSAKSSDSDVSDVSAISRTSSASRLSSTSFMSEQSERPRGRISSFTPKMQGRRMGTSGRSIMKSTSVSGEMYTLEHNDGSQSDTAVGTVGAGGKKRRSS	--------------------------EEEEEEEEE-------EE---------------------------EEE--------------------------	47	--------		RIMS1_1384							FALSE
Q9UIF3	TEKT2	0.312324	374	LARLQADI	RPNVELCRDQAQYGLTDEVHQLEATIAALKQKLAQAQDALDALCKHLARLQADIACKANSMLLDTKCMDTRRKLTVPAERFVPEVDTFTRTTNSTLSPLK	---------HHHHHHHHHHHHHHHHHHHHHHHHHHHHHHHHHHHHHHHHHHHHHHHHHHHHHHHHHHHHHH---------------HHH-----------	47	HHHHHHHH		TEKT2_374							FALSE
Q15413	RYR3	0.312285	1838	VSKLQANQ	EAPVKGLLQTRLPESVKLQMCELLSYLCDCELQHRVEAIVAFGDIYVSKLQANQKFRYNELMQALNMSAALTARKTKEFRSPPQEQINMLLNFQLGENCP	------EEEE-----HHHHHHHHHHHHHHHHHHHHHHHHHHHHHHHHHHHHHHHHHHHHHHHHH----------HHHH----HHHHHHHHHH--------	47	HHHHHHHH		RYR3_1838							FALSE
Q6ZS81	WDFY4	0.312241	2659	FCALQGGS	LKFIQRFKEVEKTEGDMTVQCHYYTHYSSAIIVASYLVRMPPFTQAFCALQGGSFDVADRMFHSVKSTWESASRENMSDVRELTPEFFYLPEFLTNCNGV	--HHHHHHHHHH-----------------HHHHHHHHHH--HHHHHHHHHH-------------HHHHHHHHH-------EEE--------HHHHH----	47	HHHHH---		WDFY4_2659							FALSE
Q01432	AMPD3	0.312208	225	LVHMQGGI	RITSQYLGHPRADTAPPEEGLPDFHPPPLPQEDPYCLDDAPPNLDYLVHMQGGILFVYDNKKMLEHQEPHSLPYPDLETYTVDMSHILALITDGPTKTYC	--HHHH---------------------------------------EEEEEE--EEEEEE-----------------HHHHHHHHHHHHHHH---------	47	EEEEE--E		AMPD3_225							FALSE
O95602	RPA1	0.311811	329	TVNLQAVM	LFSGMDDDGMESRFNPSVFFLDFLVVPPSRYRPVSRLGDQMFTNGQTVNLQAVMKDVVLIRKLLALMAQEQKLPEEVATPTTDEEKDSLIAIDRSFLSTL	------------------EEEEEE-------------------HHHHHHHHHHHHHHHHHHHHHHHHHH-----HHHHHHHHHHHHHHHHHH--------	47	HHHHHHHH		RPA1_329							FALSE
O75061	AUXI	0.311612	312	GSRLQAKV	TKIYSTCTDFERMKEYRVQDGKIFIPLNITVQGDVVVSMYHLRSTIGSRLQAKVTNTQIFQLQFHTGFIPLDTTVLKFTKPELDACDVPEKYPQLFQVTL	---------------------EEEE----EEE--EEEEEEE-----------------EEEEEE---------EEEEEE-----------------EEE-	47	--------		AUXI_312							FALSE
Q8IVL1	NAV2	0.311007	1736	TIRLQSLT	EEKCQSEIRKLRRELDASQEKVSALTTQLTANAHLVAAFEQSLGNMTIRLQSLTMTAEQKDSELNELRKTIELLKKQNAAAQAAINGVINTPELNCKGNG	---HHHHHHHHHHHHHHHHHHHHHHHHH----HHHHHHHHHHHHHHHHHHHHHHHHHHHHHHHHHHHHHHHHHHH----HHHHHHHHH------------	47	HHHHHHHH		NAV2_1736							FALSE
P59022	DSC10_79	0.310829	79	VCHLQAVP	MQIVQGFPADAPLCALMWTCSFLLPGLQTETPYPCTSLCLSSSQSAHPPLPVRVFSAESGYGIPFCAEPCSRVTVCHLQAVPVCMPV	---E---------HHHHHHH-----------------EEE----------EEEEEE-------EE-------EEEEEEE---EE---	75	EEEEE---		DSC10_79	missing						FALSE
Q6ZS30	NBEL1	0.310739	2123	HIQLQSGR	AKAMREKYENFEDPMGTIDKFHYGTHYSNSAGVMHYLIRVEPFTTLHIQLQSGRFDCADRQFHSIPATWQALMDNPYDVKELIPEFFYFPEFLENQNQFN	-HHHHHHHHHH------------------HHHHHHHHHHHHHHHHHHHHHH-------------HHHHHHHHH------EEE--------HHHHHH----	47	HHHHH---		NBEL1_2123							FALSE
Q07954	LRP1	0.310591	4203	TCNLQCFN	RKKCEWLCLLSPSGPVCTCPNGKRLDNGTCVPVPSPTPPPDAPRPGTCNLQCFNGGSCFLNARRQPKCRCQPRYTGDKCELDQCWEHCRNGGTCAASPSG	---EEEEE-------EEE-----------EEE------------------------EEEE-----EEEEE----------------------EEEE----	47	--------		LRP1_4203							FALSE
Q9UK80	UBP21	0.310369	228	NAVLQCLS	ASHGSFHMISARSSEPFYSDDKMAHHTLLLGSGHVGLRNLGNTCFLNAVLQCLSSTRPLRDFCLRRDFRQEVPGGGRAQELTEAFADVIGALWHPDSCEA	----------------------------------EEEEE----HHHHHHHHHHH-HHHHHHHHH-------------HHHHHHHHHHHHHHHH-------	47	HHHHHHHH		UBP21_228							FALSE
Q14147	DHX34	0.31027	783	LAQLQAAA	GRRRKVLRLQEEQDGGSSDEDRAGPAPPGASDGVDIQDVKFKLRHDLAQLQAAASSAQDLSREQLALLKLVLGRGLYPQLAVPDAFNSSRKDSDQIFHTQ	----EEE----------------------------HHHHHHHHHHHHHHHHHHHHHH----HHHHHHHHHHHHH-----EE------------EEEEE--	47	HHHHHHHH		DHX34_783							FALSE
Q4G163	FBX43	0.31009	479	IAVLQCIL	DLTFSLKNLSKTPALQLVHELFMKSKRKRLQENSGHEFLEQGDGEKIAVLQCILAGLIGKKMGIEKLDILTELKYRNLKHILAMVLESLTAESLCSVWKV	-------------HHHHHHHHHHHHHH-------HHHHHHH------------------------HHHHHHHHHH--HHHHHHHHHHH------EEE---	47	--------		FBX43_479							FALSE
Q9Y5K8	VATD	0.309406	152	LASLQTSF	AGVTLPVFEHYHEGTDSYELTGLARGGEQLAKLKRNYAKAVELLVELASLQTSFVTLDEAIKITNRRVNAIEHVIIPRIERTLAYIITELDEREREEFYR	---EEEEEEEEE---------------HHHHHHHHHHHHHHHHHHHHHHHHHHHHHHHHHHHHHHHHHHHHHHHHHHHHHHHHHHHHHHHHHHHHH----	47	HHHHHHHH		VATD_152							FALSE
Q8TD19	NEK9	0.309385	747	GTVFQSSS	TSWPRPIFGSLHHVPDLSCRGWHTILIVEKVLNSKTIRSNSSGLSIGTVFQSSSPGGGGGGGGGEEEDSQQESETPDPSGGFRGTMEADRGMEGLISPTE	------------EE--------HHHHHHHHHH-----------------------------------------------------E--------------	47	--------		NEK9_747							FALSE
Q8N690	DB119	0.309197	58	SCCLQSYM	LAILLAIEEPVISGKRHILRCMGNSGICRASCKKNEQPYLYCRNCQSCCLQSYMRISISGKEENTDWSYEKQWPRLP	-HHHHHHH-----------E-------------------EEE-----------EEEEE-------------------	47	-------E		DB119_58							FALSE
O94761	RECQ4	0.309189	693	LTLLQGKR	TATRRTASDVAQHLAVAEEPDLHGPAPVPTNLHLSVSMDRDTDQALLTLLQGKRFQNLDSIIIYCNRREDTERIAALLRTCLHAAWVPGSGGRAPKTTAE	---HHHHHHHHHH-------EEEE-------EEEEEEE---HHHHHHHHHHH--------EEEEE--HHHHHHHHHHHHHHH------HHHHHHHHH---	47	HHHHHH--		RECQ4_693							FALSE
O60732	MAGC1	0.308924	425	LSILQSSP	IPGSPSFSSTLLSLFQSSPERTHSTFEGFPQSPLQIPMTSSFSSTLLSILQSSPESAQSAFEGFPQSPLQIPVSSSFSYTLLSLFQSSPERTHSTFEGFP	----------------------------------------------------------------------------------------------------	47	--------		MAGC1_425							FALSE
Q8N695	SC5A8	0.308357	411	GALLQAAL	AAVTVEDLIKPYFRSLSERSLSWISQGMSVVYGALCIGMAALASLMGALLQAALSVFGMVGGPLMGLFALGILVPFANSIGALVGLMAGFAISLWVGIGA	--HHHHHHHH-------HHHHHHHHHHHHHHHHHHHHHHHHHHH---HHHHHHHHHHHHHHHHHHHHHHHHHHH-HH-HHHHHHHHHHHHHHHHHHHH--	47	-HHHHHHH		SC5A8_411							FALSE
Q9NZ20	PA2G3	0.308318	112	LATLQSQW	WDAHRRLQSCSWEDEPELTAAYGALCAHETAWGSFIHTPGPELQRALATLQSQWEACRALEESPAGARKKRAAGQSGVPGGGHQREKRGWTMPGTLWCGV	------EEEEEE---HHHHHHHHHHHHH-------------HHHHHHHHHH--------------------------------EEEE-EEE---------	47	HHHHH---		PA2G3_112							FALSE
O43861	ATP9B	0.308065	399	MVTLQGFV	VVIYTGKETRSVMNTSNPKNKVGLLDLELNRLTKALFLALVALSIVMVTLQGFVGPWYRNLFRFLLLFSYIIPISLRVNLDMGKAVYGWMMMKDENIPGT	EEEEE----HHH----------HHHHHHHHHHHHHHHHHHHHHHHHHHH--------HHHHHHHHHHH----HHHHHHHHHHHHHHHHHHHH--------	47	HHH-----		ATP9B_399							FALSE
Q5T0F9	C2D1B	0.308056	553	RAALQAKR	AKKPARPTVPSSQRLPEPRASSSKESPSPSVREQLALLEARKLQYQRAALQAKRSQDLEQAKAYLRVAKWLEAQIIQARSGRPVDLSKVPSPLTDEEGDF	------------------------------HHHHHHHHHHHHHHHHHHHHHHHH---HHHHHHHHHHHHHHHHHHHHHH---------------------	47	HHHHHHHH		C2D1B_553							FALSE
Q02080	MEF2B	0.307707	357	PTSLQASS	PGPWQSLCGLGPPCAGCPWPTAGPGRRSPGGTSPERSPGTARARGDPTSLQASSEKTQQ	----------------------------------------EEE----------------	47	--------		MEF2B_357							FALSE
Q3ZCN5	OTOGL	0.307648	528	LVCLQSIT	GDSHFTTFDGRHYSFIGMCQYILVKGTGKDKFTITLQKAPCEQNLGLVCLQSITLILEDDFNKQVTLGRGGQILTSPNQGFNLNGIVEIQTLSSLFILLK	----EEE----EEE-----EEEEEEE-----EEEEEEEEE-------EEEEEEEEEEE---EEEEEEE---EEEE----------EEEEEEE--EEEEE-	47	-EEEEEEE		OTOGL_528							FALSE
O60542	PSPN	0.307592	113	LARLQGQG	SGPCQLWSLTLSVAELGLGYASEEKVIFRYCAGSCPRGARTQHGLALARLQGQGRAHGGPCCRPTRYTDVAFLDDRHRWQRLPQLSAAACGCGG	-----EEEEEEEEEE---------EEEE--------------HHHHHHHH------------EE-----EEEEE---EEEE----EEE------	47	HHHH----		PSPN_113							FALSE
P04843	RPN1	0.307152	534	IALLQSRL	TLVNKRIGLYRHFDETVNRYKQSRDISTLNSGKKSLETEHKALTSEIALLQSRLKTEGSDLCDRVSEMQKLDAQVKELVLKSAVEAERLVAGKLKKDTYI	--HHHHHHHHHHHHHHHHHHHH---HHHHHHH---HHHHHHHHHHHHHHHHHHHH----HHHHHHHHHHHHHHHHHHHHHHHHHHHHHHH----------	47	HHHHHHHH		RPN1_534							FALSE
O95180	CAC1H	0.306891	1361	HAYLQSSW	IALERPDIDPGSTERVFLSVSNYIFTAIFVAEMMVKVVALGLLSGEHAYLQSSWNLLDGLLVLVSLVDIVVAMASAGGAKILGVLRVLRLLRTLRPLRVI	------------HHHHHHHHHHHHHHHHHHHHHHHHHHHH---------------HHHHHHHHHHHHHHHH---------HHHHHHHHHHHHHHHH----	47	--------		CAC1H_1361							FALSE
P42858	HD	0.306891	2025	AANLQSSM	QCLEGIHLSQSGAVLTLYVDRLLCTPFRVLARMVDILACRRVEMLLAANLQSSMAQLPMEELNRIQEYLQSSGLAQRHQRLYSLLDRFRLSTMQDSLSPS	--EE----HHHHHHHHHHHHHHH---HHHHHHHHHHHHHHHHHHH-------------HHHHHHHHHHHHH---HHHHHHHHHHHHHHHHHH--------	47	--------		HD_2025							FALSE
Q9Y2F9	BTBD3	0.306559	499	TVQFQCSS	NTFPVWFEYPVQIEPDTFYTASVILDGNELSYFGQEGMTEVQCGKVTVQFQCSSDSTNGTGVQGGQIPELIFYA	----E------EE----EEEEEEEE-------------EEEEE--EEEEEEE--------------EEEEEE--	47	EEEEEE--		BTBD3_499							FALSE
P81274	GPSM2	0.306392	605	LVKCQGSR	QSRRLDDQRASFSNLPGLRLTQNSQSVLSHLMTNDNKEADEDFFDILVKCQGSRLDDQRCAPPPATTKGPTVPDEDFFSLILRSQGKRMDEQRVLLQRDQ	---------------------------------------HHHHHHHHHHHH-----------------------HHHHHHHHHHH---------------	47	HHHHH---		GPSM2_605							FALSE
O43593	HAIR	0.306389	1176	WAVFQAVK	QVQGLVSTVSVTQHFLSPETSALSAQLCHQGPSLPPDCHLLYAQMDWAVFQAVKVAVGTLQEAK	----EE-EEEEEEEE-----HHHHHHHHH-------HHHHHHHHHHHHHHHHHHHHHHHHH---	47	HHHHHHHH		HAIR_1176							FALSE
Q86WI3	NLRC5	0.306343	1581	MTCLQSLR	NNQFDEEGTKALMRALEGKWMLKRLDLSHLLLNSSTLALLTHRLSQMTCLQSLRLNRNSIGDVGCCHLSEALRAATSLEELDLSHNQIGDAGVQHLATIL	-----HHHHHHHHHHHH-----EEEE-------HHHHHHHHHHH------EEEE-------HHHHHHHHHHHHH----EEEE-------HHHHHHHHH--	47	----EEEE		NLRC5_1581							FALSE
A6NI56	CC154	0.306337	114	RVQLQGSE	DTAKHWNQLEQWVVELQAEVACLREHKQRCERATRSLLRELLQVRARVQLQGSELRQLQQEARPAAQAPEKEAPEFSGLQNQMQALDKRLVEVREALTRL	----HHHHHHHHHHHHHHHHHHHHHHHHHHHHHHHHHHHHHHHHHHHHHH-H-HHHHHHHHHHHHH-------------HHHHHHHHHHHHHHHHHHH--	47	HHHH-H-H		CC154_114							FALSE
Q8IZF5	AGRF3	0.306297	611	NVLLQSQL	LDMDTRSLWTLAQARKPWAGSTLLLAVETLACSLCPQDHPFAFSLPNVLLQSQLFGPTFPADYSISFPTRPPLQAQIPRHSLAPLVRNGTEISITSLVLR	-----HHHHHHHHHHHH---HHHHHHHHHHHH----------EE---EEEEEEE---------EEE------EEEEEHHHHHHHH------EEEEHHH--	47	-EEEEEEE		AGRF3_611							FALSE
Q6KB66	K2C80	0.305614	293	GSSLQSSR	RCHIDLSGIVEEVKAQYDAVAARSLEEAEAYSRSQLEEQAARSAEYGSSLQSSRSEIADLNVRIQKLRSQILSVKSHCLKLEENIKTAEEQGELAFQDAK	-----HHHHHHHHHHHHHHHHHHHHHHHHHHHHHHHHHHHHHHH---HHHHHHHHHHHHHHHHHHHHHHHHHHHHHHHHHHHHHHHHHHHHHHHHHH---	47	-HHHHHHH		K2C80_293							FALSE
Q8IYE1	CCD13	0.305497	434	VAQLQAMV	IDALMDQLKQLQEILGSLSLQEEKTRVSQHHLDQQLNSEAQRSNSLVAQLQAMVAEREAKVRQLEMEIGQLNVHYLRNKGVGEGSSGREVSPAYTQFLED	-HHHHHHHHHHHHHHH-------HHHHHHHH-----------------------------HHHHHHHHHHHHHHH-------------------------	47	--------		CCD13_434							FALSE
O94898	LRIG2	0.305496	716	TAVLQCIA	KIEDMGIYSCMAQNTAGGLSANASLTVLETPSFIRPLEDKTVTRGETAVLQCIAGGSPAPRLNWTKDDGPLLVTERHFFAAANQLLIIVDAGLEDAGKYT	-----EEEEEEEEE----EEEEEEEEEE---EEEE----EEEEE---EEEEEEEE-----EEEEEE----------EEEEE---EEEEE-----------	47	-EEEEEEE		LRIG2_716							FALSE
Q6UXM1	LRIG3	0.305496	717	TAVLQCIA	KIEDIGVYSCTAQNSAGSISANATLTVLETPSFLRPLLDRTVTKGETAVLQCIAGGSPPPKLNWTKDDSPLVVTERHFFAAGNQLLIIVDSDVSDAGKYT	------EEEEEEEE----EEEEEEEEE----EEEE----EEEE----EEEEEEEE-----EEEEEE----------EEEEE---EEEEEE----------	47	-EEEEEEE		LRIG3_717							FALSE
Q9BZV3	IMPG2	0.30528	495	PAVLQTGL	TGRELWSESPLGDLVSTHKLAFPSKMGLSSSPEVLEVSSLTLHSVTPAVLQTGLPVASEERTSGSHLVEDGLANVEESEDFLSIDSLPSSSFTQPVPKET	----------------------------------------------------------------------------------------------------	47	--------		IMPG2_495							FALSE
Q9NUA8	ZBT40	0.305185	1047	FSSLQCSS	VVTHVGGKPFSCGICNKAYQQLSGLWYHNRTHHPDVFAAQNHRSSKFSSLQCSSCDKTFPNTIEHKKHIKAEHADMKFHECDQCKELFPTPALLQVHVKC	----------E------E-------EEEEE--------------------EE------------EEEEEEEE----------------------------	47	----EE--		ZBT40_1047							FALSE
O95834	EMAL2	0.304757	362	NSILQGSV	GGRDRRVVLWGSDYSKLQEVEVPEDFGPVRTVAEGHGDTLYVGTTRNSILQGSVHTGFSLLVQGHVEELWGLATHPSRAQFVTCGQDKLVHLWSSDSHQP	-----EEEEEE-----EEEEE------EEEEEEE----EEEEEE---EEEEEE----EEEEEE-----EEEEEE-----EEEEE----EEEEEE------	47	-EEEEEE-		EMAL2_362							FALSE
A0AUZ9	KAL1L	0.304502	604	MPCLQSAS	TFMSTSARTRPLQSFHKRKLYRLSPTFYWTPQTLPSKETAFLNTTQMPCLQSASTWSSYEHNSESYLLREHVSELDSSFHSVLSLPSDVPLHFHFETLLK	---EEH------------EEE----------------------------------------------HHHHHHH------------------HHHHHH--	47	--------		KAL1L_604							FALSE
Q7L804	RFIP2	0.304432	21	VTVLQAKD	MMLSEQAQKWFPTHVQVTVLQAKDLKPKGKSGTNDTYTIIQLGKEKYSTSVAEKTLEPVWKEEASFELPGLLIQGSPEKYILFLIVMHRSLVGLDKFLGQ	------------EEEEEEEEE--------------EEEEEEE---EEEEEEE-------E--EEEEE-------------EEEEEEEE------------	17	EEEEE---		RFIP2_21							FALSE
P61586	RHOA	0.304206	180	RAALQARR	ELAKMKQEPVKPEEGRDMANRIGAFGYMECSAKTKDGVREVFEMATRAALQARRGKKKSGCLVL	-----------HHHHHHHHHHH----EEEEE-----HHHHHHHHHHHHHH----------EEE-	47	HHHH----		RHOA_180							FALSE
Q92830	KAT2A	0.303956	211	KCILQMTR	LENVSEDEINRLLGMVVDVENLFMSVHKEEDTDTKQVYFYLFKLLRKCILQMTRPVVEGSLGSPPFEKPNIEQGVLNFVQYKFSHLAPRERQTMFELSKM	-----HHHHHHHHHHHHHHHHHHHHHH------HHHHHHHHHHHHHHHHH-----EE-------------HHHHHHHHHHH---------HHHHHHHH--	47	HHHH----		KAT2A_211							FALSE
Q13459	MYO9B	0.303822	1009	AVYLQASW	KILLLQSWFRMVLERRHFLQMKRAAVTIQACWRSYRVRRALERTQAAVYLQASWRGYWQRKLYRHQKQSIIRLQSLCRGHLQRKSFSQMISEKQKAEEKE	--EHHHHHHHHHHHHHHHHHHHHHHHHHHHHHHHHHHHHHHHHHHHHHHHHHHHHHHHHHHHHHHHHHHHHHHHHHHHHHHHHHHHHHHHHHHHHHHH--	47	HHHHHHHH		MYO9B_1009							FALSE
Q969S2	NEIL2	0.303514	273	TAWLQGKF	QRYFSGLGNIIKNEALYRAGIHPLSLGSVLSASRREVLVDHVVEFSTAWLQGKFQGRPQHTQVYQKEQCPAGHQVMKEAFGPEDGLQRLTWWCPQCQPQL	--------HHHHHHHHHHHH-----------HHHHHHHHHHHHHHHHHHH----------EEEE------------EEEEEEE------EEEE-------	47	HHHH----		NEIL2_273							FALSE
P12081	HARS1	0.303489	14	LVKLQGER	MAERAALEELVKLQGERVRGLKQQKASAELIEEEVAKLLKLKAQLGPDESKQKFVLKTPKGTRDYSPRQMAVREKVFDVIIRCFKRHGAEVIDTPVFELK	---HHHHHHHHHHHHHHHHHHH-----HHHHHHHHHHHHHHHH-----------------------HHHHHHHHHHHHHHHHHHHH----EE----EE--	10	HHHHHHHH		HARS1_14							FALSE
Q9NYQ6	CELR1	0.303287	790	RPVFQSSH	GGGLITLALPLDYKQEQQYVLAVTASDGTRSHTAHVLINVTDANTHRPVFQSSHYTVSVSEDRPVGTSIATLSANDEDTGENARITYVIQDPVPQFRIDP	--EEEEEE---------EEEEEEEEE------EEEEEEEEEE-------------EEEE--------EEEEEEEEE------EEEEEEEE-----EE---	47	--------		CELR1_790							FALSE
Q9HCU4	CELR2	0.303287	713	RPVFQSSH	GGGLVSLALPLDYKLERQYVLAVTASDGTRQDTAQIVVNVTDANTHRPVFQSSHYTVNVNEDRPAGTTVVLISATDEDTGENARITYFMEDSIPQFRIDA	--EEEEEE---------EEEEEEEEE------EEEEEEEEEE------------EEEEEE-------EEEEEEEEE-------EEEEEEE-----EEE--	47	--------		CELR2_713							FALSE
O15027	SC16A	0.30316	287	VSHLQSGS	VPSGVPCATSVPHFPTPSILHQGPGHEQHSPLVAPPAALPSDGRDEVSHLQSGSHLANNSDPESTFRQNPRIVNHWASPELRQNPGVKNEHRPASALVNP	-----------------------------------------------E----------------------------------------------------	47	-E------		SC16A_287							FALSE
Q92543	SNX19	0.303071	167	GCHLQSYI	WYRSVSQEPAFEEEMEAAMKGLVQELRRRMSVMDSHAVAQSVLTLCGCHLQSYIQAKEATAGKNGPVEPSHLWEAYCRATAPHPAVHSPSAEVTYTRGVV	----------HHHHHHHHHHHHHHHHHHHHHHH-HHHHHHHHHHHHHHHHHHHHHHHHHH--------HHHHHHHHHHH-----EE---HHHHHHHHH--	47	HHHHHHHH		SNX19_167							FALSE
Q16661	GUC2B	0.302714	58	SPRLQAQS	GLLPGVAVVLLLLLQSTQSVYIQYQGFRVQLESMKKLSDLEAQWAPSPRLQAQSLLPAVCHHPALPQDLQPVCASQEASSIFKTLRTIANDDCELCVNVA	---HHHHHHHHHHHHH---EEEEE--EEEEHHHHHHHHHHH------------------------HHHHHHH-----HHHHHHHHHH-------------	47	--------		GUC2B_58							FALSE
Q6ZMH5	S39A5	0.3024	215	SALLQSAL	LVNFGLSPAAPLTPRQFALLCPALLYQIDSRVCIGAPAPAPPGDLLSALLQSALAVLLLSLPSPLSLLLLRLLGPRLLRPLLGFLGALAVGTLCGDALLH	-------------HHHHHHHHHHHHHHHHH--------------HHHHHHHHHHHHHHHHHHHHHHHHHH-----HHHHHHHHHHHHHHHHHHHHHH---	47	HHHHHHHH		S39A5_215							FALSE
B5MCY1	TDR15	0.302379	776	SCQLQCKS	VNISEFKNPFTLSVGPESSWPYKEYIFRPGTVLEVKCSCYYGPGDFSCQLQCKSEDLKLLMEQIQNYYSIHSDPYEIGQTACVAKYSGKWCRAAVLTQVS	-------------------------------EEEEEEEEEE----EEEEE---HHHHHHHHHHHHHHH-----------EEEEEEE---EEEEEEEEE--	47	EEEE---H		TDR15_776							FALSE
P30043	BLVRB	0.30228	126	PPRLQAVT	GTRNDLSPTTVMSEGARNIVAAMKAHGVDKVVACTSAFLLWDPTKVPPRLQAVTDDHIRMHKVLRESGLKYVAVMPPHIGDQPLTGAYTVTLDGRGPSRV	----------HHHHHHHHHHHHHHH----EEEEEE------------HHHHHHHHHHHHHHHHHHH----EEEEE-----------EEEEEE--------	47	-HHHHHHH		BLVRB_126							FALSE
P53992	SC24C	0.302128	808	GALLQCAL	STGIRAVDFFGAFYMSNTTDVELAGLDGDKTVTVEFKHDDRLNEESGALLQCALLYTSCAGQRRLRIHNLALNCCTQLADLYRNCETDTLINYMAKFAYR	---EEEEEEEEE--------EEEE------EEEEEEEE---------EEEEEEEEEE-----EEEEEEEEEE--HHHHHHHHH---HHHHHHHHHHHH--	47	-EEEEEEE		SC24C_808							FALSE
Q8WXI9	P66B	0.302038	274	PAQLQGQR	KLPSRPGAQGVEPQNLRTLQGHSVIRSATNTTLPHMLMSQRVIAPNPAQLQGQRGPPKPGLVRTTTPNMNPAINYQPQSSSSVPCQRTTSSAIYMNLASH	----------------------EEEE---------HH------------------------EE----------------------------EEEE-----	47	--------		P66B_274							FALSE
Q6Q788	APOA5	0.301993	341	LSKLQARL	DTYLQIAAFTRAIDQETEEVQQQLAPPPPGHSAFAPEFQQTDSGKVLSKLQARLDDLWEDITHSLHDQGHSHLGDP	---HHHHHHHHHHHHHHHHHHHH----------------------HHHHHHHHHHHHHHHHHHHH-----------	47	HHHHHHHH		APOA5_341							FALSE
Q9UJQ4	SALL4	0.301986	184	NVTLQALR	RENGGSSEDMKEKPDAESVVYLKTETALPPTPQDISYLAKGKVANTNVTLQALRGTKVAVNQRSADALPAPVPGANSIPWVLEQILCLQQQQLQQIQLTE	------------------------------------------------EE------EEEEE---------------HHHHHHHHHHHHHHHHHHH-----	47	--EE----		SALL4_184							FALSE
Q86YV9	HPS6	0.301802	638	KAVLQAVG	QQQGGPGWGAGGPGLPLYRRALAVLGEEGTRPEALELELLLSSGRPKAVLQAVGQLVQKEQWDRALDAGLALGPSSPLLRSEIFKLLLAEFAQHRRLDAH	----------------HHHHHHH---------HHHHHHHHH----HHHHHHHHHHHHH----HHHHHHHHHH------HHHHHHHHHHHHHHHH------	47	HHHHHHHH		HPS6_638							FALSE
Q9NRY4	RHG35	0.301619	729	ASKLQCVF	EKSRESTLGRRDNHLVHLPLTLILVNKRGDTSGETLHSLIQQGQQIASKLQCVFLDPASAGIGYGRNINEKQISQVLKGLLDSKRNLNLVSSTASIKDLA	--HHHHH------------EEEEEE-------HHHHHHHHHHHHHHHHH----EEE-------------HHHHHHHHHHHHHHHH---------------	47	HHH----E		RHG35_729							FALSE
O95294	RASL1	0.301526	696	TCCLQAER	ALHTTYLQCKNVNELNQWLSALRKASAPNPNKLAACHPGAFRSARWTCCLQAERSAAGCSRTHSAVTLGDWSDPLDPDAEAQTVYRQLLLGRDQLRLKLL	-EEEEEEE----HHHHHHHHHHHHHHHH---------------------------------------------------HHHHHHHHHH--HHHHHH---	47	--------		RASL1_696							FALSE
Q8N1T3	MYO1H	0.301476	965	DAVLQCGH	KAAYVVELAKIKQKIEYSALKGVSTSNLSDGILVIHVSPEDSKQKGDAVLQCGHVFEAVTKLVMLVKKENIVNVVQGSLQFFISPGKEGTIVFDTGLEEQ	--EEEE-----EEEE------EEEEE-----EEEEEE---------EEEEEE--HHHHHHHHHHHH------EE---EEEEEEE----EEEEEEE-----	47	EEEEEE--		MYO1H_965							FALSE
P31040	SDHA	0.301178	27	PTVLQTGT	MSGVRGLSRLLSARRLALAKAWPTVLQTGTRGFHFTVDGNKRASAKVSDSISAQYPVVDHEFDAVVVGAGGAGLRAAFGLSEAGFNTACVTKLFPTRSHT	-----HHHHHHHHHH------------------EE------------------------EEEEEEEE----HHHHHHHHHHH----EEEEEE--------	23	--------		SDHA_27							FALSE
Q969P0	IGSF8	0.30117	118	IARLQAQD	RPEAPDTALGIVSTKDTQFSYAVFKSRVVAGEVQVQRLQGDAVVLKIARLQAQDAGIYECHTPSTDTRYLGSYSGKVELRVLPDVLQVSAAPPGPRGRQA	------EEEEEEE---------HHHHHH----EEEEE----EEEEEEEEE-----EEEEEEE------EEEEEEEEEEEEEE---EEEEE----------	47	EEEE----		IGSF8_118							FALSE
P00414	COX3	0.301087	177	FTLLQASE	LEVPLLNTSVLLASGVSITWAHHSLMENNRNQMIQALLITILLGLYFTLLQASEYFESPFTISDGIYGSTFFVATGFHGLHVIIGSTFLTICFIRQLMFH	---HHHHHHHHHHHHHHHHHHHHHHHH--HHHHHHHHHHHHHHHHHHHHHHHHHHHH---------HHHHHHHHHHHHHHHHHHHHHHHHHHHHHHHH--	47	HHHHHHHH		COX3_177							FALSE
Q86V20	SHLD2	0.300685	524	ETVLQSTF	VTVIDQSETKKKVFLWRTAAFWAFTVFLGDIILLTDVVIHEDQWIGETVLQSTFSSQLLNLGSYSSIQPEEYSSVVSEVVLQDLLAYVSSKHSYLRDLPP	-EEE-----EEEEEEEHHHHHHHHH-----EEEEEEEEEE-----HHHHHHHHHHHHH-------------------HHHHHHHHHHHHH----------	47	HHHHHHHH		SHLD2_524							FALSE
P20929	NEBU	0.300588	2341	VAKMQSER	ISVQLAKASRDIASDYKYKQGYRKQLGHHVGFRSLQDDPKLVLSMNVAKMQSEREYKKDFEKWKTKFSSPVDMLGVVLAKKCQELVSDVDYKNYLHQWTC	--HHHHHHHHHHHH-HHHHHHHHHH-------------HHHHHHHHHHHHHHHHHHHHHHHHH----------HHHHHHHHHHHHHHHHHHH--------	47	HHHHHHHH		NEBU_2341							FALSE
A8MT70	ZBBX	0.300334	176	TTLLQAKS	KPKINGKVCGQCENKAALLVCLECGEDYCSGCFAKVHQKGALKLHRTTLLQAKSQILFNVLDVAHQFIKDVNPDEPKEENNSTKETSKIQHKPKSVLLQR	---------EEE---EEEEEE---------HHHHHHH--------EEEEE--------------------------------------------------	47	EEEE----		ZBBX_176							FALSE
Q9NRM0	GTR9	0.300041	160	ACSLQAGA	WSVTVSIFAIGGLVGTLIVKMIGKVLGRKHTLLANNGFAISAALLMACSLQAGAFEMLIVGRFIMGIDGGVALSVLPMYLSEISPKEIRGSLGQVTAIFI	HHHHHHHHHHHHHHHHHHHHHHHHHHHHHHHHHHHHHHHHHHHHHHHHHHHHHHHHHHHHHHHHHHHHHHHHHHHHHHHHH---------HHHHHHHH--	47	HHHHHHHH		GTR9_160							FALSE
Q8TDX9	PK1L1	0.29982	1916	LTCLQGGL	HDSRGPSPGWFISHVMVKELHTGQGWFFPAQCWLSAGRHDGRVERELTCLQGGLGFRKLFYCKFTEYLEDFHVWLSVYSRPSSSRYLHTPRLTVSFSLLC	------------EEEEEEE-----EEEEE------------EEEEEEE---------EEEEEEEEEE-----EEEEEEE--------HHHHHHHHHHH--	47	EE------		PK1L1_1916							FALSE
Q6ZNI0	GCNT7	0.299687	182	FTRLQADI	YVPQNVYCIHVDEKAPMKYKTAVQTLVNCFENVFISSKTEKVAYAGFTRLQADINCMKVLVHSKFQWNYVINLCGQDFPIKTNREIIHYIRSKWSDKNIT	-----EEEEEEE----HHHHHHHHHHH-----EEEE-----------HHHHHHHHHHHHHHH------EEEEE---------HHHHHHHHHH--------	47	-HHHHHHH		GCNT7_182							FALSE
P17021	ZNF17	0.299445	151	LTCMQGGK	EHDGTHPKRTAKLYLHQKEHLREKLTRSDEGRPSFVNDSVHLAKRNLTCMQGGKDFTGDSDLQQQALHSGWKPHRDTHGVEAFQSGQNNYSCTQCGKDFC	-------------EEEEEE---------------EEEEEE--------------E-------EEEEE---------------------------------	47	--------		ZNF17_151							FALSE
Q9NYM4	GPR83	0.298762	407	TSQLQSGK	KALLSMCQRPPKPQEDRPPSPVPSFRVAWTEKNDGQRAPLANNLLPTSQLQSGKTDLSSVEPIVTMS	--------------------------------------------------------------EEE--	47	--------		GPR83_407							FALSE
P35367	HRH1	0.298722	311	IVHMQAAA	KRKPKDAGGGSVLKSPSQTPKEMKSPVVFSQEDDREVDKLYCFPLDIVHMQAAAEGSSRDYVAVNRSHGQLKTDEQGLNTHGASEISEDQMLGDSQSFSR	--------------------------EEEE-------------------------------E--------------------------EEE---------	47	--------		HRH1_311							FALSE
Q68E01	INT3	0.298613	227	TAQLQALR	VTAKNIWLAESVLDILTEQREWVLKSSILIAMAVYTYLRLIVDHHGTAQLQALRQKEVDFCISLLRERFMECLMIGRDLVRLLQNVARIPEFELLWKDII	----HHHHHHHHHHHHHHHHHHHH----HHHHHHHHHHHHHHH------HHHHHHHHHHHHHHHHHHHHHHHHHH-HHHHHHHHH----HHHHHHHHH--	47	---HHHHH		INT3_227							FALSE
P52747	ZN143	0.298599	51	GVSLQAVT	MLLAQINRDSQGMTEFPGGGMEAQHVTLCLTEAVTVADGDNLENMEGVSLQAVTLADGSTAYIQHNSKDAKLIDGQVIQLEDGSAAYVQHVPIPKSTGDS	--HHHH---------------EEEEEE-------E---------------EEEEE----EEEEE--------E-EEEEEE----EEEEEEEE--------	47	----EEEE		ZN143_51							FALSE
A5YKK6	CNOT1	0.298378	656	LACLQACA	REHGEPFIQACMTFLKRRCPSILGGLAPEKDQPKSAQLPPETLATMLACLQACAGSVSQELSETILTMVANCSNVMNKARQPPPGVMPKGRPPSASSLDA	-----HHHHHHHHHHHHHHH-------------------HHHHHHHHHHHHHHH----HHHHHHHHHHHHHHHH--------------------------	47	HHHHHHHH		CNOT1_656							FALSE
Q8NHW5	RLA0L	0.29835	228	SVCLQTGY	LNISPFSFGLVIQQVFDNGSIYNPEVLDKTEETLHSRFLEGVRNVASVCLQTGYPTVASVPHSIINGYKRVLALSVETDYTFPLAENVKAFLADPSAFVA	----EEEEEEEEEEEE--------------HHHHHHHHHHHHHHHHHHHHH-----HHHHHHHHHHHHHHHHHHHHH-----HHHHHHHHHHH-------	47	HHHHH---		RLA0L_228							FALSE
Q6ZTA4	TRI67	0.298238	603	TVVLQTSD	DGAGGQFREVYVGKETLCTIDGLHFNSTYNARVKAFNSSGVGPYSKTVVLQTSDVAWFTFDPNSGHRDIILSNDNQTATCSSYDDRVVLGTAAFSKGVHY	------EEEEEE---EEEEEE------EEEEEEEEE--------------------------------EEEE---EEEEEE-----EEE-----------	47	--------		TRI67_603							FALSE
Q9UNF1	MAGD2	0.298142	280	VALLQGRA	SRTRLAAWARRALLSLRSPKARRGKARRRAAKLQSSQEPEAPPPRDVALLQGRANDLVKYLLAKDQTKIPIKRSDMLKDIIKEYTDVYPEIIERAGYSLE	----------------------------------------------HHHHHHHHHHHHHHHHHHHH------HHHHHHHHHH-----HHHHHHHHHHH--	47	HHHHHHHH		MAGD2_280							FALSE
O95835	LATS1	0.298052	333	PIIMQSSS	YVISRISPVPPGAWQEGYPPPPLNTSPMNPPNQGQRGISSVPVGRQPIIMQSSSKFNFPSGRPGMQNGTGQTDFMIHQNVVPAGTVNRQPPPPYPLTAAN	-----------------------------------------------EEE-----------------------EEH------------------------	47	-EEE----		LATS1_333							FALSE
O14686	KMT2D	0.297773	4180	GPVLQSGQ	VPHLLAQPSVSLGDQPGSMTQNLLGPQQPMLERPMQNNTGPQPPKPGPVLQSGQGLPGVGIMPTVGQLRAQLQGVLAKNPQLRHLSPQQQQQLQALLMQR	---------------------------------------------------------------HHHHHHHHHHHHHH---------HHHHHHHHHHH---	47	--------		KMT2D_4180							FALSE
Q8WZ79	DNS2B	0.297657	230	LTTLQSAQ	EAIDSQLLVCNPNVYSCSIPATFHQELIHMPQLCTRASSSEIPGRLLTTLQSAQGQKFLHFAKSDSFLDDIFAAWMAQRLKTHLLTETWQRKRQELPSNC	-HHHHHHHHH----------HHHHHHHHHHHHHHH----------EEEEEEE----EEEEEE-------HHHHHHHHH-----EEEEEE-----------	47	EEEEEE--		DNS2B_230							FALSE
O14578	CTRO	0.297594	894	LTALQAAR	DHSDKNRLLELETRLREVSLEHEEQKLELKRQLTELQLSLQERESQLTALQAARAALESQLRQAKTELEETTAEAEEEIQALTAHRDEIQRKFDALRNSC	-----HHHHHHHHHHHHHHHHHHHHHHHHHHHHHHHHHHHHHHHHHHHHHHHHHHHHHHHHHHHHHHHH--------HHEEEE--HHHHHHHHHHHH---	47	HHHHHHHH		CTRO_894							FALSE
Q6NV74	CRCDL	0.29735	313	RARLQHSS	ENEEKPLLEVSPEERPSSGQQDVAPDRGPEPGPPAPLPPPGGARARRARLQHSSALTASVEEGGVPGEDPSSRPATPELAEPESAPTLRVEPPSPPEGPP	----------------------------------------------------------------------------------------------------	47	--------		CRCDL_313							FALSE
Q5SGD2	PPM1L	0.29733	334	SIVLQSFY	ILTFDLDKLQPEFMILASDGLWDAFSNEEAVRFIKERLDEPHFGAKSIVLQSFYRGCPDNITVMVVKFRNSSKTEEQ	-EEEEE-----EEEEEE---------HHHHHHHHHH----HHHHHHHHHHHHHH------EEEEEEE----------	47	HHHHHHHH		PPM1L_334							FALSE
Q9NRL3	STRN4	0.297167	354	RVKLQGIL	EDEDEEDDSEDAINEFDFLGSGEDGEGAPDPRRCTVDGSPHELESRRVKLQGILADLRDVDGLPPKVTGPPPGTPQPRPHEDVFIMDTIGGGEVSLGDLA	--------HHHHHHH---------------------------------HHHHHHH---------------------------EEEEE-------------	47	--HHHHHH		STRN4_354							FALSE
Q96M95	CCD42	0.2967	225	LARLQMRF	YKTLVSMRHDLMQSAQEGQEKIERAKARLARYMEEKDDEILQQNNELARLQMRFDRARSNVIFWESRWAHIQNTAAKKTLLLGTIKMATLNLFQIVSKHL	-HHHHHHHHHHHHHHHHHHHHHHHHHHHHHHHHHHHHHHHHHHHHHHHHHHHHHHHHHHHHHHHHHHHHHHHHHHHHHHHHHHHHHHHHHHHHHHHHH--	47	HHHHHHHH		CCD42_225							FALSE
Q9P2D7	DYH1	0.296639	3092	IATMQAKY	AMHKYHFVAKAVEPKRQALLEAQDDLGVTQRILDEAKQRLREVEDGIATMQAKYRECITKKEELELKCEQCEQRLGRAGKLINGLSDEKVRWQETVENLQ	---HHHHHHHHHHHHHHHHHHHHHHHHHHHHHHHHHHHHHHHHHHHHHHHHHHHHHHHHHHHHHHHHHHHHHHHHHHHHHHHH----HHHHHHHHHHH--	47	HHHHHHHH		DYH1_3092							FALSE
Q86XX4	FRAS1	0.296525	1306	VAVLQAND	IIDPPLHGQLLQTLQSPATPIYQFQLDELSRGLLHYAHDGSDSTSDVAVLQANDGHSFHNILFQVKTVPQNDRGLQLVANSMVWVPEGGMLQITNRILQA	-------EEEEEE----------EEHHHHH--EEEEEE------EEEEEEEEEE----EEEEEEEEEEE------EEEE--EEEEE---EEEE-------	47	EEEEEEEE		FRAS1_1306							FALSE
Q13503	MED21	0.295783	86	TAALQAAS	NNIQTAINKDQPANPTEEYAQLFAALIARTAKDIDVLIDSLPSEESTAALQAASLYKLEEENHEAATCLEDVVYRGDMLLEKIQSALADIAQSQLKTRSG	-----------------HHHHHHHHHHHHHHHHHHHHHH--------HHHHHHHHHHHHHHHHHHHHHHHHHHHHHHHHHHHHHHHHHHHHHHHHHH---	47	-HHHHHHH		MED21_86							FALSE
Q5VZL5	ZMYM4	0.295307	909	NSVLQGAV	QNNAANISMVQAASAGPPSLRKDSTPVIANVVSLASAPAAQPTVNSNSVLQGAVPTVTAKIIGDASTQTDALKLPPSQPPRLLKNKALLCKPITQTKATS	----EE--------------------EE--EEE---------------------------EE--------------------------------------	47	--------		ZMYM4_909							FALSE
Q8WXA8	5HT3C	0.295301	46	PAVFQAVF	MEGGWPARQSALLCLTVSLLLQGRGDAFTINCSGFDQHGVDPAVFQAVFDRKAFRPFTNYSIPTRVNISFTLSAILGVDAQLQLLTSFLWMDLVWDNPFI	----------HHHHHHHHHHH-----EEEEE----HHHHHHHHHHHH-------EEEEE---EEEEEEEEEEEEE-----EE-EEEEEEEEEEEE-----	42	HHHHHH--		5HT3C_46							FALSE
Q6ZN30	BNC2	0.295202	969	TSSLQSSS	KIYGAQHPMGLDVREDASSPAGTEDSHLNGYGRGMAEDYMVLDLSTTSSLQSSSSIHSSRESDAGSDEGILLDDIDGASDSGESAHKAEAPALPGSLGAE	-------EEEEEE--------------------------EEEE---------------------------------------------------------	47	--------		BNC2_969							FALSE
Q8N149	LIRA2	0.294907	142	NVTLQCVS	AGRYHCQYYSHNHSSEYSDPLELVVTGAYSKPTLSALPSPVVTLGGNVTLQCVSQVAFDGFILCKEGEDEHPQRLNSHSHARGWSWAIFSVGPVSPSRRW	--EEEEEE------------EEEEE----------E-----------EEEEEE-----EEEEEEE--------------------EEEEE----------	47	-EEEEEE-		LIRA2_142							FALSE
A6NE01	F186A	0.294749	2343	LASLQSRV	WNVDLSTSSYPIAEKTSMHSLWAQLGGYPDIPRLLQLEVQSTFRKSLASLQSRVKKIPK	--------------------------------HHHH-----H---HHHHHHHHHHH---	47	HHHHHHHH		F186A_2343							FALSE
Q9HC24	LFG4	0.29453	126	YIILQAFI	FALGSLGLIFALILNRHKYPLNLYLLFGFTLLEALTVAVVVTFYDVYIILQAFILTTTVFFGLTVYTLQSKKDFSKFGAGLFALLWILCLSGFLKFFFYS	-HHHHHHHHHHHHH------HHHHHHHHHHHHHHHHHHHHHH---HHHHHHHHHHHHHHHHHHHHHHHHHHHHHH-H-HHHHHHHHHHHHHHHHHHHH--	47	HHHHHHHH		LFG4_126							FALSE
Q96AA8	JKIP2	0.294081	20	IVALQAAN	MSKKGRNKGEKPEALIVALQAANEDLRTKLTDIQIELHQEKSKVSKLEREKTQEAKRIRELEQRKHTVLVTELKAKLHEEKMKELQAVRENLIKQHEQEM	---------------HHHHHHHHHHHHHHHHHHHHHHHHH---HHHHHHHHHHHHHHHHHHHHHHHHHHHHHHHHHHHHHHHHHHHHHHHHHHHHHHH--	16	HHHHHHHH		JKIP2_20							FALSE
Q13043	STK4	0.293906	131	ATILQSTL	DSPHVVKYYGSYFKNTDLWIVMEYCGAGSVSDIIRLRNKTLTEDEIATILQSTLKGLEYLHFMRKIHRDIKAGNILLNTEGHAKLADFGVAGQLTDTMAK	----EEEEEEEEE---EEEEEEEE-----HHHHHHHH-----HHHHHHHHHHHHHHHHHHHH---EEEE-----EE-----EEEEEE--HHHHHE-----	47	HHHHHHHH		STK4_131							FALSE
C9J798	RAS4B	0.2937	654	TAYLQCKC	AKTPSSKKSALIKLANIRAAEKVEEKSFGGSHVMQVIYTDDAGRPQTAYLQCKCVNELNQWLSALRKVSINNTGLLGSYHPGVFRGDKWSCCHQKEKTGQ	----------EEE---EEEEEEE----------EEEEEE------EEEEEE---HHHHHHHHHHHHHHHH------------------------------	47	EEEEE---		RAS4B_654							FALSE
O43374	RASL2	0.2937	654	TAYLQCKC	AKTPSSKKSALIKLANIRAAEKVEEKSFGGSHVMQVIYTDDAGRPQTAYLQCKCVNELNQWLSALRKVSINNTGLLGSYHPGVFRGDKWSCCHQKEKTGQ	----------EEE---EEEEEEE----------EEEEEE------EEEEEE---HHHHHHHHHHHHHHHH------------------------------	47	EEEEE---		RASL2_654							FALSE
Q8WWF8	CAPSL	0.293539	118	EVIMQAFR	LNDYAVVMEKEEVEELFRRFDKDGNGTIDFNEFLLTLRPPMSRARKEVIMQAFRKLDKTGDGVITIEDLREVYNAKHHPKYQNGEWSEEQVFRKFLDNFD	---------HHHHHHHHHHHH-----EEEHHHHHHHHHH------HHHHHHHHHHHH-----EEEHHHHHHHHHHH--------HHHHHHHHHHHHH---	47	HHHHHHHH		CAPSL_118							FALSE
Q9H9J4	UBP42	0.293465	160	MCTMQAHI	GAGLQNLGNTCFANAALQCLTYTPPLANYMLSHEHSKTCHAEGFCMMCTMQAHITQALSNPGDVIKPMFVINEMRRIARHFRFGNQEDAHEFLQYTVDAM	--------HHHHHHHHHHHHH--HHHHHHH--------------HHHHHHHHHHHH-----------HHHHHHHH-----------HHHHHHHHHHHH--	47	HHHHHHHH		UBP42_160							FALSE
Q16832	DDR2	0.293309	530	IVNLQGVT	DYQEPSRLIRKLPEFAPGEEESGCSGVVKPVQPSGPEGVPHYAEADIVNLQGVTGGNTYSVPAVTMDLLSGKDVAVEEFPRKLLTFKEKLGEGQFGEVHL	-----------------------------------------------------------------------------------EEEEEE-------EEE-	47	--------		DDR2_530							FALSE
Q8WZ42	TITIN	0.293145	7026	SVSLQCQV	TKRDAGQYSCEIENEAGRDVCGALVSTLEPPYFVTELEPLEAAVGDSVSLQCQVAGTPEITVSWYKGDTKLRPTPEYRTYFTNNVATLVFNKVNINDSGE	-----EEEEEEEEE----EEEEEEEEEE---EEEE----EEEEE---EEEEEEEE-----EEEEEE----------EEEEEE---EEEEEE---------	47	-EEEEEEE		TITIN_7026							FALSE
P51654	GPC3	0.293121	283	NVVMQGCM	LNLGIEVINTTDHLKFSKDCGRMLTRMWYCSYCQGLMMVKPCGGYCNVVMQGCMAGVVEIDKYWREYILSLEELVNGMYRIYDMENVLLGLFSTIHDSIQ	--HHHHHHHHH------HHHHHHHHHHH----------------HHHHHHHHH---------HHHHHHHHHHHHHHHH-----HHHHHH--HHHHHHH--	47	HHHHHHH-		GPC3_283							FALSE
Q9Y490	TLN1	0.293022	610	RPLLQAAK	LTAGDPAETDYTAVGCAVTTISSNLTEMSRGVKLLAALLEDEGGSGRPLLQAAKGLAGAVSELLRSAQPASAEPRQNLLQAAGNVGQASGELLQQIGESD	----------HHHHHHHHHHHHHHHHHHHHHHHHHH--------HHHHHHHHHHHHHHHHHHHHHHH-------HHHHHHHHHHHHHHHHHHHHHH----	47	HHHHHHHH		TLN1_610							FALSE
Q6PIF6	MYO7B	0.292912	840	TVQLQALC	AVTLQAWWRGYCNRRNFKLILVGFERLQAIARSQPLARQYQAMRQRTVQLQALCRGYLVRQQVQAKRRAVVVIQAHARGMAARRNFQQRKANAPLVIPAE	--HHHHHHHHHHHHHHHHHHHHHHHHHHHHHHHHHHHHHHHHHHHHHHHHHHHHHHHHHHHHHHHHHHHHHHHHHHHHHHHHHHHHHHHHHHHHHH----	47	HHHHHHHH		MYO7B_840							FALSE
A6NE01	F186A	0.292822	285	CVNFQSST	SEIQGMLQELIGTTMFSTLENNAIKYISSTIVNLSTALSMLNDELKCVNFQSSTVYAHETSEAEKELSLKIIRDLSNENEMLQQKLQDAEEKCEQLIRSK	-HHHHHHHHHHHH--HHHHHHHHHHHHHHHHHHHHHHHHHHHHHHHH-HHHHHHHHHHH--HHHHHHHHHHHHHHHHHHHHHHHHHHHHHHHHHHHH---	47	H-HHHHHH		F186A_285							FALSE
Q08828	ADCY1	0.292818	245	KAFLQARS	HLLVTATLVPAKRPRLWRTLGANALLFVGVNMYGVFVRILTERSQRKAFLQARSCIEDRLRLEDENEKQERLLMSLLPRNVAMEMKEDFLKPPERIFHKI	-HHHHHHE-------HHHHHHHHHHHHHHHHHHHHHHHHHHHHHHHHHHHHHHHHHHHHHHHHHHHHHHHHHHH----HHHHHHHHHHH-----------	47	HHHHHHHH		ADCY1_245							FALSE
O95714	HERC2	0.292811	4299	VAALQGKK	KKVIAIATGSLHCVCCTEDGEVYTWGDNDEGQLGDGTTNAIQRPRLVAALQGKKVNRVACGSAHTLAWSTSKPASAGKLPAQVPMEYNHLQEIPIIALRN	--EEEEEE---EEEEEE----EEEEE----------------EEEEE-------EEEEEE---EEEEEE---EEEEEE---------------EEEEE--	47	E-------		HERC2_4299							FALSE
Q9P2K5	MYEF2	0.292413	227	ISNLQAGR	PDGENARRALQRTGGSFPGGHVPDMGSGLMNLPPSILNNPNIPPEVISNLQAGRLGSTIFVANLDFKVGWKKLKEVFSIAGTVKRADIKEDKDGKSRGMG	----HHHHHHH----------------------------------------------EEEEE-------HHHHHHHHH----EEEEEEEE----------	47	--------		MYEF2_227							FALSE
Q9NR56	MBNL1	0.292405	244	PAHLQAKI	NRGENDCRFAHPADSTMIDTNDNTVTVCMDYIKGRCSREKCKYFHPPAHLQAKIKAAQYQVNQAAAAQAAATAAAMTQSAVKSLKRPLEATFDLGIPQAV	-----------------EE----EEEEEE------------------HHHHHHHHHHHHHHHHHHHHHHHH-----------------------------	47	-HHHHHHH		MBNL1_244							FALSE
Q5VZF2	MBNL2	0.292405	241	PAHLQAKI	ARGETDCRFAHPADSTMIDTSDNTVTVCMDYIKGRCMREKCKYFHPPAHLQAKIKAAQHQANQAAVAAQAAAAAATVMAFPPGALHPLPKRQALEKSNGT	----------------EEEE---EEEEEEHHH-----------------HHHHHHH---HHHHHHHHH-----HHH------------------------	47	---HHHHH		MBNL2_241							FALSE
Q13636	RAB31	0.292084	188	KPTMQASR	ESIGAIVVETSAKNAINIEELFQGISRQIPPLDPHENGNNGTIKVEKPTMQASRRCC	-----EEEEEE-----HHHHHHHHHHHHH----------------------------	47	--------		RAB31_188							FALSE
Q8IW35	CEP97	0.291975	566	ATKLQACW	KKPENTQPENKETISQATSEKLPMILTQRSVALGQDKVALQKLNDAATKLQACWRGFYARNYNPQAKDVRYEIRLRRMQEHIVCLTDEIRRLRKERDEER	----------------------------HHH------HHHHHHHHHHHHHHHHHH-HHHH---HHHHHHHHHHHHHHHHHHHHHHHHHHHHHHHHHH---	47	HHHHHHHH		CEP97_566							FALSE
Q96S42	NODAL	0.291892	18	WALLQAGA	MHAHCLPFLLHAWWALLQAGAATVATALLRTRGQPSSPSPLAYMLSLYRDPLPRADIIRSLQAEDVAVDGQNWTFAFDFSFLSQQEDLAWAELRLQLSSP	-----HHHHHHHHHH----------EEE-----------HHHHHHHH----------EEEEE---EEE---EEEEEEE--------HHHHEEEEE-----	14	HH------		NODAL_18							FALSE
A0A1B0GUA6	CC195	0.291695	63	PATLQGAV	EMRAEIHKLEKENQALRMKLTASSQRASGSGRESGDEREEEAPGQSPATLQGAVSTDAAPAVQEHQGNVMIVRRYSISSSVCSSAVNDPWKSGKSHPKSG	--HHHHHHHHHH-HHHEEEEE------------------------------------HHHHHHH----EEEEEEE-------------------------	47	--------		CC195_63							FALSE
Q92598	HS105	0.291629	379	GCALQCAI	HLKVEDVSAVEIVGGATRIPAVKERIAKFFGKDISTTLNADEAVARGCALQCAILSPAFKVREFSVTDAVPFPISLIWNHDSEDTEGVHEVFSRNHAAPF	--------EEEEE-----HHHHHHHHHHHHHHH---------HHHHHHHHHHHHH--------EEEEEE----EEEEEE-------EEEEEE--------	47	HHHHHHHH		HS105_379							FALSE
O95757	HS74L	0.291629	379	GCALQCAI	NLQREDISSIEIVGGATRIPAVKEQITKFFLKDISTTLNADEAVARGCALQCAILSPAFKVREFSITDLVPYSITLRWKTSFEDGSGECEVFCKNHPAPF	--------EEEEE------HHHHHHHHHHH-HHHH-------HHHHHHHHHHH----------EEEEEEE---EEEEEE-------EEEEEE--------	47	HHHHHHH-		HS74L_379							FALSE
P34932	HSP74	0.291629	379	GCALQCAI	KLKKEDIYAVEIVGGATRIPAVKEKISKFFGKELSTTLNADEAVTRGCALQCAILSPAFKVREFSITDVVPYPISLRWNSPAEEGSSDCEVFSKNHAAPF	---------EEEE-----HHHHHHHHHHHH------------HHHHHHHHHHHH----------EEEEEE---EEEEEE-------EEEEEE--------	47	HHHHHHHH		HSP74_379							FALSE
Q8IYL9	PSYR	0.291598	42	VSFLQAKK	MNSTCIEEQHDLDHYLFPIVYIFVIIVSIPANIGSLCVSFLQAKKESELGIYLFSLSLSDLLYALTLPLWIDYTWNKDNWTFSPALCKGSAFLMYMNFYS	------------HHHHHHHHHHHHHHHHHHHHHHHHHHHHH--------HHHHHHHHHHHHHHHHHHHHHHHHHHH-------HHHHHHHHHHHHHH---	38	HHHH----		PSYR_42							FALSE
Q8NF91	SYNE1	0.291203	4464	MAVFQATS	DLGLNERQVIQKALSDAQSHVNCLSDLVGQRRKYLNKALSEKTQFLMAVFQATSQIQQHERKIMFREHICLLPDDVSKQVKTCKSAQASLKTYQNEVTGL	----HHHHHHHHHHHHHHHHHHHHHHHHHHHHHHHHHHHHHHHHHHHHHHHHHHHHHHHHHHH---------HHHHHHHHHHHHHHHHHHHHHHHHH---	47	HHHHHHHH		SYNE1_4464							FALSE
Q8NF91	SYNE1	0.291	4011	HAHLQGTK	QQLAHHKAMMEEIAGFEDRLNNLQMKGDTLIGQCADHLQAKLKQNVHAHLQGTKDSYSAICSTAQRMYQSLEHELQKHVSRQDTLQQCQAWLSAVQPDLE	--HHHHHHHHHHHHHHH-HHHHHHHHHHHHHHH------HHHHHHHHHHHHHHHHHHHHHHHHHHHHHHHHHHHHHHHHHHHHHHHHHHHHHHHHHHH--	47	HHHHHHHH		SYNE1_4011							FALSE
O76096	CYTF	0.290894	51	PGVLQAAR	MRAAGTLLAFCCLVLSTTGGPSPDTCSQDLNSRVKPGFPKTIKTNDPGVLQAARYSVEKFNNCTNDMFLFKESRITRALVQIVKGLKYMLEVEIGRTTCK	--HHHHHHHHHHHHHHHH----------------------------HHHHHHHHHHHHHHHHH------EEEEEEEEEEEEE----EEEEEEEEEE----	47	HHHHHHHH		CYTF_51							FALSE
Q15746	MYLK	0.290894	348	SITLQAAR	SSPQRGGSPPWAANSQPQPPRESKLESCKDSPRTAPQTPVLQKTSSSITLQAARVQPEPRAPGLGVLSPSGEERKRPAPPRPATFPTRQPGLGSQDVVSK	-------------------------------------------------EE-------------------------------------------------	47	---EE---		MYLK_348							FALSE
Q9UIL8	PHF11	0.290457	279	FVNFQAAI	LLNYLLEEILDKVHSIPEKLMDETTSESDYEEIGSALFDCRLFEDTFVNFQAAIEKKIHASQQRWQQLKEEIELLQDLKQTLCSFQENRDLMSSSTSISS	-HHHHHHHHHHHHHHHHHHH---------HHHHHHHHH--HHHHHHHHHHHHHHHHHHHHHHHHHHHHHHHHHHHHHHHHHH------------------	47	HHHHHHHH		PHF11_279							FALSE
Q2TV78	MST1L	0.290241	149	AVRFQSCS	HSGRCDLFQEKGEWGYMPTLRNGLEENFCRNPDGDPGGPWCHTTDPAVRFQSCSIKSCRVAACVWCNGEEYRGAVDRTESGRECQRWDLQHPHQHPFEPG	---------------------------------------EEEEE---EEEE-------------------------------------------------	47	-EEEE---		MST1L_149							FALSE
Q5SRH9	TT39A	0.290075	142	LTFLQGSS	CQRHRRKSSVTDSFSSLVNRPTLGQFTEEEIHAEVCYAECLLQRAALTFLQGSSHGGAVRPRALHDPSHACSCPPGPGRQHLFLLQDENMVSFIKGGIKV	--------HHHHHHHHH----------HHHHHHHHHHHHHHHHHHHHHHHH---HHHHHHHHHHHHHHHHHHHHHHHHH----------EEEEE------	47	HHHHH---		TT39A_142							FALSE
M0QZD8	M0QZD8	0.289968	2691	PSCLQASV	LELRGSKAQRVGLLGRVSTSTSQSLVRLEGSVDNREEKVRLSVFRAPSCLQASVAHEEGGREESVVLRACAHGRTAEAEVLFRDGRQPSQPLGRLTLQAA	--------HHHHHHHHHHHHHHH-EEEEEEEE-----EEEEEEE-----EEEEEEE-------EEEEEEE----EEHHHHHHH---------EEEEEE--	47	---EEEEE		M0QZD8_2691							FALSE
Q8IV32	CCD71	0.289935	53	VAFLQGLR	VVVQHVEEKAVHSWSRISTAGKKALEEALLVFNPMSQDLSATEAQLVAFLQGLRDDGFQPTILRSGDVYGYSSCTANPPSQTKLQARAPNPTATSPPASA	-------HHHHHHHHHHH---HHHHHHHHHH----------HHHHHHHHHHHHH-----EEEEE------------------------------------	47	HHHHHHHH		CCD71_53							FALSE
V9GZ13	V9GZ13	0.289769	40	SVKFQSQS	MKNTSWIRKNWLLVAGISFIGVHLGTYFLQRSAKQSVKFQSQSKQKSIEE	-----HHHHHHHHHH-HHHHHHHHHHHHHHHHHHH-EEE-----------	36	-EEE----		V9GZ13_40							FALSE
P04424	ARLY	0.28955	460	RALLQAQQ	LQELQTISPLFSGDVICVWDYGHSVEQYGALGGTARSSVDWQIRQVRALLQAQQA	-HHHHHHHHH--HHHHH---HHHHHHH--------HHHHHHHHHHHHHHHHH---	47	HHHHHH--		ARLY_460							FALSE
P17480	UBF1	0.28953	672	RTTLQSKS	QQKQYKVHLDLWVKSLSPQDRAAYKEYISNKRKSMTKLRGPNPKSSRTTLQSKSESEEDDEEDEDDEDEDEEEEDDENGDSSEDGGDSSESSSEDESEDG	---EEEEHHHHHHH-----HHHHHHHHH------------------------------------------------------------------------	47	--------		UBF1_672							FALSE
Q8NCM8	DYHC2	0.289504	1184	TVKLQSEV	YEEFQQGFQEMANEDWITFRTKTYLFEEFLMNWHDRLRKVEEHSVMTVKLQSEVDKYKIVIPILKYVRGEHLSPDHWLDLFRLLGLPRGTSLEKLLFGDL	--HHHHHHHHHH---HHE------HHHHHHHHHHHHH-------HHHHHHHHHHHHHHHHHHHHHHH------HHHHHHHHHH------------EE---	47	HHHHHHHH		DYHC2_1184							FALSE
Q5SVS4	KMCP1	0.289444	135	KIRMQAQS	IKIGTYQSLKRLFIERPEDETLPINVICGILSGVISSTIANPTDVLKIRMQAQSNTIQGGMIGNFMNIYQQEGTRGLWKGVSLTAQRAAIVVGVELPVYD	---HHHHHHHHHH--------HHHHHHHHHHHHHHHHHHHHHHHHHHHHH----------HHHHHHHHHHH--HHHHHHHHHHHHHHHHHHHHHHHE---	47	HHHH----		KMCP1_135							FALSE
P16260	GDC	0.289413	65	KVLLQAHN	PPPAMPQAAGAGGPTTRRDFYWLRSFLAGGIAGCCAKTTVAPLDRVKVLLQAHNHHYKHLGVFSALRAVPQKEGFLGLYKGNGAMMIRIFPYGAIQFMAF	---------------------HHHHHHHHHHHHHHHHHHHHHHHHHHHHHH----------HHHHHHHHHHHHHHHHHHHHHHHHHHHHHHHHHHHH---	47	HHHHH---		GDC_65							FALSE
Q5TZA2	CROCC	0.28906	1017	RAQLQSQL	ELMAQKLVQAEREAQASLREQRAAHEEDLQRLQREKEAAWRELEAERAQLQSQLQREQEELLARLEAEKEELSEEIAALQQERDEGLLLAESEKQQALSL	-HHHHHHHHHHHHHHHHHHHHHHHHHHHHHHHHHHHHHHHHHHHHHHHHHHHHHHHHHHHHHHHHHHHHHHHHHHHHHHHHHHH---HH---HHHHH---	47	HHHHHHHH		CROCC_1017							FALSE
Q86Y56	DAAF5	0.289012	772	VTWLQCVK	CRIINTFLKTSGGMTDPEKLIRIYPELLKRLDDVSNDVRMAAASTLVTWLQCVKGANAKSYYQSSVQYLYRELLVHLDDPERAIQDAILEVLKEGSGLFP	-HHHHHHHHHH-------HHHHHHHHHHHH------HHHHHHHHHHHHHHHH-----------HHHHHHHHHHHE------HHHHHHHHHHHHHHH----	47	HHHHHH--		DAAF5_772							FALSE
Q8NDA2	HMCN2	0.288782	1205	GVVLQGRG	RYVLGVQVPPQVQPGPRVLKVLVGEALDLNCVAEGNPEPQLSWSKDGVVLQGRGPQGSVHFAAIRTSDAGRYRCEASNSAGVDAWEVELRVLEPPHWGAD	-EEEEEEE--EEEE----EEEE----EEEEEEEE-----EEEEEE---E------EEEEEEEE------EEEEEEEEE----EEEEEEEEEEE-------	47	--E-----		HMCN2_1205							FALSE
O15060	ZBT39	0.28874	8	RIKLQSTN	MGMRIKLQSTNHPNNLLKELNKCRLSETMCDVTIVVGSRSFPAHKAVLACAAGYFQNLFLNTGLDAARTYVVDFITPANFEKVLSFVYTSELFTDLINVG	---EEEEE----HHHHHHHHHHHHH-----EEEEEE---EEE----------HHHHHHH---------EEEE----HHHHHHHHHHH----EEE------	4	EEEEE---		ZBT39_8							FALSE
O60641	AP180	0.288576	172	MPILQGQI	TFIRRYSRYLNEKAFSYRQMAFDFARVKKGADGVMRTMAPEKLLKSMPILQGQIDALLEFDVHPNELTNGVINAAFMLLFKDLIKLFACYNDGVINLLEK	-HHHHHHHHHHHHHHHHHHH----E--------------HHHHHHHHHHHHHHHHHHH-----------HHHHHHHHHHHHHHHHHHHHHHHHHHHH---	47	HHHHHHHH		AP180_172							FALSE
P48745	CCN3	0.288385	130	SCKFQCTC	PCDESSGLYCDRSADPSNQTGICTAVEGDNCVFDGVIYRSGEKFQPSCKFQCTCRDGQIGCVPRCQLDVLLPEPNCPAPRKVEVPGECCEKWICGPDEED	-------EEE------------EEE-----EEEEEEEE----EE-----EEEEEE--EEEEEE-----------------EEE-------EEE-------	47	---EEEEE		CCN3_130							FALSE
Q96AY4	TTC28	0.288108	1868	LVQLQAGE	SSTLQSLLGLPNPALQALCKLITASETGEQLISRAVKNMVGMLHQVLVQLQAGEKEQDLASAPIQVSISVQLWRLPGCHEFLAALGFDLCEVGQEEVILK	--HHHHHH---HHHHHHHHHH----HHHHHHHHHHHH-HHHHHHHHHHHH-------------EEEEEE-EEEE----HHHHHH-----EE----EEE--	47	HHHH----		TTC28_1868							FALSE
O95602	RPA1	0.287962	395	WIRLQSHV	MAQEQKLPEEVATPTTDEEKDSLIAIDRSFLSTLPGQSLIDKLYNIWIRLQSHVNIVFDSEMDKLMMDKYPGIRQILEKKEGLFRKHMMGKRVDYAARSV	------HHHHHH----HHHHHHHHHHHHHHHHHH-----HHHHHHHHHHHHHHHHHHH--------------HHHHE------E----------------	47	HHHHHHHH		RPA1_395							FALSE
Q9UPN4	CP131	0.287938	1026	LATLQARQ	ERALEDAQAVNEQLSSERSNLAQVIRQEFEDRLAASEEETRQAKAELATLQARQQLELEEVHRRVKTALARKEEAVSSLRTQHEAAVKRADHLEELLEQH	--HHHHHHHHHHHHHHHHHHHHHHHHHHHHHHHHH-HHHHHHHHHHHHHHHHHHHHHHHHHHHHHHHHHHHHHHHHHHHHHHHHHHHHHHHHHHHHHH--	47	HHHHHHHH		CP131_1026							FALSE
Q400G9	AMZ1	0.287937	280	RCLMQGAL	AADGPEAPLQDRGWALCFSALGMVQCCKVTCHELCHLLGLGNCRWLRCLMQGALSLDEALRRPLDLCPICLRKLQHVLGFRLIERYQRLYTWTQAVVGTW	-----------------HHHHHHHHHHHHHHHHHHHH------------------HHHH--------HHHHHHHHHH----HHHHHHHHHHHHHHHH---	47	--------		AMZ1_280							FALSE
P27216	ANX13	0.287914	157	VSLLQANR	SVLIEVLCTRTNKEIIAIKEAYQRLFDRSLESDVKGDTSGNLKKILVSLLQANRNEGDDVDKDLAGQDAKDLYDAGEGRWGTDELAFNEVLAKRSYKQLR	-HHHHHHH---HHHHHHHHHHHHHHH---HHHHHHH----HHHHHHHHHH-----------HHHHHHHHHHHHHHHH------HHHHEEEEE--------	47	HHHH----		ANX13_157							FALSE
P27701	CD82	0.287765	46	ISVLQTSS	MGSACIKVTKYFLFLFNLIFFILGAVILGFGVWILADKSSFISVLQTSSSSLRMGAYVFIGVGAVTMLMGFLGCIGAVNEVRCLLGLYFAFLLLILIAQV	-----EEHHHHHHHHHHHHHHHHHHHHHHHHHHHHE----EEEE---------HHHHHHHHHHHHHHHHHHHHHHHHHHHHHHHHHHHHHHHHHHHHH--	42	EEE-----		CD82_46							FALSE
Q8IUQ0	CLVS1	0.287405	27	MTHLQAGL	MGPVSLLPKYQKLNTWNGDLAKMTHLQAGLSPETIEKARLELNENPDVLHQDIQQVRDMIITRPDIGFLRTDDAFILRFLRARKFHQADAFRLLAQYFQY	-------------------------------HHHHHHHHHH----HHHHHHHHHHHHHHHHH---------HHHHHHHHHH-----HHHHHHHHHHH---	23	--------		CLVS1_27							FALSE
Q5SYC1	CLVS2	0.287405	5	MTHLQAGL	MTHLQAGLSPETLEKARLELNENPDTLHQDIQEVRDMVITRPDIGFLRTDDAFILRFLRARKFHHFEAFRLLAQYFEYRQQNLDMFKSFKATDPGIKQAL	---------HHHHHHHHHHH---HHHHHHHHHHHHHHHHH----------HHHHHHHHH-----HHHHHHHHHHHHHHHHHHHHHH-------HHHHHH-	1	--------		CLVS2_5							FALSE
Q9NZI7	UBIP1	0.287027	445	STVLQGQQ	ADLLKLTKEDLVQICGAADGIRLYNSLKSRSVRPRLTIYVCREQPSSTVLQGQQQAASSASENGSGAPYVYHAIYLEEMIASEVARKLALVFNIPLHQIN	-------HHHHHHHH-----HHHHHH---------EEEEEEE----------------------------HHHHHHHHHHHHHHHHHHHHHH--------	47	--------		UBIP1_445							FALSE
Q8IZT6	ASPM	0.286773	1736	CIKLQAFV	QSTVKMKQTRKQYLHLRAAALFIQQCYRSKKIAAQKREEYMQMRESCIKLQAFVRGYLVRKQMRLQRKAVISLQSYFRMRKARQYYLKMYKAIIVIQNYY	-HHHHHHHHHHHHHHHHHHHHHHHHHHHHHHHHHHHHHHHHHHHHHHHHHHHHHHHHHHHHHHHHHHHHHHHHHHHHHHHHHHHHHHHHHHHHHHHHH--	47	HHHHHHHH		ASPM_1736							FALSE
Q86T90	K1328	0.286714	201	KSTLQCSS	LQLQYRECQELLSLYQKYLSEQQEKLTMSLSELGAARMQEQQVSSRKSTLQCSSVELDGSYLSIARPQTYYQTKQRPKSAVQDSASESLIAFRNNSLKPV	---HHHHHHHHHHHHHHHHHHHHHHHHHHHH---------------------------------------------------------------------	47	--------		K1328_201							FALSE
P98153	IDD	0.28663	237	CAQLQCFH	GYQYVITGRNRSLEGRWEVAFKGSSEVFLPPDPIFASAMSENDNVFCAQLQCFHFPTLRHHDLHSWHAESCYEKSSFLCKRSQTCVDIKDNVVDEGFYFT	--EEEEE-----EEEEEEEE-------------------------EEHHHHH--------------------------------EE-----EE-------	47	EHHHHH--		IDD_237							FALSE
Q06547	GABP1	0.286475	389	MTRLQTNK	VESAEIEEREALQKQLDEANREAQKYRQQLLKKEQEAEAYRQKLEAMTRLQTNKEAV	------HHHHHHHHHHHH--HHHHHHHHHHHHHHHHHHHHHHHHHHHHHHHH-----	47	HHHHHH--		GABP1_389							FALSE
Q8IUG5	MY18B	0.286181	1344	IVLFQAAC	RKAVEELLETLDLEKKAVAVGHSQVFLKAGVISRLEKQREKLVSQSIVLFQAACKGFLSRQEFKKLKIRRLAAQCIQKNVAVFLAVKDWPWWQLLGSLQP	-HHHHHHHHH-------EEEEEEEE---HHHHHHHHHHHHHHHHHHHHHHHHHHHHHHHHHHHHHHHHHHHHHHHHHHHHHHHHHHH--HHHHHHH----	47	HHHHHHHH		MY18B_1344							FALSE
P36269	GGT5	0.286126	194	RPSLQAST	LRGYAEAHRRHGRLPWAQLFQPTIALLRGGHVVAPVLSRFLHNSILRPSLQASTLRQLFFNGTEPLRPQDPLPWPALATTLETVATEGVEVFYTGRLGQM	HHHHHHHHHHH----HHHHHHHHHHHHH------HHHHHHHHHHHHHHH--------EE-----------EEE-HHHHHHHHHHHHH-------------	47	HHH-----		GGT5_194							FALSE
Q9UPR6	ZFR2	0.286	114	SAALQSGR	SGQDFAYGSRPQEPVPTATTMATYQDSYSYGQSAAARSYEDRPYFQSAALQSGRMTAADSGQPGTQEACGQPSPHGSHSHAQPPQQAPIVESGQPASTLS	----------------------------------------------------------------------------------------------------	47	--------		ZFR2_114							FALSE
Q8WW24	TEKT4	0.285667	184	RTIMQAVS	EVPFSITTDNLQCRERREHPNLVRDHVETELLKEAELIRNIQELLKRTIMQAVSQIRLNREHKETCEMDWSDKMEAYNIDETCGRHHSQSTEVQAHPYST	--HHHHHHHHHHHHH-----------HHHHHHHHHHHHHHHHHHHHHHHHHHHHHHHHHHHHHHHHHHHHHHHHHHHHHHHHHH----------E-----	47	HHHHHHHH		TEKT4_184							FALSE
P11474	ERR1	0.285559	262	MSVLQSVW	MPDPAGPDGHLPAVATLCDLFDREIVVTISWAKSIPGFSSLSLSDQMSVLQSVWMEVLVLGVAQRSLPLQDELAFAEDLVLDEEGARAAGLGELGAALLQ	----------HHHHHHHHHHHHHHHHHHHHHHHH-----------HHHHHHH--HHHHHHHHHHH------EEEE--------HHHHHH-HHHHHHHH--	47	HHHHHH--		ERR1_262							FALSE
Q4KMG9	TM52B	0.285551	105	ITSLQSVF	LLLCGLTSLCFRCCCLSRQQNGEDGGPPPCEVTVIAFDHDSTLQSTITSLQSVFGPAARRILAVAHSHSSLGQLPSSLDTLPGYEEALHMSRFTVAMCGQ	--HHHHHHHHHHHH----------------EEEEEEE----------------------------------------------HHHHHHH----------	47	--------		TM52B_105							FALSE
Q9BYE2	TMPSD	0.285503	313	YISLQCSH	CQQLGFESAHRTTEVAHRDFANSFSILRYNSTIQESLHRSECPSQRYISLQCSHCGLRAMTGRIVGGALASDSKWPWQVSLHFGTTHICGGTLIDAQWVL	-----------------------EEEE-------------------------------------------------EEEEEEE---EEEEEEEE---EE-	47	--------		TMPSD_313							FALSE
Q8WXH0	SYNE2	0.285407	4773	KVALQAQI	LRARYTELSSPFVTESQQDALLQGMVELVKIGKEKLAHGHLKQTKSKVALQAQIENHKVFFQKLVADMLLIQAYSAKILPSLLQNRETFWAEQVTEVKIL	---HHH-----HHHHHHHHHHHHHHHHHHHHHHHHHH---------HHHHHHHHHHHHHHHH--HHHHHHHHHHHHH--HH-----HHHHHHHHHHHH--	47	HHHHHHHH		SYNE2_4773							FALSE
P58872	RHBL3_113	0.285405	113	QAILQGNR	ESHSSKLDPHKREVLLALADSHADGQIGYQDFVSLMSNKRSNSFRQAILQGNRRLSSKALLEEKGLSLSQRLIRHVAYETLPREIDRKWYYDSYTCC PP	---------HHHHHHHHHHHH-----EEEHHHHHHHHH-----HHHHHHHHHHHH-------------HHHHHHHHH-----------HHH---------	47	HHHHHHHH		RHBL3_113	missing						FALSE
Q9HCC8	GDPD2	0.28533	154	RVSLQATA	ALLLRLCRQPLHLHSLHKVLLLLIMLLVAAGLVGLDIQWQQEWHSLRVSLQATAPFLHIGAAAGIALLAWPVADTFYRIHRRGPKILLLLLFFGVVLVIY	--HHHHH------HHHHHHHHHHHHHHHHHHHHHHHHHH---HHHHHHHHHHH-HHHHHHHHHHHHHHH-----HHHHHHH---HHHHHHHHHHHHHH--	47	HHHHHHH-		GDPD2_154							FALSE
Q8IVS8	GLCTK	0.285314	415	TVQLQGSG	GASVEEDAQLHELAAELQIPDLQLEEALETMAWGRGPVCLLAGGEPTVQLQGSGRGGRNQELALRVGAELRRWPLGPIDVLFLSGGTDGQDGPTEAAGAW	-------HHHHHHHHHHHHHHHHHHHHHHH-------EEEEE---EEEEEE-------HHHHHHHHHHHHHH-------EEEEEE---------------	47	EEEEE---		GLCTK_415							FALSE
Q8IXL9	IQCF2	0.285213	107	VIKLQSLV	TLVRRTLLHAALRAWIIQCWWRMTLSRVLEKKRQAALIAYATRERAVIKLQSLVRMWRVRWRYCQVLNAIYIIQGHWQCHNCQTCALLQGHCVVTATHLQ	--HHHHHHHHHHHHHHHHHHHHHHHHHHHHHHHHHHHHHHHHHHHHHHHHHHHHHHHHHHHHHHHHHHHHHHHHHHHHHHHHHHHHHHHHHHHHH-----	47	HHHHHHHH		IQCF2_107							FALSE
Q2KJY2	KI26B	0.285077	1044	SPSLQSSR	PELPASKMQRSHSPVPAAAPAHSPSPASPRSVPGSSSQHSASPLVQSPSLQSSRESLNSCGFVEGKPRPMGSPRLGIASLSKTSEYKPPSSPSQRCKVYT	---------------------------------------------------------------------------EEE------------------EE--	47	--------		KI26B_1044							FALSE
A2A3L6	TTC24	0.284913	79	TPVLQACA	WLRQEASIQALTRAGHGALQAGQNHEALNNFQRAFLLASKAPQTRDTPVLQACAFNLGAAYVETGDPARGLELLLRAHPEEKAQGRRHGDQCFNVALAYH	-----HHHHHHHHHHHHHHH---HHHHHHHHHHHHHHHHH-------HHHHHHHHHHHHHHHHH--HHHHHHHHHHHHH---------HHHHHHHHHH--	47	-HHHHHHH		TTC24_79							FALSE
Q8IZT6	ASPM	0.284883	1378	SIILQSRI	RVLAQRKLLMLKKEKLEKVQNKAASLIQGYWRRYSTRQRFLKLKYYSIILQSRIRMIIAVTSYKRYLWATVTIQRHWRAYLRRKQDQQRYEMLKSSTLII	--HHHHHHHHHHHHHHHHHHHHHHHHHHHHHHHHHHHHHHHHHHHHHHHHHHHHHHHHHHHHHHHHHHHHHHHHHHHHHHHHHHHHHHHHHHHHH-H---	47	HHHHHHHH		ASPM_1378							FALSE
Q86TM6	SYVN1	0.284834	505	EARLQSLR	PFPPPWMGMPLPPPFAFPPMPVPPAGFAGLTPEELRALEGHERQHLEARLQSLRNIHTLLDAAMLQINQYLTVLASLGPPRPATSVNSTEETATTVVAAA	-------------------------------HHHHHHHHHHHHHHHHHHHHHHHHHHHHHHHHHHHHHHHHHHHH-------------------------	47	HHHHHHHH		SYVN1_505							FALSE
Q9BXU7	UBP26	0.284416	311	NAVLQSLL	KMVLVFLLQQGYSDGYTKWDKLKLFFELFPEKICHGLPNLGNTCYMNAVLQSLLSIPSFADDLLNQSFPWGKIPLNALTMCLARLLFFKDTYNIEIKEML	-----------------------------------EEE----HHHHHHHHHHHH-HHHHHHHHH-----------HHHHHHHHHHHHHH-----HHH---	47	HHHHHHHH		UBP26_311							FALSE
Q8NAA6	CO053	0.284282	38	SICLQASV	MELQGAQEDLGISLSSPRRNHETRPGSKAKGRSSICLQASVWMAGGKLRLRASEHLTQGHQQELRDWNLGEDASLLFSKSPFGAGKLIQAPAHVFRQCWV	---------------------------------EEEEE--------EEEEH--HH-----HHHHH---------HHHH--------EEE-----------	34	EEEEE---		CO053_38							FALSE
P07332	FES	0.284156	378	QAKLQAQQ	QEMVTQLQQELRNEEENTHPRERVQLLGKRQVLQEALQGLQVALCSQAKLQAQQELLQTKLEHLGPGEPPPVLLLQDDRHSTSSSEQEREGGRTPTLEIL	-HHHHHHHHHHHHHHH-----HHHHHHHHHHHHHHHHHHHHHHHHHHHHHHHHHHHHHHHHHH-------------------------------HHHH--	47	HHHHHHHH		FES_378							FALSE
P06132	DCUP	0.284089	302	TVTLQGNL	GLAPVPMIIFAKDGHFALEELAQAGYEVVGLDWTVAPKKARECVGKTVTLQGNLDPCALYASEEEIGQLVKQMLDDFGPHRYIANLGHGLYPDMDPEHVG	-----EEEEE----HHHHHHHHH----EEE------HHHHHHHH---EEEEE----------HHHHHHHHHHHHHH-----EEEE---------------	47	-EEEEE--		DCUP_302							FALSE
Q9P2K2	TXD16	0.284083	427	MAFLQSYI	AETVFRDRKRKLPLELTVELTEETFNATVMASDSIVLFYAGWQAVSMAFLQSYIDVAVKLKGTSTMLLTRINCADWSDVCTKQNVTEFPIIKMYKKGENP	-----------------EEE-HHHHHHHHH---EEEEEE---------HHHHHHHHHHH------EEEEEE-----HHHHHH----EEEEEEEEE-----	47	--HHHHHH		TXD16_427							FALSE
Q9BV73	CP250	0.283996	1326	MASLQSRL	TEAEKSQVHTELQDLQRQLSQNQEEKSKWEGKQNSLESELMELHETMASLQSRLRRAELQRMEAQGERELLQAAKENLTAQVEHLQAAVVEARAQASAAG	----HHHHHHHHHHHHHHHHHHHHHHHHHHHHHHHHHHHHHHHHHHHHHHHHHHHHHHHHHHHHHHHHHHHHHHHHHHHHHHHHHHHHHHHHHHHH----	47	HHHHHHHH		CP250_1326							FALSE
P51788	CLCN2	0.283873	117	AACLQAQQ	SRCARCRVCSVRCHKFLVSRVGEDWIFLVLLGLLMALVSWVMDYAIAACLQAQQWMSRGLNTSILLQYLAWVTYPVVLITFSAGFTQILAPQAVGSGIPE	-----HHHHHHHHHHHHHHHHHHHHHHHHHHHHHHHHHHHHHHHHHHHHHHHHHHHHHH------HHHHHHHHHHHHHHHHHHHHHHHH-----------	47	HHHHHHHH		CLCN2_117							FALSE
O15379	HDAC3	0.283608	113	GASLQGAT	SEDYIDFLQRVSPTNMQGFTKSLNAFNVGDDCPVFPGLFEFCSRYTGASLQGATQLNNKICDIAINWAGGLHHAKKFEASGFCYVNDIVIGILELLKYHP	-HHHHHHHHHH-------HHHHH--------------HHHHHHHHHHHHHHHHHHHHH----EEEEE--------------EEEE-HHHHHHHHHHH---	47	HHHHHHHH		HDAC3_113							FALSE
Q9ULM3	YETS2	0.283608	792	NANLQSGS	LPATNLANLANLPPGTKLYLTTNSKNPSGKGKLLLIPQGAILRATNNANLQSGSAASGGSGAGGGGGGGGGGGSGSGGGGSTGGGGGTAGGGTQSTAGPG	----------------EEEEE----------EEEEE---EEEE---------------------------------------------------------	47	--------		YETS2_792							FALSE
O43772	MCAT	0.283424	39	KVRLQTQP	MADQPKPISPLKNLLAGGFGGVCLVFVGHPLDTVKVRLQTQPPSLPGQPPMYSGTFDCFRKTLFREGITGLYRGMAAPIIGVTPMFAVCFFGFGLGKKLQ	---------HHHHHHHHHHHHHHHHHHHHHHHHHHHHHH----------------HHHHHHHH----HHHHHHHHHHHHHHHHHHHHHHHHHHHHHHH--	35	HHHHH---		MCAT_39							FALSE
Q9Y3L3	3BP1	0.283244	382	GARLQALQ	HSLEEFCSDPHAVAGALKSYLRELPEPLMTFDLYDDWMRAASLKEPGARLQALQEVCSRLPPENLSNLRYLMKFLARLAEEQEVNKMTPSNIAIVLGPNL	---------HHHHHHHHHHHHH----------HHHHHH-------HHHHHHHHHHHHHH----HHHHHHHHHHHHHHHH------------EEEEE----	47	HHHHHHHH		3BP1_382							FALSE
Q6ZT62	BGIN	0.283244	390	GARLQALQ	HSLEEFCSDPHAVAGALKSYLRELPEPLMTFDLYDDWMRAASLKEPGARLQALQEVCSRLPPENLSNLRYLMKFLARLAEEQEVNKMTPSNIAIVLGPNL	---------HHHHHHHHHHHHH----------HHHHHH-------HHHHHHHHHHHHHH----HHHHHHHHHHHHHHHH------------EEEEE----	47	HHHHHHHH		BGIN_390							FALSE
Q8N6M8	IQCF1	0.283046	132	AVTLQSQA	TLVRRALLHAALSACIIQCWWRLILSKILKKRRQAALEAFSRKEWAAVTLQSQARMWRIRRRYCQVLNAVRIIQAYWRCRSCASRGFIKGQYRVTANQLH	--HHHHHHHHHHHHHHHHHHHHHHHHHHHHHHHHHHHHHHHHHHHHHHHHHHHHHHHHHHHHHHHHHHHHHHHHHHHHHHHHHHHHHHHHHHHHHH----	47	HHHHHHHH		IQCF1_132							FALSE
Q6DT37	MRCKG	0.282985	1189	GSILQART	SPSAGLLVVLCGRGPSVRLFALAELENIEVAGAKIPESRGCQVLAAGSILQARTPVLCVAVKRQVLCYQLGPGPGPWQRRIRELQAPATVQSLGLLGDRL	----EEEEEEE----EEEEEE------------EE------EEEEEEE------EEEEEE---EEEEEEE---------EEEEEE----EEEEEE-----	47	EE------		MRCKG_1189							FALSE
Q9ULD6	INTU	0.282867	681	LSRLQGTS	TLHQLDGVDSRIDERLASSPVPCLSCADWFLTGSREKTDSLTTSPILSRLQGTSKVATSPTCRRTLFGDYSLKTRKPSPSCSSGGSDNGCEGGEDDGFSP	--HHHHHHHHHHHHHHH----------------------------------------------EEE----------------------------------	47	--------		INTU_681							FALSE
Q6P2P2	ANM9	0.282744	686	RCLLQSGG	WLRHVEDESAMLQRPKSDKLWSIIILDVIEPSGLIQQEIMEKAAISRCLLQSGGKIFPQYVLMFGLLVESQTLLEENAVQGTERTLGLNIAPFINQFQVP	----HHHHHHH---------EEEEEE-----------HHHHHHHHHHHH-----EEE--EEEEEEEEE--HHHHH--------------HHHHH------	47	HHH-----		ANM9_686							FALSE
O95971	BY55	0.282477	124	GIRLQGHF	LKQLRLKRDPGIDGVGEISSQLMFTISQVTPLHSGTYQCCARSQKSGIRLQGHFFSILFTETGNYTVTGLKQRQHLEFSHNEGTLSSGFLQEKVWVMLVT	---------------------EEEEEE--------EEEEEE------------EEEEEEE----HHHHHH---------------------HHEEEEE--	47	-------E		BY55_124							FALSE
Q92995	UBP13	0.282269	546	SACLQAFS	DYLMQLPVAMEAATNKDELIAYELTRREAEANRRPLPELVRAKIPFSACLQAFSEPENVDDFWSSALQAKSAGVKTSRFASFPEYLVVQIKKFTFGLDWV	---E-----------HHHHHHHHHHHHHHH---------------HHHHHHHHH-----------------EEEEEEEEEE----EEEEEEEEEE-----	47	HHHHHHHH		UBP13_546							FALSE
Q9H4Z2	ZN335	0.282018	1166	HTALQSSH	GHLKFHIQRLHSPDGRKSGTPTARAPTQTPTQTIILNSDDETLATLHTALQSSHGVLGPERLQQALSQEHIIVAQEQTVTNQEEAAYIQEITTADGQTVQ	-----HHHH-----------------------EEEE------HHHHHHH---------H-----------EE---HHH-------EEEEEEE-----E--	47	HHH-----		ZN335_1166							FALSE
O14795	UN13B	0.28172	1055	LPVLQGQV	EVMWHLFAQDMKYALEEHEKDHLCKSADYMNLHFKVKWLHNEYVRDLPVLQGQVPEYPAWFEQFVLQWLDENEDVSLEFLRGALERDKKDGFQQTSEHAL	-HHHHHHHHHHHHHHHHHH-------HHHHHHHHHHHHHHHHH---------------HHHHHHHHHHHHH-HHHHHHHHHHHHHHH-------------	47	--------		UN13B_1055							FALSE
Q9Y238	DLEC1	0.281513	1375	SVILQAHE	VCPDTPEGGCLLWSPGPSSSSEFSHETDSSVEGSSSASNRVAQKLISVILQAHEGVPSGHLYCISPKQVVVPAGGSSTIYISFTPMVLSPEILHKVECTG	--------------------------------------------EEEEEEE----------------EEEEE-----EEEEEEE---------EEEE---	47	EEEEE---		DLEC1_1375							FALSE
Q96PE6	ZIM3	0.281494	183	KSRLQSHL	DVSSLQHYVQNNSHDDNGYRKLVGNNPSKFVGQQLKCNACRKLFSSKSRLQSHLRRHACQKPFECHSCGRAFGEKWKLDKHQKTHAEERPYKCENCGNAY	-------E-------EEEEEE-----------------------------EEEEEE--------------EEE-----EEEEEE----------------	47	----EEEE		ZIM3_183							FALSE
O60315	ZEB2	0.281424	541	KACLQSLT	MKDPCSQPEEQGVTSPNIPPVGLPVVSHNGATKSIIDYTLEKVNEAKACLQSLTTDSRRQISNIKKEKLRTLIDLVTDDKMIENHNISTPFSCQFCKESF	--------------------------------EHHHH-----HHHHHHHHHH-----HHHHHHHHHHH-----------------------H--H-----	47	HHHHHH--		ZEB2_541							FALSE
P09172	DOPO	0.281285	38	VAALQGSA	MPALSRWASLPGPSMREAAFMYSTAVAIFLVILVAALQGSAPRESPLPYHIPLDPEGSLELSWNVSYTQEAIHFQLLVRRLKAGVLFGMSDRGELENADL	---HHHH-------HHHHHHHHHHHHHHHHHHHHHHH----------EEEEE-----EEEEEEE-----EEEEEEEEE------EEEEE-----------	34	HHHH----		DOPO_38							FALSE
O96014	WNT11	0.281233	277	LVYLQSSP	LQELQDVAADLKTRYLSATKVVHRPMGTRKHLVPKDLDIRPVKDSELVYLQSSPDFCMKNEKVGSHGTQDRQCNKTSNGSDSCDLMCCGRGYNPYTDRVV	---HHHHHHHHHHHHHHHEEEEEE-------EE-------------EEEEE--------------------E--------------------EEEEEEE-	47	EEEEE---		WNT11_277							FALSE
Q9NWB1	RFOX1	0.281195	383	LSSLQASI	YGRVYAADPYHHALAPAPTYGVGAMNAFAPLTDAKTRSHADDVGLVLSSLQASIYRGGYNRFAPY	---E-------------------HH---------HHHHHHHHHHHHHHHHHHHHH----------	47	HHHHHHHH		RFOX1_383							FALSE
O14727	APAF	0.280648	583	QAKLQAKQ	LDEKDCAVSENFQEFLSLNGHLLGRQPFPNIVQLGLCEPETSEVYQQAKLQAKQEVDNGMLYLEWINKKNITNLSRLVVRPHTDAVYHACFSEDGQRIAS	----HHHHHHHHHHHHHHH---------HHHHHHHH------HHHHHHHHHHHH------EEEEE----------EEEEE-----EEEEEE-----EEE-	47	HHHHHHHH		APAF_583							FALSE
Q86UR5	RIMS1	0.280577	1056	MPLLQSSS	RDVDSQYLSEQDSELLMLPRAKRGRSAECLHTTRHLVRHYKTLPPKMPLLQSSSHWNIYSSILPAHTKTKSVTRQDISLHHECFNSTVLRFTDEILVSEL	-------------EEEE---H------HH-----------------------------------HHHHHHHHH---------------EE----------	47	--------		RIMS1_1056							FALSE
Q9H799	CPLN1	0.280512	813	LCHLQANL	HRLLILWRILYKKTLWYQAQLNRRVPEADSQLTEKMTHEASTVKSLLCHLQANLQSTGDCLNQTLELKSINGEECFLLGSYEKSVQLWKKALQEIEEKGG	--HHHHHHHHHHHHHHHHHHHHHH---------HHHHHHHHHHHHHHHHHHHHHHHH---------------HHHHHHHHHHHHHHHHHHHHHHHHH---	47	HHHHHHHH		CPLN1_813							FALSE
Q9BQ70	TCF25	0.280368	280	VVLLQTSP	SKPGLSMRLLESKKGLSFFAFEHSEEYQQAQHKFLVAVESMEPNNIVVLLQTSPYHVDSLLQLSDACRFQEDQEMARDLVERALYSMECAFHPLFSLTSG	-----EEEEEE----EEEEEEEE-HHHHHHHHHHHHHHH---HHHHHHHHHH----HHHHHHHHHHHHH---HHHHHHHHHHHHHHHHH-----------	47	HHHHHH--		TCF25_280							FALSE
Q9HB40	RISC	0.280312	107	TTWLQAAS	YATNSCKNFSELPLVMWLQGGPGGSSTGFGNFEEIGPLDSDLKPRKTTWLQAASLLFVDNPVGTGFSYVNGSGAYAKDLAMVASDMMVLLKTFFSCHKEF	------------EEEEEE------HHHH-------------EE------------EEE-----EEEEE----------HHHHHHHHHHHHHHHHHH----	47	--------		RISC_107							FALSE
Q7Z7A1	CNTRL	0.280309	1576	EVLLQAKR	VAAKDSDFQCLSKKKEKLTEELQKLQKDIEMAERNEDHHLQVLKESEVLLQAKRAELEKLKSQVTSQQQEMAVLDRQLGHKKEELHLLQGSMVQAKADLQ	------HHHHHHHHHHHHHHHHHHHH--HHHH----HHHHHH---HHHHHHHHHHHHHHHHHHHHHHHHHHHHHHHHH---HHHHHHHHHHHHHHH----	47	HHHHHHHH		CNTRL_1576							FALSE
Q8WZ42	TITIN	0.280216	2360	IAILQGLS	GKYTITSRRGRQNLTVKDVTKEDQGEYSFVIDGKKTTCKLKMKPRPIAILQGLSDQKVCEGDIVQLEVKVSLESVEGVWMKDGQEVQPSDRVHIVIDKQS	--EEEEE---EEEEEEE-------EEEEEEE---EEEEEEEEE------------EEEE----EEEEEEE----EEEEEEE---E------EEEEE----	47	--------		TITIN_2360							FALSE
O95793	STAU1	0.27993	100	YSRMQSTY	PIQNSALPSASITSTSAAAESITPTVELNALCMKLGKKPMYKPVDPYSRMQSTYNYNMRGGAYPPRYFYPFPVPPLLYQVELSVGGQQFNGKGKTRQAAK	-------------------------HHHHHHHHH-----EEEE---------------------------------EEEEEEEE--EEEEEE--------	47	--------		STAU1_100							FALSE
Q9P217	ZSWM5	0.27966	908	VSILQSWY	DSTLLNVALELGLQVMRMTLSTLNWRRREMVRWLVTCATEVGVRALVSILQSWYTLFTPTEATSIVAATAVSHTTILRLSLDYPQREELASCARTLALQC	--HHHHHHHHHHHHHHHHHH-----HHHHHHHHHHHHH-----HHHHHHHHHHHHH------HHHEE--------EEEE-----HHHHHHHHHHHHH---	47	HHHHHHHH		ZSWM5_908							FALSE		0
P23276	KELL	0.279614	321	LSCLQATF	HSSLSISITSRLFQFLRPLEQRRAQGKLFQMVTIDQLKEMAPAIDWLSCLQATFTPMSLSPSQSLVVHDVEYLKNMSQLVEEMLLKQRDFLQSHMILGLV	--HHHHHHHHHHHH-----------HH------HHHHHHH-----HHHHHHHH----------EEEE---HHHHHHHHHH-------HHHHHHHHHE---	47	HHHHHHH-		KELL_321							FALSE
Q13459	MYO9B	0.279592	1032	IIRLQSLC	AAVTIQACWRSYRVRRALERTQAAVYLQASWRGYWQRKLYRHQKQSIIRLQSLCRGHLQRKSFSQMISEKQKAEEKEREALEAARAGAEEGGQGQAAGGQ	-HHHHHHHHHHHHHHHHHHHHHHHHHHHHHHHHHHHHHHHHHHHHHHHHHHHHHHHHHHHHHHHHHHHHHHHHHHHHHHHHHHHHHHHHHHHHHHHH---	47	HHHHHHHH		MYO9B_1032							FALSE
Q5W0B1	OBI1	0.279552	223	VAALQSKV	KVKDDVDKLKEANKKLKLENGGLVRENLRLKAEVDNRSPQKFGRFAVAALQSKVEQYERETNRLKKALERSDKYIEELESQVAQLKNSSEEKEAMNSICQ	----HHHHHHHH--HHH----HHHHHHHHHHHHH------HHHHHHHHHHHHHHHHHHHHHHHHHHHHH--HHHHHHHHHHHHHHHH---HHHH------	47	HHHHHHHH		OBI1_223							FALSE
Q70EK8	UBP53	0.279243	744	CTSLQSQH	ISNGSTNLDSPVIDGNGTVMDISGVKETVCFSDQITTSNLNKERGDCTSLQSQHHLEGFRKELRNLEAGYKSHEFHPESHLQIKNHLIKRSHVHEDNGKL	--------------------------EEE----------------------------------HH-----------------------------------	47	--------		UBP53_744							FALSE
Q96LP2	FA81B	0.279115	144	SACLQGTH	EYVDKSHAFLPIIPNTQRGQLEDRLNNQARTIAFLLEQAFRIKEDISACLQGTHGFRKEESLARKLLESHIQTITSIVKKLSQNIEILEDQIRARDQAAT	-------------------HHHHHHHHHHHHHHHHHHHHHHHHHHHHHHH--------HHHHHHHHHHHHHHHHHHHHHHH-HHHHHHHHHHHHH-----	47	HHHH----		FA81B_144							FALSE
P05412	JUN	0.279087	223	HPRLQALK	LSNFNPGALSSGGGAPSYGAAGLAFPAQPQQQQQPPHHLPQQMPVQHPRLQALKEEPQTVPEMPGETPPLSPIDMESQERIKAERKRMRNRIAASKCRKR	-----------------------------------------------------------------------------HHHHHHHHHHHHHHHHHH-----	47	--------		JUN_223							FALSE
P51805	PLXA3	0.279057	642	CSVLQSCM	LLCPSPSLQELRALTRGHGATRTVRLQLLSKETGVRFAGADFVFYNCSVLQSCMSCVGSPYPCHWCKYRHTCTSRPHECSFQEGRVHSPEGCPEILPSGD	--------------------EEEEEEEEEEE----EEEEEEEEEE----------------------------------------EE------EEE----	47	--------		PLXA3_642							FALSE
Q86UA6	RIP	0.278913	155	VVVCQCGL	EQSIISEYEKSLQFDEKCLSIMLAEWEANPLICPVCTKYNLRITSGVVVCQCGLSIPSHSSELTEQKLRACLEGSINEHSAHCPHTPEFSVTGGTEEKSS	-HHHHHHHHHHHHHHHHHHHHHHHH-----EEEEEE----EEE---EEEEEE-EEE--------HHHHHHHHHHHHHHHHH------EEEEEE-------	47	EEEEEE-E		RIP_155							FALSE
Q6ZN03	CU136	0.278478	293	LVRLQSLG	RESVSCSPSFWCCWQPLAFLTCGCAAPISVPGVTRPSPRPCCVSPPLVRLQSLGLGPTQI	---------------HHHHHH--------------------------EEEE---------	47	-EEEE---		CU136_293							FALSE
Q7RTZ2	U17L1	0.278471	129	LCTMQAHI	GAGLQNMGNTCYENASLQCLTYTLPLANYMLSREHSQTCQRPKCCMLCTMQAHITWALHSPGHVIQPSQALAAGFHRGKQEDVHEFLMFTVDAMKKACLP	---------HHHHHHHHHHHHHHHHHHHHHH------------HHHHHHHHHHHH------HHHHHHHH----------HHHHHHHHHHHHHHHHHH---	47	HHHHHHHH		U17L1_129							FALSE
Q6R6M4	U17L2	0.278471	129	LCTMQAHI	GAGLQNMGNTCYENASLQCLTYTPPLANYMLSREHSQTCQRPKCCMLCTMQAHITWALHSPGHVIQPSQALAAGFHRGKQEDAHEFLMFTVDAMKKACLP	---------HHHHHHHHHHHH-HHHHHHHH-------------HHHHHHHHHHHHH------------------------HHHHHHHHHHHHHHHHH---	47	HHHHHHHH		U17L2_129							FALSE
A6NCW0	U17L3	0.278471	129	LCTMQAHI	GAGLQNMGNTCYENASLQCLTYTLPLANYMLSREHSQTCQRPKCCMLCTMQAHITWALHSPGHVIQPSQALASGFHRGKQEDVHEFLMFTVDAMKKACLP	---------HHHHHHHHHHH--HHHHHHHHH-----------HHHHHHHHHHHHH------HHHHHHHH----------HHHHHHHHHHHHHHHHHH---	47	HHHHHHHH		U17L3_129							FALSE
A6NCW7	U17L4	0.278471	129	LCTMQAHI	GAGLQNMGNTCYENASLQCLTYTLPLANYMLSREHSQTCQRPKCCMLCTMQAHITWALHSPGHVIQPSQALAAGFHRGKQEDVHEFLMFTVDAMKKACLP	---------HHHHHHHHHHHHHHHHHHHHHH------------HHHHHHHHHHHH------HHHHHHHH----------HHHHHHHHHHHHHHHHHH---	47	HHHHHHHH		U17L4_129							FALSE
A8MUK1	U17L5	0.278471	129	LCTMQAHI	GAGLQNMGNTCYVNASLQCLTYTPPLANYMLSREHSQTCHRHKGCMLCTMQAHITRALHNPGHVIQPSQALAAGFHRGKQEDAHEFLMFTVDAMKKACLP	--------HHHHHHHHHHHHH-HHHHHHHH--------------HHHHHHHHHHH---------HHHHH----------HHHHHHHHHHHHHHHHHH---	47	HHHHHHHH		U17L5_129							FALSE
Q6QN14	U17L6	0.278471	129	LCTMQAHI	GAGLQNMGNTCYVNASLQCLTYTPPLANYMLSREHSQTCHRHKGCMLCTMQAHITRALHNPGHVIQPSQALAAGFHRGKQEDAHEFLMFTVDAMKKACLP	--------HHHHHHHHHHHHH-HHHHHHHH--------------HHHHHHHHHHH---------HHHHH----------HHHHHHHHHHHHHHHHHH---	47	HHHHHHHH		U17L6_129							FALSE
P0C7I0	U17L8	0.278471	129	LCTMQAHI	GAGLQNMGNTCYLNASLQCLTYTPPLANYMLSREHSQTCQRPKCCMLCTMQAHITWALHSPGHVIQPSQALAAGFHRGKQEDAHEFLMFTVDAMKKACLP	--------HHHHHHHHHHHHH-HHHHHHHHH------------HHHHHHHHHHHH-------HHHHH------------HHHHHHHHHHHHHHHHHH---	47	HHHHHHHH		U17L8_129							FALSE
C9JJH3	U17LA	0.278471	129	LCTMQAHI	GAGLQNMGNTCYVNASLQCLTYKPPLANYMLFREHSQTCHRHKGCMLCTMQAHITRALHIPGHVIQPSQALAAGFHRGKQEDAHEFLMFTVDAMRKACLP	---------HHHHHHHHHHH--HHHHHHHH-------------HHHHHHHHHHH-------HHHHHHH------------HHHHHHHHHHHHHHHHH---	47	HHHHHHHH		U17LA_129							FALSE
C9JVI0	U17LB	0.278471	129	LCTMQAHI	GAGLQNMGNTCYVNASLQCLTYTPPLANYMLSREHSQTCHRHKGCMLCTMQAHITRALHNPGHVIQPSQALAAGFHRGKQEDAHEFLMFTVDAMKKACLP	--------HHHHHHHHHHHHH-HHHHHHHH--------------HHHHHHHHHHH---------HHHHH----------HHHHHHHHHHHHHHHHHH---	47	HHHHHHHH		U17LB_129							FALSE
C9JLJ4	U17LD	0.278471	129	LCTMQAHI	GAGLQNMGNTCYVNASLQCLTYTPPLANYMLSREHSQTCHRHKGCMLCTMQAHITRALHNPGHVIQPSQALAAGFHRGKQEDAHEFLMFTVDAMKKACLP	--------HHHHHHHHHHHHH-HHHHHHHH--------------HHHHHHHHHHH---------HHHHH----------HHHHHHHHHHHHHHHHHH---	47	HHHHHHHH		U17LD_129							FALSE
C9J2P7	U17LF	0.278471	129	LCTMQAHI	GAGLQNMGNTCYVNASLQCLTYTPPLANYMLSREHSQTCHRHKGCMLCTMQAHITRALHNPGHVIQPSQALAAGFHRGKQEDAHEFLMFTVDAMKKACLP	--------HHHHHHHHHHHHH-HHHHHHHH--------------HHHHHHHHHHH---------HHHHH----------HHHHHHHHHHHHHHHHHH---	47	HHHHHHHH		U17LF_129							FALSE
D6RBQ6	U17LH	0.278471	129	LCTMQAHI	GAGLQNMGNTCYVNASLQCLTYTPPLANYMLSREHSQTCHRHKGCMLCTMQAHITRALHNPGHVIQPSQALAAGFHRGKQEDAHEFLMFTVDAMKKACLP	--------HHHHHHHHHHHHH-HHHHHHHH--------------HHHHHHHHHHH---------HHHHH----------HHHHHHHHHHHHHHHHHH---	47	HHHHHHHH		U17LH_129							FALSE
D6R9N7	U17LI	0.278471	129	LCTMQAHI	GAGLQNMGNTCYVNASLQCLTYTPPLANYMLSREHSQTCHRHKGCMLCTMQAHITRALHNPGHVIQPSQALAAGFHRGKQEDAHEFLMFTVDAMKKACLP	--------HHHHHHHHHHHHH-HHHHHHHH--------------HHHHHHHHHHH---------HHHHH----------HHHHHHHHHHHHHHHHHH---	47	HHHHHHHH		U17LI_129							FALSE
D6RCP7	U17LJ	0.278471	129	LCTMQAHI	GAGLQNMGNTCYVNASLQCLTYTPPLANYMLSREHSQTCHRHKGCMLCTMQAHITRALHNPGHVIQPSQALAAGFHRGKQEDAHEFLMFTVDAMKKACLP	--------HHHHHHHHHHHHH-HHHHHHHH--------------HHHHHHHHHHH---------HHHHH----------HHHHHHHHHHHHHHHHHH---	47	HHHHHHHH		U17LJ_129							FALSE
D6RJB6	U17LK	0.278471	129	LCTMQAHI	GAGLQNMGNTCYVNASLQCLTYTPPLANYMLSREHSQTCHRHKGCMLCTMQAHITRALHNPGHVIQPSQALAAGFHRGKQEDAHEFLMFTVDAMKKACLP	--------HHHHHHHHHHHHH-HHHHHHHH--------------HHHHHHHHHHH---------HHHHH----------HHHHHHHHHHHHHHHHHH---	47	HHHHHHHH		U17LK_129							FALSE
D6R901	U17LL	0.278471	129	LCTMQAHI	GAGLQNMGNTCYVNASLQCLTYTPPLANYMLSREHSQTCHRHKGCMLCTMQAHITRALHNPGHVIQPSQALAAGFHRGKQEDAHEFLMFTVDAMKKACLP	--------HHHHHHHHHHHHH-HHHHHHHH--------------HHHHHHHHHHH---------HHHHH----------HHHHHHHHHHHHHHHHHH---	47	HHHHHHHH		U17LL_129							FALSE
D6RA61	U17LM	0.278471	129	LCTMQAHI	GAGLQNMGNTCYVNASLQCLTYTPPLANYMLSREHSQTCHRHKGCMLCTMQAHITRALHNPGHVIQPSQALAAGFHRGKQEDAHEFLMFTVDAMKKACLP	--------HHHHHHHHHHHHH-HHHHHHHH--------------HHHHHHHHHHH---------HHHHH----------HHHHHHHHHHHHHHHHHH---	47	HHHHHHHH		U17LM_129							FALSE
D6RBM5	U17LN	0.278471	129	LCTMQAHI	GAGLQNMGNTCYVNASLQCLTYTPPLANYMLSREHSQTCHRHKGCMLCTMQAHITRALHNPGHVIQPSQALAAGFHRGKQEDAHEFLMFTVDAMEKACLP	---------HHHHHHHHHHHH-HHHHHHHH-------------HHHHHHHHHHH-------------------------HHHHHHHHHHHHHHHHH----	47	HHHHHHHH		U17LN_129							FALSE
Q0WX57	U17LO	0.278471	129	LCTMQAHI	GAGLQNMGNTCYVNASLQCLTYTPPLANYMLSREHSQTCHRHKGCMLCTMQAHITRALHNPGHVIQPSQALAAGFHRGKQEDAHEFLMFTVDAMKKACLP	--------HHHHHHHHHHHHH-HHHHHHHH--------------HHHHHHHHHHH---------HHHHH----------HHHHHHHHHHHHHHHHHH---	47	HHHHHHHH		U17LO_129							FALSE
C9JPN9	UL17C	0.278471	129	LCTMQAHI	GAGLQNMGNTCYVNASLQCLTYTPPLANYMLSREHSQTCHRHKGCMLCTMQAHITRALHNPGHVIQPSQALAAGFHRGKQEDAHEFLMFTVDAMKKACLP	--------HHHHHHHHHHHHH-HHHHHHHH--------------HHHHHHHHHHH---------HHHHH----------HHHHHHHHHHHHHHHHHH---	47	HHHHHHHH		UL17C_129							FALSE
P48449	LSS	0.278436	539	SAVMQALK	VLLNMRNPDGGFATYETKRGGHLLELLNPSEVFGDIMIDYTYVECTSAVMQALKYFHKRFPEHRAAEIRETLTQGLEFCRRQQRADGSWEGSWGVCFTYG	---EE-------------------------------EE-----HHHHHHHHHHHHHH----------HHHHHHHHHHHHHHH-------------EE---	47	HHHHHHHH		LSS_539							FALSE
O15056	SYNJ2	0.278326	1140	YSILQTAR	RSPSRSLSVPNRPRPPQPPQRPPPPTGLMVKKSASDASISSGTHGQYSILQTARLLPGAPQQPPKARTGISKPYNVKQIKTTNAQEAEAAIRCLLEARGG	----------------------------EEE----------------HHHHH--------------------------EE---HHHHHHHHHHHHH----	47	-HHHHH--		SYNJ2_1140							FALSE
P46531	NOTC1	0.278117	1134	HCRCQAGY	ECPSGWTGLYCDVPSVSCEVAAQRQGVDVARLCQHGGLCVDAGNTHHCRCQAGYTGSYCEDLVDECSPSPCQNGATCTDYLGGYSCKCVAGYHGVNCSEE	-------------------------------------EEEE----EEEEE-------------------------EEE-----EEEEE------------	47	EEEE----		NOTC1_1134							FALSE
P18405	S5A1	0.27805	20	LAYLQCAV	MATATGVAEERLLAALAYLQCAVGCAVFARNRQTNSVYGRHALPSHRLRVPARAAWVVQELPSLALPLYQYASESAPRLRSAPNCILLAMFLVHYGHRCL	--------HHHHHHHHHHHHHHHHHHHHHHHHH-------------------HHHHHHHHHHHHHHHHHHHH----------HHHHHHHHHHHHHHHH--	16	HHHHHHHH		S5A1_20							FALSE
Q9H936	GHC1	0.27805	254	KTRLQSLQ	YFPLFANLNQLGRPASEEKSPFYVSFLAGCVAGSAAAVAVNPCDVVKTRLQSLQRGVNEDTYSGILDCARKILRHEGPSAFLKGAYCRALVIAPLFGIAQ	---HHHHHHHHH---------HHHHHHHHHHHHHHHHHHHHHHHHHHHHHHH------------HHHHHHHHHHH--HHHHHHHHHHHHHHHHHHHH---	47	HHHHHH--		GHC1_254						y	0.27805
Q2NKJ3	CTC1	0.277992	432	AVLLQSFS	CLAYQQFRGLRRVMRPGVCLQLQDVHLLQSVGGGTRRPVLAPCLRGAVLLQSFSRQKPGAHSSRQAYGASLYEQLVWERQLGLPLYLWATKALEELACKL	-----------------EEEEEEE-E------------EE------EEEEEE------------------HHHHHHHHH-----HHHHHHHHHHHHHH--	47	EEEEEE--		CTC1_432							FALSE
Q68DC2	ANKS6	0.277893	366	TALMQATY	PSHVNLVNGDGATPLMLAAVTGQLALVQLLVERHADVDKQDSVHGWTALMQATYHGNKEIVKYLLNQGADVTLRAKNGYTAFDLVMLLNDPDTELVRLLA	------------HHHHHHHHH--HHHHHHHHH---------------HHHHHHH---HHHHHHHHH--------------HHHHHHHH----HHHHHH--	47	-HHHHHHH		ANKS6_366							FALSE
Q04721	NOTC2	0.277687	1870	GASLQAQT	DVNVRGPDGCTPLMLASLRGGSSDLSDEDEDAEDSSANIITDLVYQGASLQAQTDRTGEMALHLAARYSRADAAKRLLDAGADANAQDNMGRCPLHAAVA	-----------HHHHHHHH-----HHHHHHHHH---HHHHHHHHH---------------HHHHHHHH--HHHHHHHHH--------------HHHHHH-	47	--------		NOTC2_1870							FALSE
O60779	S19A2	0.277547	104	VVLLQGLS	TPYLLGPDKNLTEREVFNEIYPVWTYSYLVLLFPVFLATDYLRYKPVVLLQGLSLIVTWFMLLYAQGLLAIQFLEFFYGIATATEIAYYSYIYSVVDLGM	------------HHHH--EEEEHHHHHHHHHHHHHHHHHHHH---HHHHHHHHHHHHHHHHHH----HHHHHHHHHHHHHHHHHHHHHHHHHHEE-----	47	HHHHHHHH		S19A2_104							FALSE
Q9NZJ4	SACS	0.277462	3999	LCSLQGRL	CYLGKDHGFHTKLIMLFPQKLRPRLLSSILEEQLDEETPKVCQFGALCSLQGRLQLLLSSEQFITGLIRIMKHENDNAFLANEEKAIRLCKALREGLKVS	---------HHHHHHH------HHHHHHHHHHHH-------EE-----HHHHHHHHHH--HHHHHHHHHHHHH---------HHHHHHHHHHHHH-----	47	--HHHHHH		SACS_3999							FALSE
Q96F07	CYFP2	0.277417	511	ISVLQAIR	QVLMGRMESVFNQAIRNTIYAALQDFAQVTLREPLRQAVRKKKNVLISVLQAIRKTICDWEGGREPPNDPCLRGEKDPKGGFDIKVPRRAVGPSSTQACQ	--HHHHHHHHHHHHHHHHHHHHHHHHHH---HHHHHHHHH---HHHHHHHHHHHHHHHHH------------------------EE--------------	47	HHHHHHHH		CYFP2_511							FALSE
P21912	SDHB	0.277251	214	AVLMQAYR	QEGKQQYLQSIEEREKLDGLYECILCACCSTSCPSYWWNGDKYLGPAVLMQAYRWMIDSRDDFTEERLAKLQDPFSLYRCHTIMNCTRTCPKGLNPGKAI	----------HHHHHHHHHHHHHHHH-H-------EEE---------HHHHHHHHHH-------HHHHHHHH----------------------------	47	-HHHHHHH		SDHB_214							FALSE
Q8IYG6	LRC56	0.276672	60	PARLQALA	GPRRSTSSVRVRELSWQGLHNPCPQSKGPGSQRDRLGEQLVEEYLSPARLQALARVDDLRLVRTLEMCVDTREGSLGNFGVHLPNLDQLKLNGSHLGSLR	------EEEEEEE---------------------------------HHHHHHH---------EEEEEEEE-----HHHHHHHHH--HEEE----------	47	HHHHHHH-		LRC56_60							FALSE
Q6P2P2	ANM9	0.276655	507	LANLQTSK	VSCQDCYLRIQSISVLGLECEMDVAKSFTQNKDLLSLGNEAELCSALANLQTSKPDAVEQTCILESTEIALLNNIPYHEGFKMAMSKVLSSLTPEKLYQT	------EEEE-EEEEE----EEEE---------------HHHHHHHHH-----------EEEEE---HHHHH---HHHHHHHHHHHHHH-----------	47	HH------		ANM9_507							FALSE
Q5TA76	LCE3A	0.276535	63	RCRCQSSN	PPKCPAKSPAQCLPPASSSCAPSSGGCGPSSERSCCLSHHRCRRSHRCRCQSSNSCDRGSGQQGGSSSCGHSSAGCC	-------------------------------------------HHHHH-----------------------------	47	HH------		LCE3A_63							FALSE
Q8WWA1	TMM40	0.276463	215	HSVLQGFI	LLCFAIGALLVCYHYYADWFMSLGVGLLTFASLETVGIYFGLVYRIHSVLQGFIPLFQKFRLTGFRKTD	-HHHHHHHHHHHHHH---HHHHHHHHHHHHHHHHHHH-HHHHHHHHHHHHHHHHHHHH-----------	47	HHHHHHHH		TMM40_215							FALSE
Q8WZ42	TITIN	0.27638	7967	PATLQCKV	TIEDYAQYSCLIENEAGQDICEALVSVLEPPYFIEPLEHVEAVIGEPATLQCKVDGTPEIRISWYKEHTKLRSAPAYKMQFKNNVASLVINKVDHSDVGE	----EEEEEEEEEE---EEEEEEEEEE----EEE-----EEEE----EEEEEEEE-----EEEEEE---E------EEEEEE--EEEEEEE---------	47	-EEEEEEE		TITIN_7967							FALSE
Q8TES7	FBF1	0.276369	1010	QARLQAVQ	KERINATALRVKLRAEEVESMSKVASEKYEEGERALREAQQVQAEQQARLQAVQQQQERLRKQEQHMHQEHLSLAQQRLQLDRARQDLPSSLVGLFPRAQ	-HHHHHHHHHHHHHHHHHHHHHHHHHHHHHHHHHHHHHHHHHHHHHHHHHHHHHHHHHHHHHHHHHHHHHHHHHHHHHHHHHHHH---------------	47	HHHHHHHH		FBF1_1010							FALSE
Q9UKK3	PARP4	0.276331	894	VTFLQAKQ	WVEKHPEKESEACMLVFQPDLDVDLPDLASESEVIICLDCSSSMEGVTFLQAKQIALHALSLVGEKQKVNIIQFGTGYKELFSYPKHITSNTMAAEFIMS	--EE------EEEEEEE----------------EEEEEE--------HHHHHHHHHHHHHHH-----EEEEEEE---EEEEE-------HHHHHHHH---	47	-HHHHHHH		PARP4_894							FALSE
Q9H6T0	ESRP2	0.276323	679	LVRMQGVP	PATQLYLNYTAYYPSPPVSPTTVGYLTTPTAALASAPTSVLSQSGALVRMQGVPYTAGMKDLLSVFQAYQLPADDYTSLMPVGDPPRTVLQAPKEWVCL	---------EE----------EEEE---------------------EEEEE-------HHHHHHHHH--------EEEEE------EEEEE----EE--	47	EEEEE---		ESRP2_679							FALSE
Q15750	TAB1	0.276307	132	KASLQSQL	QRLSAELLLGQLNAEHAEADVRRVLLQAFDVVERSFLESIDDALAEKASLQSQLPEGVPQHQLPPQYQKILERLKTLEREISGGAMAVVAVLLNNKLYVA	-----------------HHHHHHHHHHHHHHHHHHHHHHHHHHHHHHHHHHH--------------HHHHHHHHHHHHHHH----EEEEEEEE---EE--	47	HHHHHH--		TAB1_132				y			0.276307
O95081	AGFG2	0.276058	100	VVFLQSRG	CAQRGVTYVDITVGSFVCTTCSGLLRGLNPPHRVKSISMTTFTEPEVVFLQSRGNEVCRKIWLGLFDARTSLVPDSRDPQKVKEFLQEKYEKKRWYVPPD	-------EEEE--EEEEE------------EEEEEEE------HHHHHHHHHH--HHHHHHHHH--------------HHHHHHHHHHHHHH--------	47	HHHHHHH-		AGFG2_100							FALSE
A6NCS4	NKX26	0.275933	296	AATLQGVR	GYSGAPYGAGYGTCYAGAPSGPAPHTPLASAGFGHGGQNATPQGHLAATLQGVRAW	-----------------------------------------------HHH------	47	-HHH----		NKX26_296							FALSE
P18850	ATF6A	0.275885	294	KPVLQSTM	QAPGVLPSAQPVLAVAGGVTQLPNHVVNVVPAPSANSPVNGKLSVTKPVLQSTMRNVGSDIAVLRRQQRMIKNRESACQSRKKKKEYMLGLEARLKAALS	------------------------------------------------------------HHHHHHHHHHHHHHHHHHHHHHHHHHHHHHHHHHHHHH--	47	--------		ATF6A_294							FALSE
Q6ZN55	ZN574	0.275842	683	AARLQAHE	RQPHRCPSCGAAFPSSLRLREHRCAAAAAQAPRRFECGTCGKKVGSAARLQAHEAAHAAAGPGEVLAKEPPAPRAPRATRAPVASPAALGSTATASPAAP	-------------------EEEE----------------------------EEEE------------------------EEEEE----------------	47	-----EEE		ZN574_683							FALSE
Q9Y2B5	VP9D1	0.275796	615	LTSLQSAL	AIGADDLLPILSFVVLRSGLPQLVSECAALEEFIHEGYLIGEEGYCLTSLQSALSYVELLPRGGLAK	----HHHHHHHHHHHH------HHHHHHHHHHH--------HHHHHHHHHHHHHHHHHH--------	47	HHHHHHHH		VP9D1_615							FALSE
Q92736	RYR2	0.275755	23	EVVLQCTA	MADGGEGEDEIQFLRTDDEVVLQCTATIHKEQQKLCLAAEGFGNRLCFLESTSNSKNVPPDLSICTFVLEQSLSVRALQEMLANTVEKSEGQVDVEKWKF	---------EEEEEE---EEEEEEE---HHHHHHHEEEE-----EEEEEEE-------------HHHHHH-----HHHHHHH------------------	19	EEEEEEE-		RYR2_23							FALSE
Q9H9L4	KANL2	0.275724	204	LIRLQSLY	EPITVDQTWRGDPDSEADSIDSDQEDPLKHAGVYTAEEVALIMREKLIRLQSLYIDQFKRLQHLLKEKKRRYLHNRKVEHEALGSSLLTGPEGLLAKERE	-----------------------------------HHHHHHHHHHHHHHHHHHHHHHHHHHHHHHHHHHHHHHHHHHHHHHHH-----------------	47	HHHHHHHH		KANL2_204							FALSE
O15409	FOXP2	0.275492	613	NASLQAAL	VRVENVKGAVWTVDEVEYQKRRSQKITGSPTLVKNIPTSLGYGAALNASLQAALAESSLPLLSNPGLINNASSGLLQAVHEDLNGSLDHIDSNGNSSPGC	-EEE--EEEEEEEE-HHEEE----------------------------------------------------------HHH-------------------	47	--------		FOXP2_613							FALSE
Q9NVR2	INT10	0.275477	476	LAALQGSI	LEFLDKEFTRICLAWKTDTWLWLRIFLTDMIIYQGQYKKAIASLHHLAALQGSISQPQITGQGTLEHQRALIQLATCHFALGEYRMTCEKVLDLMCYMVL	--HHHHHHHHHHHH--------HHHHHHHHHH----HHHHHHHHHHHHH-----------------HHHHHHHHHHHHHHHHHHHHHHHHHHHHHH----	47	HHH-----		INT10_476							FALSE
Q9UKB5	AJAP1	0.274864	210	VSILQTRK	QGDGLSSFDSRGSRPTTETEFIAWGPTGDEEALESNTFPGVYGPTTVSILQTRKTTVAATTTTTTTATPMTLQTKGFTESLDPRRRIPGGVSTTEPSTSP	-----------------EEEEEEE---------------------EEEEEEEEE---HHHHH-----EEEEE----------------------------	47	EEEEEEEE		AJAP1_210							FALSE
Q9Y5W9	SNX11	0.274235	245	TSTLQSVR	PPPSEEKDHLEVWAPVVDSEVPSLESPTLPPLSSPLCCDFGRPKEGTSTLQSVRRAVGGDHAVPLDPGQLETVLEK	---------EEEEEEEE---------------------------------------------------HHHHHH--	47	--------		SNX11_245							FALSE
Q92674	CENPI	0.274217	495	CSVLQSLK	LWDGLCCRSQFLQLVSWIPFSSFSEVKPLLFDHLAQLFFTSTIYFKCSVLQSLKELLQNWLLWLSMDIHMKPVTNSPLETTLGGSMNSVSKLIHYVGWLS	------HHHHHHHHHHH-----HHHHHHHHHHHHHHHHH----HHHHHHHHHHHHHHHHHHHHHE-------------------HHHHHHHHHHH-----	47	HHHHHHHH		CENPI_495							FALSE
Q9UDY2	ZO2	0.274137	128	VAALQASP	LLQENDRVVMVNGTPMEDVLHSFAVQQLRKSGKVAAIVVKRPRKVQVAALQASPPLDQDDRAFEVMDEFDGRSFRSGYSERSRLNSHGGRSRSWEDSPER	------EEEEE---------HHHHHHHHH----EEEEEEEE-----------------------------------------------------------	47	--------		ZO2_128							FALSE		0
O15230	LAMA5	0.274054	2591	WAALQGAR	QALQQADHTWATVVRQGLVDRAQQLLANSTALEEAMLQEQQRLGLVWAALQGARTQLRDVRAKKDQLEAHIQAAQAMLAMDTDETSKKIAHAKAVAAEAQ	HHHHHHHHHHHHHHHHHHHHHHHHHHH--HHHHHHHHHHHHHHHHHHHHHHHHHHHHHHHHHHHHHHHHHHHHHHHHHH-----HHHHHHHHHHHHH---	47	HHHHHHHH		LAMA5_2591							FALSE
P61550	ENVT1	0.274046	485	FSNLQSAI	RLHQAVPLLVPLLAGLSIAGSAAIGTAALVQGETGLISLSQQVDADFSNLQSAIDILHSQVESLAEVVLQNCRCLDLLFLSQGGLCAALGESCCFYANQS	----HHHHHHHHHHHHHHHHHHHHHHHHHHHHHHHHHHHHHHHHHHHHHHHHHHHHHHHHHHHHHHHHHHHHH-----------EEEEE---EEEEE---	47	HHHHHHHH		ENVT1_485							FALSE
Q99941	ATF6B	0.273874	270	TVLLQSLV	AVQISMGPSLDGSSGKALPTRKPPLQPKPVVLTTVPMPSRAVPPSTTVLLQSLVQPPPVSPVVLIQGAIRVQPEGPAPSLPRPERKSIVPAPMPGNSCPP	----------------------------------------------------------------------------------------------------	47	--------		ATF6B_270							FALSE
Q5SRH9	TT39A	0.273715	595	AATLQAKS	IPNALLELALLLMEQDRNEEAIKLLESAKQNYKNYSMESRTHFRIQAATLQAKSSLENSSRSMVSSVSL	--HHHHHHHHHHHH---HHHHHHHHHHHHH------HHHHHHHHHHHHHHHHH----------------	47	HHHHHHH-		TT39A_595							FALSE
Q9BZG8	DPH1	0.273606	191	VSTLQAAA	MDTSAQDFRVLYVFVDIRIDTTHLLDSLRLTFPPATALALVSTIQFVSTLQAAAQELKAEYRVSVPQCKPLSPGEILGCTSPRLSKEVEAVVYLGDGRFH	-------EEEEEEEEEE---HHHHHHHHHHH-----EEEEEEEHHHHHHHHHHHHHHH---EEEE---------EEE-----------EEEEEEE-----	47	HHHHHHHH		DPH1_191							FALSE
Q5T481	RBM20	0.273544	95	LAQLQAQL	PPPPQPPPPPQAGLPQIIQNAAKLLDKNPFSVSNPNPLLPSPASLQLAQLQAQLTLHRLKLAQTAVTNNTAAATVLNQVLSKVAMSQPLFNQLRHPSVIT	--------------HHHHHHHHH---------------------HHHHHHHHHHHHHHHHHHE---------HHHHHHHHHHHHH---------------	47	HHHHHHHH		RBM20_95							FALSE
Q5TCS8	KAD9	0.273542	80	GVMLQSML	PVCFVVFGKPGVGKTTLARYITQAWKCIRVEALPILEEQIAAETESGVMLQSMLISGQSIPDELVIKLMLEKLNSPEVCHFGYIITEIPSLSQDAMTTLQ	--EEEEE------HHHHHHHHHHH----EEE-HHHHHHHH-----HHHHHHHHHHH-----HHHHHHHHHHHHHH-------EEEE-----HHHHHHH--	47	HHHHHHHH		KAD9_80							FALSE
Q86V42	F124A	0.273492	278	KILLQAQR	DQCPVPTDSSVLEFRVRDIGELVPLLPNPCSPISEGRWQTEDHDGNKILLQAQRVHKKFPKPGRVHHASEKKRHSTPLPSTAVPSHTPGSSQQSPLNSPH	--------EEEEEEEE--HHHHH-------------EEEEE-----EEEEEE------------------------------------------------	47	EEEEEE--		F124A_278							FALSE
P50851	LRBA	0.273389	862	RSLLQCSV	KIQNPQILKVIATLLRNSPQCPESMEVRRAFLSDMIKLFNNSRENRRSLLQCSVWQEWMLSLCYFNPKNSDEQKITEMVYAIFRILLYHAVKYEWGGWRV	------HHHHHHHHHH------HHHHHHHHHHHHHHHHHH--HHHHHHH---------EEEEEEE------HHHHHHHHHHHHHHHHHHHHHH-------	47	HHH-----		LRBA_862							FALSE
Q9Y4K4	M4K5	0.273342	753	IVNLQGKL	QFETINLNSASSWFTEIGAGSQQLDSIHVTQLERDTVLVCLDKFVKIVNLQGKLKSSKKLASELSFDFRIESVVCLQDSVLAFWKHGMQGKSFKSDEVTQ	--------------------------EEEEE----EEEEEE--EEEEE--------------EEEE---EEEEEEE--EEEEEE---EEEEE--------	47	EE------		M4K5_753							FALSE
Q9NW13	RBM28	0.2733	427	AAKLQTTK	GCAFAQFMTQEAAQKCLLAASPENEAGGLKLDGRQLKVDLAVTRDEAAKLQTTKVKKPTGTRNLYLAREGLIRAGTKAAEGVSAADMAKRERFELLKHQK	---EEEEE-HHHHHHHHHHH--------EEEE-EEEEEEE---HHHHHHHHHHH---------HHHH---------HHH----HHHHHHHHHHHHHH---	47	HHHHHHHH		RBM28_427							FALSE
Q9NPI1	BRD7	0.273235	379	TGRLQSGV	LTRRLVNSQCEFERRKPDGTTTLGLLHPVDPIVGEPGYCPVRLGMTTGRLQSGVNTLQGFKEDKRNKVTPVLYLNYGPYSSYAPHYDSTFANISKDDSDL	-----------EE------EEEEEEEE----------------------------------------EEE------------------------------	47	--------		BRD7_379							FALSE
Q9Y4I1	MYO5A	0.273043	395	ISKLQATN	ADSCTIPPKHEPLCIFCELMGVDYEEMCHWLCHRKLATATETYIKPISKLQATNARDALAKHIYAKLFNWIVDNVNQALHSAVKQHSFIGVLDIYGFETF	---EEE----HHHHHHHHH----HHHHHHHHH-EEEEE---EEEE---HHHHHHHHHHHHHHHHHHHHHHHHHHHHHHH--------EEEEEE-------	47	--HHHHHH		MYO5A_395							FALSE
Q53GD3	CTL4	0.272993	427	MCVFQGYS	LYLATSGQPQYVLWASNISSPGCEKVPINTSCNPTAHLVNSSCPGLMCVFQGYSSKGLIQRSVFNLQIYGVLGLFWTLNWVLALGQCVLAGAFASFYWAF	---------EEEEEE--------------------------------EEEEEE--------HHHHHHHHHHHHHHHHHHHHHHHH-HHHHHHHHHHHHH-	47	-EEEEEE-		CTL4_427							FALSE
Q567U6	CCD93	0.272834	344	HTSLQARY	AEKQSELSAEESPEKLGTSQLHRRKVISLNKQIAQKTKHLEELRASHTSLQARYNEAKKTLTELKTYSEKLDKEQAALEKIESKADPSILQNLRALVAMN	---HHH-------------HHHHHHHHHHHHHHHHHHHHHHHHHHHHHHHHHHHHHHHHHHHHHHHHHHHHHHHHHHHHHHH----HHHHHHHHHHH---	47	HHHHHHHH		CCD93_344							FALSE
Q15678	PTN14	0.272765	738	SAQLQAAL	QLPQYHHKKTFSDATMLIHSSESEEEEEEAPESVPQIPMLREKMEYSAQLQAALARIPNKPPPEYPGPRKSVSNGALRQDQASLPPAMARARVLRHGPAK	---------------EEEEE--------------------------------------------------------------------------------	47	--------		PTN14_738							FALSE
O95613	PCNT	0.272668	296	LALLQSRQ	ELEALRLSLSNMHTAQLELTQANLQKEKETALTELREMLNSRRAQELALLQSRQQHELELLREQHAREKEEVVLRCGQEAAELKEKLQSEMEKNAQIVKT	--HHHHHHH-HHHHHHHHHHHHHHHHHHHHHHHHHHHH---HHHHHHHHHH---HHHHHHHHH------HHHHHHHH---HHHHHHHHHHHHHHHHH---	47	HHHHH---		PCNT_296							FALSE
Q86TE4	LUZP2	0.272604	60	KVNLQSLK	LPLLPALVLSTRQDYEELEKQLKEVFKERSTILRQLTKTSRELDGIKVNLQSLKNDEQSAKTDVQKLLELGQKQREEMKSLQEALQNQLKETSEKAEKHQ	----HHHHH-----HHHHHHHHHHHHHHHHHHHHHHHH--HHHHHHHHHHHHH-------HHHHHHHHHHHHHHHHHHHHHHHHHHHHHHHHHHHH----	47	HHHHHHH-		LUZP2_60							FALSE
O15084	ANR28	0.272538	740	GALLQSAA	LHRGAVTGHEECVDALLQHGAKCLLRDSRGRTPIHLSAACGHIGVLGALLQSAASMDANPATADNHGYTALHWACYNGHETCVELLLEQEVFQKTEGNAF	HHHHHHH-HHHHHHHHHH--------------HHHHHHHH--HHHHHHHHH------------------HHHHHHHH--HHHHHHHHH------------	47	HHHHH---		ANR28_740							FALSE
P60827	C1QT8	0.272314	203	RSVMQAQS	AGRFLCTVPGVYFLSLNVHTWNYKETYLHIMLNRRPAAVLYAQPSERSVMQAQSLMLLLAAGDAVWVRMFQRDRDNAIYGEHGDLYITFSGHLVKPAAEL	--EEEE----EEEEEEEEEE----EEEEEEEE---EEEEEEE-----------EEEEEEE---EEEEEEEE----EEEEE-----EEEEEEEEE------	47	-------E		C1QT8_203							FALSE
Q96RN1	S26A8	0.272276	360	KIILQAFS	MELFLIIGFTVIANKISMATETSQTLIDMIPYSFLLPVTPDFSLLPKIILQAFSLSLVSSFLLIFLGKKIASLHNYSVNSNQDLIAIGLCNVVSSFFRSC	HHHHHHHHHHHHHHHH-------EEEEEE--------------------HHHHHHHHHHHHHHHHHHHHHHHH--------HHHHHHHHHHHHH------	47	---HHHHH		S26A8_360							FALSE
Q9UFH2	DYH17	0.272275	4337	TAIMQSMA	YPSMMGLAAWYADLLLRIRELEAWTTDFALPTTVWLAGFFNPQSFLTAIMQSMARKNEWPLDKMCLSVEVTKKNREDMTAPPREGSYVYGLFMEGARWDT	------HHHHHHHHHHHHHHHHHHHH------EEE------HHHHHHHHHHHHHHHH----EEEEEEEEE---------------EEEEEEEEE------	47	HHHHHHHH		DYH17_4337							FALSE
Q9Y458	TBX22	0.272249	215	HIILQSMH	GNTDHLCIIPRFYVHPDSPCSGETWMRQIISFDRMKLTNNEMDDKGHIILQSMHKYKPRVHVIEQGSSVDLSQIQSLPTEGVKTFSFKETEFTTVTAYQN	-----------EEE-----HHHHHHH--------EEE---------EEEEE-----EEEEEEEE-----------------EEEEEE---EEEEEE----	47	EEEEE---		TBX22_215							FALSE
Q6NVY1	HIBCH	0.2722	188	LPRLQGKL	LIHGITMGGGVGLSVHGQFRVATEKCLFAMPETAIGLFPDVGGGYFLPRLQGKLGYFLALTGFRLKGRDVYRAGIATHFVDSEKLAMLEEDLLALKSPSK	----HHHHHHHHHHHH--EEEE----EEEEE----EEE----HHHHHHHHHHHHHHHHHHH-----HHHHHHH----------HHHHHHHHHHHH-----	47	HHHHHHHH		HIBCH_188							FALSE
O60292	SI1L3	0.27209	1743	KVVLQSEV	LERGPPTPRTTPTMSEEPPLDLTGKVYQLEVMLKQLHTDLQKEKQDKVVLQSEVASLRQNNQRLQEESQAASEQLRKFAEIFCREKKEL	-------------------------EE---------------H---HHHHHHHHHHHHHH-HHHHHHHHHHHHHHHHHHHHHHH-----	47	HHHHHHHH		SI1L3_1743							FALSE
Q14686	NCOA6	0.272039	1981	TTALQASV	PTTKSNHGGIASESLAGGLVEEKVGSHPELLPSIAPSQNLVSKETSTTALQASVARPELEVNAAIVSGQSSEPKEIVEKSKIPGRRNSRTEEPTVASESV	---------------------------------------------------------------EEE----------------------------------	47	--------		NCOA6_1981							FALSE
Q9BXT4	TDRD1	0.271966	858	GIKLQARV	ADELRMISSTFLNLPFQGIRCQLADIQSRNKHWSEEAITRFQMCVAGIKLQARVVEVTENGIGVELTDLSTCYPRIISDVLIDEHLVLKSASPHKDLPND	--------HHHH----HEEEEEE-----------HHHHHHHHHHHH--EEEEEEEEE----EEEEEEE-------HHHHHHHHH----------------	47	--EEEEEE		TDRD1_858							FALSE
Q8N6Q8	MET25	0.271836	21	RAKLQGLL	MAASCPLPVTPDLPTLRAKLQGLLQFLRDALSISNAHTVDFYTESVWEELVDLPPETVLAALRKSASETEALPSETRPLVEAEWEAGMTDFPKIFCETSQ	------------HHHHHHHHHHHHHHHHH----------HHHHHHHHHH-----HHHHHHHHH---------HHHHHH----------------------	17	HHHHHHHH		MET25_21							FALSE
Q9BXF3	CECR2	0.271737	65	ACLLQGCY	RSWWEVPAIAHFCSLFRTAFRLPDFEIEELEAALHRDDVEFISDLIACLLQGCYQRRDITPQTFHSYLEDIINYRWELEEGKPNPLREASFQDLPLRTRV	---HHHHHHHHHHHH-----------HHHHHHHH-----HHHHHHHHHHH-------------HHHHHHHHHHHHHH-----------------------	47	HHHH----		CECR2_65							FALSE
P28749	RBL1	0.271366	398	VSRLQSIV	QANVEYNLQQHFEKKRSFAPSTPLTGRRYLREKEAVITPVASATQSVSRLQSIVAGLKNAPSDQLINIFESCVRNPVENIMKILKGIGETFCQHYTQSTD	---HHHHHHHH----------------------------HHHHHHHHHHHHHHH-------HHHHHHHHHH----HHHHHHHHHHHHHHHHHHHH-----	47	HHHHHHHH		RBL1_398							FALSE
Q8TAM1	BBS10	0.271301	693	TSVLQCLT	VLYKSKTGKYSFPHTYIRAVHALQTNQPLVSSQTGLESVMGKYQLLTSVLQCLTKILTIDMVITVKRHPQKVHNQDSEDEL	--E---------HHHHHHHHHHHH-------------HHHHHHHHHHHHHHHHHHHHEE--EEEE----------------	47	HHHHHHHH		BBS10_693							FALSE
Q6NSZ9	ZSC25	0.271171	202	LPVLQAGP	IQLGPVEVKPEWGMPPGEGVQGPDPGTEEQLSQDPGDETRAFQEQALPVLQAGPGLPAVNPRDQEMAAGFFTAGSQGLGPFKDMALAFPEEEWRHVTPAQ	-------------------------------------------------------------------------------EEEEEEEE--HHHHH------	47	--------		ZSC25_202							FALSE		0
Q9Y485	DMXL1	0.27114	938	RANLQSTS	HLKSIPVSLDEKVDTKLSEAVWQPEEHYSSSPEKILSPFSQKYQACRANLQSTSRLTLFSEMVYSQELHLPEGVEIISIKPSAGHLSSSSIYPACSAPYL	---EE-------------------------------------------------EEEEEEEEEEEEE-------EEEEEEE-------------------	47	--------		DMXL1_938							FALSE
Q99973	TEP1	0.270729	748	AIKLQAQV	QGPPLNYALLLIGMMITRAEQVDVVLCGGDTLKTAVLKAEEGILKTAIKLQAQVQEFDENDGWSLNTFGKYLLSLAGQRVPVDRVILLGQSMDDGMINVA	----HHHHHHHHHHHHHH--EEEEEE-----EEEEEE----HHHHHHHHHHHHHHH---------HHHHHHHHHHHH------EEEEE-----HHHH---	47	HHHHHHHH		TEP1_748							FALSE
C9JSJ3	BHMG1	0.270413	170	KSCLQGAC	IDAAKALFKCHITTGEGGLAGLGQKPAWGPARRRRHSTPSSSPSSQKSCLQGACQKPRKKKLTQASESQTRTPKPRRSLALNKPEKLVAPSPDQKGSGTG	--HHHHHHHHH-------EE------------------------------E-------------------------------------------------	47	----E---		BHMG1_170							FALSE
Q9BPU6	DPYL5	0.270292	263	AAKMQGKV	PEGIEISRPEELEAEATHRVITIANRTHCPIYLVNVSSISAGDVIAAAKMQGKVVLAETTTAHATLTGLHYYHQDWSHAAAYVTVPPLRLDTNTSTYLMS	---------HHHHHHHHHHHHHHHHH----EEEEE---HHHHHHHHHHHH----EEEE----EEEE--------------EEEE--------HHHHHH--	47	HHHH----		DPYL5_263							FALSE
Q9Y5K3	PCY1B	0.270271	98	RALMQAKT	ADETNCQCQAPHEKLTIAQARLGTPADRPVRVYADGIFDLFHSGHARALMQAKTLFPNSYLLVGVCSDDLTHKFKGFTVMNEAERYEALRHCRYVDEVIR	-----------------HH----------EEEEEE-E---HHHHHHHHHHHHHHH----EEEEEE----HHH---------HHHHHHHHHHH--------	47	HHHHHHHH		PCY1B_98							FALSE
Q9BQG0	MBB1A	0.27027	145	LALFQSGR	ALAQLLQSFEDLPLCSILQQIQEKYDLHQVKKAMLRPALFANLFGVLALFQSGRLVKDQEALMKSVKLLQALAQYQNHLQEQPRKALVDILSEVSKATLQ	HHHHHHH------HHHHHHHHHHHHH-------HHHHHHHHHHHHHHHHHH--------HHHHHHHHHHHHHHH---HHHHHHHHHHHHHHHH-------	47	HHHHH---		MBB1A_145							FALSE
Q14141	SEPT6	0.270103	82	GVQLQSNT	LVNKSVSQGFCFNILCVGETGLGKSTLMDTLFNTKFEGEPATHTQPGVQLQSNTYDLQESNVRLKLTIVSTVGFGDQINKEDSYKPIVEFIDAQFEAYLQ	---HH------EEEEEEE-----HHHHHHHHH---------------EEEEEEEEEEE----EEEEEEEE-------------HHHHHHHHHHHHHHH--	47	-EEEEEEE		SEPT6_82					y		0.270103
Q9UJ41	RABX5	0.270098	332	PPRLQSNI	RVPRDKLACITKCSKHIFNAIKITKNEPASADDFLPTLIYIVLKGNPPRLQSNIQYITRFCNPSRLMTGEDGYYFTNLCCAVAFIEKLDAQSLNLSQEDF	--HHHHHHHHHHHHHHHHHHHHH-------HHHHHHHHHHHHHH-----HHHHHHHHHHH---------HHHHHHHHHHHHHHHHHH-------------	47	---HHHHH		RABX5_332							FALSE
Q8IVH8	M4K3	0.269925	801	IVNLQGRL	VVRFETVNPNSTSSWFTESDTPQTNVTHVTQLERDTILVCLDCCIKIVNLQGRLKSSRKLSSELTFDFQIESIVCLQDSVLAFWKHGMQGRSFRSNEVTQ	-EEEEEE-------------------EEEEE----EEEEEE--EEEEE--------------EEEE---EEEEEEE--EEEEEE----EEEE--------	47	EE------		M4K3_801							FALSE
Q6PIV7	S2534	0.269868	132	KTQLQAQT	LMNGVRFYCYSLACQAGLTQQPGGTVVAGAVAGALGAFVGSPAYLIKTQLQAQTVAAVAVGHQHNHQTVLGALETIWRQQGLLGLWQGVGGAVPRVMVGS	-HHHHHHHHHHHHHHHH-----HHHHHHHHHHHHHHHHHHHHHHHHHHHHH----------------HHHHHHHHHHHH--HHHHHHHHHHHHHHHH---	47	HHHHH---		S2534_132							FALSE
Q9HA77	SYCM	0.269679	362	SAMLQAQQ	KGKEEKMSKSLKNYITIKDFLKTFSPDVFRFFCLRSSYRSAIDYSDSAMLQAQQLLLGLGSFLEDARAYMKGQLACGSVREAMLWERLSSTKRAVKAALA	----EEE------EEEHHHHHH----HHHHHHHHH----------HHHHHHHHHHHHHHHHHHHHHHHH-----------HHHHHHHHHHHHHHHHHH--	47	HHHHHHHH		SYCM_362							FALSE
A6NF34	ANTRL	0.269549	153	HTFMQAGF	ARFQSPNIRMCFITYSTDGQTVLPLTSDKNRIKNGLDQLQKIVPDGHTFMQAGFRKAIQQIESFNSGNKVPSMIIAMTDGELVAHAFQDTLREAQKARKL	--------EEEEEEE---EEEEEE----HHHHHHHHHHHH---------HHHHHHHHHHHHHHH-------EEEEEEE--------HHHHHHHHHHHH--	47	---HHHHH		ANTRL_153							FALSE
Q86T23	CROL1	0.269396	73	KAMLQGRQ	LELSVTKLRAEEASLQDSLSKLSALNESLAQDKLDLNCLVTQLEEEKAMLQGRQRQAEQEATVAPAEQEWLEELWLEQEVARQGLEGSL	-HHHHHHHHH---HHHHHHHHHHHH-HHHHHHHHHHHHHHHHHHHHHHHHHHHHHHHHHHHHHHHHHHHHHHHHHHHHHHHHHHH----	47	HHHHHHHH		CROL1_73							FALSE
O43822	CF410	0.269322	244	GSRLQALR	PSRGQFPSLSARDASSSHRGRNVLTAILLLLRELDAEGLEAVQQTVGSRLQALRGEEVQEHAE	--------------------HHHHHHHHHHHH-----HHHHHHHHHHHHHHHH----------	47	HHHHHHH-		CF410_244							FALSE
Q7RTZ2	U17L1	0.269316	509	LASLQGRT	LPPNALVIHQSKYKCGMKNHHPEQQSSLLNLSSTTRTDQESMNTGTLASLQGRTRRAKGKNKHSKRALLVCQ	-----EEEE----------------------------------------------------------EE---	47	--------		U17L1_509							FALSE
Q6R6M4	U17L2	0.269316	509	LASLQGRT	LPPNVLVIHQSKYKCGMKNHHPEQQSSLLNLSSTTRTDQESVNTGTLASLQGRTRRSKGKNKHSKRALLVCQ	-----EEEE----------------------------------------------------------E----	47	--------		U17L2_509							FALSE
A6NCW0	U17L3	0.269316	509	LASLQGRT	LPPNALVIHQSKYKCGMKNHHPEQQSSLLNLSSTTRTDQESMNTGTLASLQGRTRRAKGKNKHSKRALLVCQ	-----EEEE----------------------------------------------------------EE---	47	--------		U17L3_509							FALSE
A6NCW7	U17L4	0.269316	509	LASLQGRT	LPPNVLVIHQSKYKCGMKNHHPEQQSSLLNLSSMNSTDQESMNTGTLASLQGRTRRSKGKNKHSKRSLLVCQ	-----EEEE---------------------------------------------------------------	47	--------		U17L4_509							FALSE
P0C7I0	U17L8	0.269316	509	LASLQGRT	LPPNVLVIHQSKYKCGMKNHHPEQQSSLLNLSSMNSTDQESMNTGTLASLQGRTRRSKGKNKHSKRSLLVCQ	-----EEEE---------------------------------------------------------------	47	--------		U17L8_509							FALSE
P18084	ITB5	0.26923	255	DAVLQAAV	YKLFPNCVPSFGFRHLLPLTDRVDSFNEEVRKQRVSRNRDAPEGGFDAVLQAAVCKEKIGWRKDALHLLVFTTDDVPHIALDGKLGGLVQPHDGQCHLNE	-----------EEEEE------HHHHHHHHHHHE--------HHHHHHHHHHHH-----------EEEEEEEE---------------E-----------	47	HHHHHHHH		ITB5_255							FALSE
Q9Y6I4	UBP3	0.268773	175	NAILQSLS	AFTADRHKKRKLLENSTLNSKLLKVNGSTTAICATGLRNLGNTCFMNAILQSLSNIEQFCCYFKELPAVELRNGKTAGRRTYHTRSQGDNNVSLVEEFRK	---------------------------------EEEEE----HHHHHHHHHHHH-HHHHHHHHHH---HH----------HHHH---------HHHHH--	47	HHHHHHHH		UBP3_175							FALSE
P0DKV0	S31C1	0.268429	823	RANLQATS	RWPSKPLTYSLKGSTQQSRSLGAQSSRAGETREAVPQPTVPLGTCMRANLQATSEDVRGFKAPGASKSSLLPRMSVSQDPRKLCLMEEAVSEFEPGMATK	-------------------------------------------------------------------------------------HHHHH----------	47	--------		S31C1_823							FALSE
B4DYI2	S31C2	0.268429	817	RANLQATS	RWPSKPLTYSLTGSTQQSRSLGAQSSRAGETREAVPQPTVPLGTCMRANLQATSEDVRGFKAPGASKSSLLPRMSVSQDPRKLCLMEEAVSEFEPGKATK	---------------E----------------------------------------------------------------------HHHHH---------	47	--------		S31C2_817							FALSE
Q14126	DSG2	0.268423	1058	ASTLQSSY	LQDVPYVMVRERESFLAPSSGVQPTLAMPNIAVGQNVTVTERVLAPASTLQSSYQIPTENSMTARNTTVSGAGVPGPLPDFGLEESGHSNSTITTSSTRV	-----EEEEEEEEEEE--------------------EEEEEEEEE----------------EEEEEEEEE--------------------EEEE------	47	--------		DSG2_1058							FALSE
O95936	EOMES	0.268367	391	MIVLQSLH	DNNMQGNKMYVHPESPNTGSHWMRQEISFGKLKLTNNKGANNNNTQMIVLQSLHKYQPRLHIVEVTEDGVEDLNEPSKTQTFTFSETQFIAVTAYQNTDI	--------EEE-------HHHHHH------EEEEE-----------EEEE-----EEEEEEEEE--------------EEEEEE--EEEEEEEEE-----	47	EEEE----		EOMES_391							FALSE
Q9UL17	TBX21	0.268367	261	MIVLQSLH	EGSMPGNRLYVHPDSPNTGAHWMRQEVSFGKLKLTNNKGASNNVTQMIVLQSLHKYQPRLHIVEVNDGEPEAACNASNTHIFTFQETQFIAVTAYQNAEI	--------EEE------HHHHHH-------EEEEE-----------EEEEE----EEEEEEEEE--------------EEEEEE--EEEEEEEEE-----	47	EEEEE---		TBX21_261							FALSE
Q13535	ATR	0.26833	1926	ECWLQSAR	SQEDSLNWVARLEMTQNSYRAKEPILALRRALLSLNKRPDYNEMVGECWLQSARVARKAGHHQTAYNALLNAGESRLAELYVERAKWLWSKGDVHQALIV	-HHHHHHHHHHHHH----HHHHHHHHHHHHHHHHH------HHHHHHHHHHHHHHHHH---HHHHHHHHHHHH-----HHHHHHHHHHHH---HHHH---	47	HHHHHHHH		ATR_1926							FALSE
Q9NR48	ASH1L	0.268268	1865	VVSMQAFQ	KILATKKNLDHVNKILKAKKLQRQARTGNNFVKRRPGRPRKCPLQAVVSMQAFQAAQFVNPELNRDEEGAALHLSPDTVTDVIEAVVQSVNLNPEHKKGL	--------HHHHHHHHHHHHHHHHH------EE--------------------------------------------HHHHHHHHHHH------------	47	--------		ASH1L_1865							FALSE
Q8TBK2	SETD6	0.268085	117	RVALQSQS	SRQGTVAGYGMVARESVQAGELLFVVPRAALLSQHTCSIGGLLERERVALQSQSGWVPLLLALLHELQAPASRWRPYFALWPELGRLEHPMFWPEEERRC	-------EEEEEE--------EEEEE----E-----------------------HHHHHHHHHHHHH--------HHHH---------------------	47	--------		SETD6_117							FALSE
Q9UIA9	XPO7	0.268046	29	TTRLQAEK	MADHVQSLAQLENLCKQLYETTDTTTRLQAEKALVEFTNSPDCLSKCQLLLERGSSSYSQLLAATCLTKLVSRTNNPLPLEQRIDIRNYVLNYLATRPKL	---HHHHHHHHHHHHHHHH----HHHHHHHHHHHHHHH----HHHHHHHHHH----HHHHHHHHHHHHHHHHH------HHHHHHHHHHHHHHHHH----	25	HHHHHHHH		XPO7_29							FALSE
Q9P273	TEN3	0.267699	1102	TAILQGYE	SPNLAYTFIWDKTDAYNQKVYGLSEAVVSVGYEYESCLDLTLWEKRTAILQGYELDASNMGGWTLDKHHVLDVQNGILYKGNGENQFISQQPPVVSSIMG	----EEEEEE----------EEEEEEEEEEEEEE----EEEEEEEEEEEEEE-----------E---EEEEE----EEE-----EEEEE----EEEEE--	47	EEEEEE--		TEN3_1102							FALSE
O60229	KALRN	0.267567	968	EVLLQAGH	VNASSLSEAEQLQREHEQFQLAIESLFHATSLQKTHQSALQVQQKAEVLLQAGHYDADAIRECAEKVALHWQQLMLKMEDRLKLVNASVAFYKTSEQVCS	----HHHHHHHHHHHHHHHHHHHHHHH---HHHHHHHHHHHHHHHHHHHHH-----HHHHHHHHHHHHHHHHHHHHHHHHHHHHHHHHHHHHHHHHH---	47	HHHHH---		KALRN_968							FALSE
Q9BXP8	PAPP2	0.267276	615	DCRLQGRC	WQLSVHQVHNSTLRHRVVLVNCEPSKIGNDHCDPECEHPLTGYDGGDCRLQGRCYSWNRRDGLCHVECNNMLNDFDDGDCCDPQVADVRKTCFDPDSPKR	---EEEEEE--------E----------------------------------------------------------------------------------	47	--------		PAPP2_615							FALSE
Q12948	FOXC1	0.267139	398	HCNLQAMS	LALGAYSPGQSSLYSSPCSQTSSAGSSGGGGGGAGAAGGAGGAGTYHCNLQAMSLYAAGERGGHLQGAPGGAGGSAVDDPLPDYSLPPVTSSSSSSLSHG	----------------------------------------------EHHHHHHHHHH-------------------------------------------	47	EHHHHHHH		FOXC1_398							FALSE
Q99742	NPAS1	0.267114	43	GPCLQAQR	MAAPYPGSGGGSEVKCVGGRGASVPWDFLPGLMVKAPSGPCLQAQRKEKSRNAARSRRGKENLEFFELAKLLPLPGAISSQLDKASIVRLSVTYLRLRRF	--------------------------------------------------HHHHHHHHHHHHHHHHHHHHH-----------HHHHHHHHHHHHHHH---	39	--------		NPAS1_43							FALSE
O43896	KIF1C	0.267053	31	VVSMQGNT	MAGASVKVAVRVRPFNARETSQDAKCVVSMQGNTTSIINPKQSKDAPKSFTFDYSYWSHTSTEDPQFASQQQVYRDIGEEMLLHAFEGYNVCIFAYGQTG	----EEEEEEEE-------------EEEEE-----EEE-----------EE-----------------HHHHHHHHHHHHHHHHHHH---EEEEEE----	27	EEEE----		KIF1C_31							FALSE
Q8IZT6	ASPM	0.267018	1759	VISLQSYF	QQCYRSKKIAAQKREEYMQMRESCIKLQAFVRGYLVRKQMRLQRKAVISLQSYFRMRKARQYYLKMYKAIIVIQNYYHAYKAQVNQRKNFLQVKKAATCL	--HHHHHHHHHHHHHHHHHHHHHHHHHHHHHHHHHHHHHHHHHHHHHHHHHHHHHHHHHHHHHHHHHHHHHHHHHHHHHHHHHHHHHHHHHHHHHHH---	47	HHHHHHHH		ASPM_1759							FALSE
Q9ULG1	INO80	0.266539	324	RAALQAQK	NARRRKVWLSIVKKELPKANKQKASARNLFLTNSRKLAHQCMKEVRRAALQAQKNCKETLPRARRLTKEMLLYWKKYEKVEKEHRKRAEKEALEQRKLDE	--HHHHHHHHHHH---HHHHHHHHHHHHHHHHHHHHHHHHHHHHHHHHHH------HHHHHHHHHHHHHHHHHHHH-HHHHHHHHHHHHHHHHHHHHH--	47	HHHH----		INO80_324							FALSE
Q9NXL9	MCM9	0.266378	82	LTILQSLS	RDEDAHYPVVVNAMTLFETNMEIGEYFNMFPSEVLTIFDSALRRSALTILQSLSQPEAVSMKQNLHARISGLPVCPELVREHIPKTKDVGHFLSVTGTVI	------EEEEEEHHHHHHH-HHHHHHHHH--HHHHHHHHHHHHHHHHHHH--------------EEEEEE--------------------EEEEEEEEEE	47	HHHH----		MCM9_82							FALSE
P12814	ACTN1	0.266317	810	VVTFQAFI	RDHSGTLGPEEFKACLISLGYDIGNDPQGEAEFARIMSIVDPNRLGVVTFQAFIDFMSRETADTDTADQVMASFKILAGDKNYITMDELRRELPPDQAEY	------EHHHHHHHHHHHH----------HHHHHHHHHHH---------HHHHHHHHHHHH-----HHHHHHHHHHH------E-HHHHHHH--------	47	---HHHHH		ACTN1_810							FALSE
Q08043	ACTN3	0.266317	819	VVTFQAFI	FNHFDRKQNGMMEPDDFRACLISMGYDLGEVEFARIMTMVDPNAAGVVTFQAFIDFMTRETAETDTTEQVVASFKILAGDKNYITPEELRRELPAKQAEY	----------EEEHHHHHHHHHHH-----HHHHHHHHHHH--------HHHHHHHHHHHH------HHHHHHHHHHHH-----E-HHHHHHHH-------	47	--HHHHHH		ACTN3_819							FALSE
Q2M2I5	K1C24	0.266311	344	SASLQAQI	SGGEVTVEMNAAPGTDLTKLLNDMRAQYEELAEQNRREAEERFNKQSASLQAQISTDAGAATSAKNEITELKRTLQALEIELQSQLAMKSSLEGTLADTE	----EEEEE-------HHHHHHHHHHHHHHHHHH-HHHHHHHHHHHHHHHHHHH---HHHHHHHHHHHHHHHHHHHHHHHHHHHHHHHHHHHHHHHHH--	47	HHHHHHHH		K1C24_344							FALSE
Q14764	MVP	0.266264	743	GSVLQAKL	ILDQSEAEKARKELLELEALSMAVESTGTAKAEAESRAEAARIEGEGSVLQAKLKAQALAIETEAELQRVQKVRELELVYARAQLELEVSKAQQLAEVEV	-HHHHHHHHHHHHHHHHHHHHHHHHHHHHHHHHHHHHHHHHHHHHHHHHHHHHHHHHHHHHHHHHHHHHHHHHHHHHHHHHHHHHHHHHHHHHHHH----	47	HHHHHHHH		MVP_743							FALSE
P58004	SESN2	0.266232	465	EARMQAAL	QLLERNLKVYIKTVACYPEKTTRRMYNLFWRHFRHSEKVHVNLLLLEARMQAALLYALRAITRYMT	------HHHHHHHHHHHHHHHHHHHH-----------HHHHHHHHHHHHHHHHHHHHHHHHHHH--	47	HHHHHHHH		SESN2_465							FALSE
O60308	CE104	0.266114	498	TSVFQASL	WSYREDALLALSKKLMEMPVGTPKEDLKNTLRASVFLVRRAIKDIVTSVFQASLKLLKMIITQYIPKHKLSKLETAHCVERTIPVLLTRTGDSSARLRVT	---HHHHHHHHHHHHH----------HHHHHHHHHHHHHHHHHHHHHHHHHHHHHHHHHHHHHH---------HHHHHHHHHHHHHHHH-----------	47	HHHHHHHH		CE104_498							FALSE
Q14289	FAK2	0.266054	355	YCRLQGEH	IRSIRCLPLEEGQAVLQLGIEGAPQALSIKTSSLAEAENMADLIDGYCRLQGEHQGSLIIHPRKDGEKRNSLPQIPMLNLEARRSHLSESCSIESDIYAE	---EEEEE----EEEEEEEEE-----EEEE---HHHHHHHHHHH---EEEEE----EEEEE---------------------------------------	47	-EEEEE--		FAK2_355							FALSE
Q9P2N7	KLH13	0.265923	59	SSHLQSSK	SPAIWKFPVPVLKTSRSTPLSPAYISLVEEEDQHMKLSLGGSEMGLSSHLQSSKAGPTRIFTSNTHSSVVLQGFDQLRLEGLLCDVTLMPGDTDDAFPVH	----HHHHHHH-------------EEE-------------------------------EEEE--HHHHHHHHHHHHHHH----EEEEEEE-----E----	47	--------		KLH13_59							FALSE
Q9H694	BICC1	0.265917	335	TVYLQGTI	VSTQLDIAAQHHLFMMGRNGSNIKHIMQRTGAQIHFPDPSNPQKKSTVYLQGTIESVCLARQYLMGCLPLVLMFDMKEEIEVDPQFIAQLMEQLDVFISI	-EEEEEE----EEEEE----HHHHHHHHH---EEEE----------EEEEEE-HHHHHHHHHHHHHHHHHHHH---EEEE-----HHHHHHH---EEE--	47	EEEEEE-H		BICC1_335							FALSE
O60609	GFRA3	0.265887	46	NSCLQARR	MVRPLNPRPLPPVVLMLLLLLPPSPLPLAAGDPLPTESRLMNSCLQARRKCQADPTCSAAYHHLDSCTSSISTPLPSEEPSVPADCLEAAQQLRNSSLIG	--------------HHHHH-----------------------HHHHHHHHHH------HHHHHHHHH--------------HHHHHHHHHHHHH------	42	-HHHHHHH		GFRA3_46							FALSE
Q5T011	SZT2	0.265637	511	LAHLQSFS	VTMEGGYDILHDVSCALRQPIRSLYRTHVIRRFWNTLQSINQTDQMLAHLQSFSSVPEHFTLPDSTKSGVPLFYIPPGSTTPVLSLQPSGSDSSHAQFAA	-EEE--HHHHHHHHH----------HHHHHHHHHHHHHHHHHHHHHHHHHH-------EEEE--------EEEEE--------EEE--------------	47	HHHHH---		SZT2_511							FALSE
P01266	THYG	0.265591	670	RARMQSLM	CTTEGSYEDVQCFSGECWCVNSWGKELPGSRVRGGQPRCPTDCEKQRARMQSLMGSQPAGSTLFVPACTSEGHFLPVQCFNSECYCVDAEGQAIPGTRSA	------EEEEE----EEEEE-----E--------HHHH------HHHHHHHHHH----------EE-------EEEEE-----EEEE-----EE------	47	HHHHHHHH		THYG_670							FALSE
P39086	GRIK1	0.26559	347	VSSLQCHR	WSMERLQAPPRPETGLLDGMMTTEAALMYDAVYMVAIASHRASQLTVSSLQCHRHKPWRLGPRFMNLIKEARWDGLTGHITFNKTNGLRKDFDLDIISLK	-------------------------HHHHHHHHHHHHHHHHHH-----------------HHHHHHHHHH-------EEEEE---------EEEEEEE--	47	--------		GRIK1_347							FALSE
Q03395	ROM1	0.265574	325	TAWLQGGV	TFLLQALVLLGLRYLQTALEGLGGVIDAGGETQGYLFPSGLKDMLKTAWLQGGVACRPAPEEAPPGEAPPKEDLSEA	-HHHHHHHHHHHHHHHHHHHHHH-----------EE----HHHHHHHHHHHHH------------------------	47	HHHHHHH-		ROM1_325							FALSE
Q5T848	GP158	0.265359	193	QVFLQATR	NKSREQNLQDDLDWYQALVWSLLEGEPSISRAAITFSTDSLSAPAPQVFLQATREESRILLQDLSSSAPHLANATLETEWFHGLRRKWRPHLHRRGPNQG	---H---HHHHHHHHHHH----------EEEEEEEE-----------EEEEEE----EEEEEE-------------------------------------	47	-EEEEEE-		GP158_193							FALSE
Q9H4D0	CSTN2	0.265257	539	ISCLQACK	SHIAMQLTVGACWQGGEVTKPQFAQFFHGSLASLTIRPGKMESQKVISCLQACKEGLDINSLESLGQGIKYHFNPSQSILVMEGDDIGNINRALQKVSYI	--EEEEEEEEEE--------------EEEEE--EEEE------HHHHHHHHH----------------EEEEE-----EEEEEE--HHHHHHHHHHH---	47	HHHHHH--		CSTN2_539							FALSE
Q8IYR0	CF206	0.264784	161	TAALQSVF	SVTREITDNRACAKEELESLYRKIISYVLLRSGLGSPTDIKTVREVTAALQSVFPQAELGTFLTLSKKDKERQLKELTMIVTGIRLFNRDCGKGGEGIDD	--HHHHH------HHHHHHHHHHHHHHHHHH--------HHHHHHHHHHHHHH-------------HHHHHHHHHHHHHHHHEEEEEE------------	47	HHHHHHH-		CF206_161							FALSE
P20020	AT2B1	0.264776	363	KSVLQGKL	QDGAIENRNKAKAQDGAAMEMQPLKSEEGGDGDEKDKKKANLPKKEKSVLQGKLTKLAVQIGKAGLLMSAITVIILVLYFVIDTFWVQKRPWLAECTPIY	-----H-------------EE-------------------------------HHHHHHHHHHH---HHHHHHHHHHHHHHHHHHEEE----EEEEE----	47	------HH		AT2B1_363							FALSE
Q01814	AT2B2	0.264776	387	KSVLQGKL	QDGNVDASQSKAKQQDGAAAMEMQPLKSAEGGDADDRKKASMHKKEKSVLQGKLTKLAVQIGKAGLVMSAITVIILVLYFTVDTFVVNKKPWLPECTPVY	----HHHHH-----------EEEE--------------------------HHHHHHHHHHHH----HHHHHHHHHHHHHHHHHHH-----EEE-------	47	----HHHH		AT2B2_387							FALSE
Q16720	AT2B3	0.264776	361	KSVLQGKL	GAMESSQTKAKKQDGAVAMEMQPLKSAEGGEMEEREKKKANAPKKEKSVLQGKLTKLAVQIGKAGLVMSAITVIILVLYFVIETFVVEGRTWLAECTPVY	--------------------------------------------------HHHHHHHHHHH-----HHHHHHHHHHHHHHHHHHHH-----EE-------	47	----HHHH		AT2B3_361							FALSE
P23634	AT2B4	0.264776	353	KSVLQGKL	KQGVPENRNKAKTQDGVALEIQPLNSQEGIDNEEKDKKAVKVPKKEKSVLQGKLTRLAVQIGKAGLLMSALTVFILILYFVIDNFVINRRPWLPECTPIY	----------------HHHHHH---------------------------HHHHHHHHHHHHHH---HHHHHHHHHHHHHHHH-HEEE----EEEE-----	47	---HHHHH		AT2B4_353							FALSE
Q02509	OC90	0.264768	67	FTWLQAVF	GHPLDTPHLPQELPPGLPNNINITFFSGMFKNVESVAEIFDCLGPHFTWLQAVFTNFPVLIQFVNGMKCVAGLCPRDFEDYGCTCRFEMEGLPVDESDSC	---------------------HHHHHHHHH---HHHHHHHHHH----EEE------HHHHHHHHHHHHH-----HHHHH---------------------	47	-EEE----		OC90_67							FALSE
Q7L0R7	RNF44	0.264374	207	FVSLQTQH	IQACTMQQLPVPYQAYPHLISSDHYILHPPPPAPPPQPTHMAPLGQFVSLQTQHPRMPLQRLDNDVDLRGDQPSLGSFTYSTSAPGPALSPSVPLHYLPH	-----E-----------------------------------------------------------EEEE-------------------------------	47	--------		RNF44_207							FALSE
Q5VWT5	FYB2	0.26386	291	IVNLQAFQ	PIYECELASQAPEKQPDVRHHHLPKTKPLPSIDSLGPPPPKPSRPPIVNLQAFQRQPAAVPKTQGEVTVEEGSLSPERLFNAEFEEPHNYEATISYLRHS	--------------------------------------------------------------------EE--------------------HHHHHHH---	47	--------		FYB2_291							FALSE
P12111	CO6A3	0.263476	2710	MTQLQGTR	HFARVAVVQHAPSESVDNASMPPVKVEFSLTDYGSKEKLVDFLSRGMTQLQGTRALGSAIEYTIENVFESAPNPRDLKIVVLMLTGEVPEQQLEEAQRVI	--EEEEEEEE-------------EEEEE-------HHHHHHHHHHH--------HHHHHHHHHHHHHH---------EEEEEEEE----HHHHHHHHH--	47	--------		CO6A3_2710							FALSE
Q86UD0	SAPC2	0.263296	30	RAFLQSLR	MAGAAMAERGRVPPPAPAPSTEGLPRAFLQSLRTLFDILDDRRRGCVHLREIESRWQGTDARELPRGVLEGLRQVAPASGYLTFERFVAGLRTSLLSADG	-----------------------HHHHHHHHHHHHHHEE------EEEEE---------------HHHHHH------------HHHHHHHHHHHH-----	26	HHHHHHHH		SAPC2_30							FALSE
Q6KC79	NIPBL	0.26324	97	PVLLQAVL	AEEVNCLLACRDDNLVSQLVHSLNQVSTDHIELKDNLGSDDPEGDIPVLLQAVLARSPNVFREKSMQNRYVQSGMMMSQYKLSQNSMHSSPASSNYQQTT	-HHHHHH-----HHHHHHHHHHHH------EEE------------HHHHHHHHHH----H----------------------------------------	47	HHHHHHHH		NIPBL_97							FALSE
Q8WXI7	MUC16	0.262989	3248	PVTLQSTA	GSPEMSTTLKIMSSKEPSISPEIRSTVRNSPWKTPETTVPMETTVEPVTLQSTALGSGSTSISHLPTGTTSPTKSPTENMLATERVSLSPSPPEAWTNLY	-----HHH------------EEEEE---------------EEEEE--EEEEE-------EEE-----------------EEE------------------	47	-EEEEE--		MUC16_3248							FALSE
O15511	ARPC5	0.262919	56	TAALQAAL	VSSARFRKVDVDEYDENKFVDEEDGGDGQAGPDEGEVDSCLRQGNMTAALQAALKNPPINTKSQAVKDRAGSIVLKVLISFKANDIEKAVQSLDKNGVDL	-------EE------------------------HHHHHHHHH---HHHHHHHHHH--------HHHHHHHHHHHHHHHHHH----HHHHHHH--------	47	HHHHHHHH		ARPC5_56							FALSE
Q8TEX9	IPO4	0.262919	745	TAALQAAL	MESVFEEVFKLLECPHLNVRKAAHEALGQFCCALHKACQSCPSEPNTAALQAALARVVPSYMQAVNRERERQVVMAVLEALTGVLRSCGTLTLKPPGRLA	--HHHHHHHHHH------HHHHHHHHHHHHHHHHHHHH--------HHHHHHHHHHHHHHHHHHHH----HHHHHHHHHHHHHHHHHH------------	47	HHHHHHHH		IPO4_745							FALSE
Q14094	CCNI	0.262739	251	LSTLQSSL	MLALAMVSLEMEKLIPDWLSLTIELLQKAQMDSSQLIHCRELVAHHLSTLQSSLPLNSVYVYRPLKHTLVTCDKGVFRLHPSSVPGPDFSKDNSKPEVPV	--EEHHHHHHHHHH-----HHHHHHHHH-----HHHHHHHHHHHHHHHH---------EEEEE-------------------------------------	47	HHH-----		CCNI_251							FALSE
Q5M8T2	S35D3	0.262739	88	LSTLQSSL	FSFLTLVQCLTSSTAALSLELLRRLGLIAVPPFGLSLARSFAGVAVLSTLQSSLTLWSLRGLSLPMYVVFKRCLPLVTMLIGVLVLKNGAPSPGVLAAVL	---HHHHHHHHHHHHHHHHHHHHH--EEE-----HHHHHHHHHHHHHHHHHHHHHHHHHH----HHHHHHHHHHHHHHHHHHHHHH-------EEEEE--	47	HHHHHHHH		S35D3_88							FALSE
Q2M329	CCD96	0.26263	141	EVRFQASL	AEPQPEPEEPAEVGAEEPAQPEPGAGPEELEAEAGAEELEQAAEGKEVRFQASLPLTRIDEEEAAAAPEAETERVEGEEEDKEETQRDGAESKERDGEGR	-----------------------------------HHHHHHH-----EEE-------------------------------HH-----------------	47	-EEE----		CCD96_141							FALSE
Q5T4B2	GT253	0.262627	302	GPRMQASA	CQAAGVSVHVCNEHRYGYMNVPVKSHQGLEDERVNFIHLILEALVDGPRMQASAHVTRPSKRPSKIGFDEVFVISLARRPDRRERMLASLWEMEISGRVV	-------EEEE---EEEEEE--------HHHHHHHHHHHHHHHHH-------------------------EEEE-----HHHHHHHHHHHHH---EEEE-	47	--------		GT253_302							FALSE
Q9Y5L3	ENTP2	0.262621	385	WAQLQARV	QPPVAGNFVAFSAFFYTVDFLRTSMGLPVATLQQLEAAAVNVCNQTWAQLQARVPGQRARLADYCAGAMFVQQLLSRGYGFDERAFGGVIFQKKAADTAV	------EEEEEEEEHHHHHH-----------HHHHHHHHHHHH----HHH---------HHHHHHHHHHHHHHHHHH-----------EEEEEE------	47	-HHH----		ENTP2_385							FALSE
O15013	ARHGA	0.262565	1015	KVRLQHFF	VEEKRREPGAPPDPETPAVRASDVPTICVGTEEGSISIYKSSQGSKKVRLQHFFTPEKSTVMSLACTSQSLYAGLVNGAVASYARAPDGSWDSEPQKVIK	-------------------------EEEEE----EEEEEE------EEE------------EEEEE----EEEEE---EEEEEEE---------------	47	EEE-----		ARHGA_1015							FALSE
Q9BRQ8	FSP1	0.262555	95	MVLLQGGE	SFHHNVAALRASVETGFAKKTFISYSVTFKDNFRQGLVVGIDLKNQMVLLQGGEALPFSHLILATGSTGPFPGKFNEVSSQQAAIQAYEDMVRQVQRSRF	----------EEE-------------------EEEEEEEEE-----EEEEE-------EEEEEE----------------HHHHHHHHHHHHHHHHHH--	47	EEEEE---		FSP1_95							FALSE
Q5VTR2	BRE1A	0.26244	521	SALLQSQS	PINREMRHLISSLQNHNHQLKGEVLRYKRKLREAQSDLNKTRLRSGSALLQSQSSTEDPKDEPAELKPDSEDLSSQSSASKASQEDANEIKSKRDEEERE	----HHHHHHHHHH-----EEEEEEEEEEEEEHH---HHHHHHH---------------------------------------------HHHHHHH----	47	--------		BRE1A_521							FALSE
Q96CU9	FXRD1	0.262369	225	WCLLQGLR	VKVQRQEGAKVSLMSPDQLRNKFPWINTEGVALASYGMEDEGWFDPWCLLQGLRRKVQSLGVLFCQGEVTRFVSSSQRMLTTDDKAVVLKRIHEVHVKMD	HHHHHH---------HHHHHHHH--------EEEEEE-----EE-HHHHHHHHHHHHHH---EEEEEEEEEEEE---EEEEEE---EEEEEEEEEEEE--	47	HHHHHHHH		FXRD1_225							FALSE
Q9H9P8	L2HDH	0.262072	150	IPRLQALY	GIYYKPESLKAKLCVQGAALLYEYCQQKGISYKQCGKLIVAVEQEEIPRLQALYEKGLQNGVPGLRLIQQEDIKKKEPYCRGLMAIDCPHTGIVDYRQVA	--------HHHHHHHHHHHHHHHHHHH---------EEEEE---HHHHHHHHHHHHHHH----------HHHHHHH-----EEEEEE-------------	47	HHHHHHHH		L2HDH_150							FALSE
Q5TCY1	TTBK1	0.262002	1301	RGKLQAQR	SQSLSRRESPSPSHQARPGVPPPRGVPPARAQPDGTPSPGGSKKGPRGKLQAQRATTKGRAGGAEGRAGAR	--------------------------------------------------------HHHHH----------	47	--------		TTBK1_1301							FALSE
Q02643	GHRHR	0.261954	43	SACLQAAE	MDRRMWGAHVFCVLSPLPTVLGHMHPECDFITQLREDESACLQAAEEMPNTTLGCPATWDGLLCWPTAGSGEWVTLPCPDFFSHFSSESGAVKRDCTITG	--HHHHHHHHHHHHHHHHHHH------HHHHHHHHHHHHHHHHHHH-----------EE---EE-------EEEEE--------------EEEEEE----	39	HHHHHHHH		GHRHR_43							FALSE
Q9C0E2	XPO4	0.26179	69	YVLFQAAT	AKVLMAPPSMVNNEQRQHAEHIFLSFRKSKSPFAVCKHILETSKVDYVLFQAATAIMEAVVREWILLEKGSIESLRTFLLTYVLQRPNLQKYVREQILLA	--HHH-------HHHHHHHHHHHHHHH----HHHHHHHHHH----HHHHHHHHHHHHHHHH-------HHHHHHHHHHHHHHHHH-----HHHHHHHH--	47	HHHHHHHH		XPO4_69							FALSE
Q6VAB6	KSR2	0.26136	814	SGVLQAGR	RQIAQEIVKGMGYLHAKGILHKDLKSKNVFYDNGKVVITDFGLFSISGVLQAGRREDKLRIQNGWLCHLAPEIIRQLSPDTEEDKLPFSKHSDVFALGTI	-HHHHHHHHHHHHHH----EEEE-----E-----EEEEEE---HHHH-----------EEEE--------HHHHH-----------------EEEEE---	47	H-------		KSR2_814							FALSE
Q9UNX9	KCJ14	0.261279	169	AVVLQCIA	AAPPPPAPCFSHVASFLAAFLFALETQTSIGYGVRSVTEECPAAVAAVVLQCIAGCVLDAFVVGAVMAKMAKPKKRNETLVFSENAVVALRDHRLCLMWR	---------EE---HHHHHHHHHHHHHHHH-----------HHHHHHHHHHHHHHHHHHHHHHHHHHHH--------HEEEE---EEEEE----EEEE--	47	HHHHHHHH		KCJ14_169							FALSE
Q9UFW8	CGBP1	0.261146	91	TASLQCNS	LFCTSCNVVLNHVRKSAISDHLKSKTHTKRKAEFEEQNVRKKQRPLTASLQCNSTAQTEKVSVIQDFVKMCLEANIPLEKADHPAVRAFLSRHVKNGGSI	---EEEEEEE------EHHHHH-HHHHHHHHHHHHH-----HHHHHHHH-----------HHHHHHHHHHHHH----------HHHHHHHHHHH------	47	HHH-----		CGBP1_91							FALSE
Q14393	GAS6	0.260827	469	NTRMQCFS	LNLTVGGIPFHEKDLVQPINPRLDGCMRSWNWLNGEDTTIQETVKVNTRMQCFSVTERGSFYPGSGFAFYSLDYMRTPLDVGTESTWEVEVVAHIRPAAD	--EEEE--------------------E---------------------------------------EEEEE---------------EEEEEEEEEEE---	47	--------		GAS6_469							FALSE
Q9Y314	NOSIP	0.260803	291	GVKLQAEK	PSGAVVTLECVEKLIRKDMVDPVTGDKLTDRDIIVLQRGGTGFAGSGVKLQAEKSRPVMQA	-----HHHHHHHHHHH----------------EEEEE-----------EEEEEEEEEEE--	47	--EEEEEE		NOSIP_291							FALSE
Q14562	DHX8	0.260467	479	AAMMQSAL	VDDEEDEDLEIELVEEEPPFLRGHTKQSMDMSPIKIVKNPDGSLSQAAMMQSALAKERRELKQAQREAEMDSIPMGLNKHWVDPLPDAEGRQIAANMRGI	------EEEEEEEE-----------E-----------------HHHHHHHHHHHHHHHHHHHHHHHHHHHHHHHH----------------HHHHH----	47	HHHHHHHH		DHX8_479							FALSE
F5H658	F5H658	0.260467	479	AAMMQSAL	VDDEEDEDLEIELVEEEPPFLRGHTKQSMDMSPIKIVKNPDGSLSQAAMMQSALAKERRELKQAQREAEMDSIPMGLNKHWVDPLPDAEGRQIAANMRGI	------EEEEEEEE-----------E-----------------HHHHHHHHHHHHHHHHHHHHHHHHHHHHHHHH----------------HHHHH----	47	HHHHHHHH		F5H658_479							FALSE
Q92547	TOPB1	0.260441	771	GTRLQTHR	LLETARTGKRADESHFLIENSTKEERSLETEITNGINLNSDTAEHPGTRLQTHRKTVVTPLDMNRFQSKAFRAVVSQHARQVAASPAVGQPLQKEPSLHL	---------E-------------------------------------------------------HHHHHHHHHHHH-----------------------	47	--------		TOPB1_771							FALSE
O94782	UBP1	0.260393	150	ICSLQSLI	YFCPGFKSGVKHLFNIISRKKEALKDEANQKDKGNCKEDSLASYELICSLQSLIISVEQLQASFLLNPEKYTDELATQPRRLLNTLRELNPMYEGYLQHD	-----HHHHHHHHHHHHHHHHHHH-------------------HHHHHHHHHHHHHHHHHHHHHHHH-----------HHHHHHHHHH------------	47	HHHHHHHH		UBP1_150							FALSE
Q6P1K2	PMF1	0.260258	85	IAQLQTSI	VKLLDTMVDTFLQKLVAAGSYQRFTDCYKCFYQLQPAMTQQIYDKFIAQLQTSIREEISDIKEEGNLEAVLNALDKIVEEGKVRKEPAWRPSGIPEKDLH	HHHHHHHHHHHHHHHHH----HHHHHH---HHH--HHHHHHHHHHHHHHHHHHHHHHHHHHHHH--HHHHHHHHHHHHHHHH------------------	47	HHHHHHHH		PMF1_85							FALSE
A9Z1Z3	FR1L4	0.260159	540	TWRLQSSN	EEEKEEEELGTHAQRPEPMDGSGPYFCLPLCHCKPCMHVWSCWEDHTWRLQSSNCVRKVAERLDQGLQEVERLQRKPGPGACAQLKQALEVLVAGSRQFC	-----------------EE------EE--------EEEEEEE----HHHHHHHHHHHHHHHHHHHHHHHHHHHHH-----HHHHHHHHHHHHHHHHH---	47	HHHHHHHH		FR1L4_540							FALSE
Q6NXE6	ARMC6	0.260151	419	VAALQAMK	GTESIVAAMTQHLTSPQVCEQSCAALCFLALRKPDNSRIIVEGGGAVAALQAMKAHPQKAGVQKQACMLIRNLVAHGQAFSKPILDLGAEALIMQARSAH	--HHHHHHHH-----HHHHHHHHHHHHHHH---HHHHHHHHH---HHHHHHHHH-----HHHHHHHHHHHHHHH---HHHHHHHHH---HHHHHHHHH--	47	HHHHHHHH		ARMC6_419							FALSE
Q659C4	LAR1B	0.259925	354	TSILQAMS	SVPPTDFSQLIDCPEFVPGQAFCSHTESAPNSPRIGSPLSPKKNSETSILQAMSRGLSTSLPDLDSEPWIEVKKRHQPAPVKLRESVSVPEGSLNQLCSS	-------H-------------------------------------------------------------EEEE---------------------------	47	--------		LAR1B_354							FALSE
Q6EMB2	TTLL5	0.259903	675	LSKMQARI	LVENTPKENSMKVREWNNKGGHCCKLETQELEPKFNLMQILQDNGNLSKMQARIAFSAYLQHVQIRLMKDSGGQTFSASWAAKEDEQMELVVRFLKRASN	------------------------------------HHHHHH------HHHHHHHHHHHHHHHHHHHHH------------------HHHHHHHHHHH--	47	--HHHHHH		TTLL5_675							FALSE
Q96D42	HAVR1	0.2599	243	PTTLQGAI	TTSIPTTTSVPVTTTVSTFVPPMPLPRQNHEPVATSPSSPQPAETHPTTLQGAIRREPTSSPLYSYTTDGNDTVTESSDGLWNNNQTQLFLEHSLLTANT	----------------------------------------------------------------------------------------------------	47	--------		HAVR1_243							FALSE
Q92887	MRP2	0.259877	605	SSMLQASV	VLVSVVTFSVYVLVDSNNILDAQKAFTSITLFNILRFPLSMLPMMISSMLQASVSTERLEKYLGGDDLDTSAIRHDCNFDKAMQFSEASFTWEHDSEATV	-HHHHHHHHHHHHH-------HHHHHHHHHHHHHHHHHHHHHHHHHHHHHHHHHHHHHHHHHH------------------EEEEEEEEEE---------	47	HHHHHHHH		MRP2_605							FALSE
O43156	TTI1	0.259693	38	QTRLQAVS	MAVFDTPEEAFGVLRPVCVQLTKTQTVENVEHLQTRLQAVSDSALQELQQYILFPLRFTLKTPGPKRERLIQSVVECLTFVLSSTCVKEQELLQELFSEL	------HHHHHHHH---HHHHH----HHHHHHHHHHHHH-----HHHHHHHHHHHHHHH--------HHHHHHHHHHHHHHHH------HHHHHHHHH--	34	HHHHHH--		TTI1_38							FALSE
Q16799	RTN1	0.259463	646	KSVLQAVQ	RDIKQTGIVFGSFLLLLFSLTQFSVVSVVAYLALAALSATISFRIYKSVLQAVQKTDEGHPFKAYLELEITLSQEQIQKYTDCLQFYVNSTLKELRRLFL	---HHHHHHHHHHHHHHHHHHHHHHHHHHHHHHHHHHHHHHHHHHHHHHHHHH---------HHHH-------HHHHHHHHHHHHHHHHHHHHHHHH---	47	HHHHHHH-		RTN1_646							FALSE
Q13428	TCOF	0.259459	361	KALLQAKA	PGKGATPAPPGKAGAVASQTKAGKPEEDSESSSEESSDSEEETPAAKALLQAKASGKTSQVGAASAPAKESPRKGAAPAPPGKTGPAVAKAQAGKREEDS	--------------------------------------------EEE-----------------------------------------EE----------	47	E-------		TCOF_361							FALSE
Q8WVI7	PPR1C	0.259249	17	VPVFQSQI	MEPNSPKKIQFAVPVFQSQIAPEAAEQIRKRRPTPASLVILNEHNPPEIDDKRGPNTQGELQNASPKQRKQSVYTPPTIKGVKHLKGQNESAFPEEEEGT	-------EEEEEE--------HHHHHHHHH-------HEE------------------------------------HHHHHHHHHHHHH-----------	13	E-------		PPR1C_17							FALSE
[truncated: 2,936 more rows]
