# Supplementary material for: Unbiased cleavage site prediction uncovers viral antagonism of host innate immunity by SARS-CoV-2 3C-like protease
Source: JCI Insight. 2026 Feb 23;11(4):e185739. doi: 10.1172/jci.insight.185739 (PMC12956004; doi:10.1172/jci.insight.185739)
Supplement: Supplemental table 6 [file jciinsight-11-185739-s015.xlsx]

## Sheet: Sheet1
ProteinID (Ensembl)_Cutsite	SNP		Log10PValue	SarsportScore
ENSP00000296137.2_981	rs13079478	ENSP00000296137.2_981_rs13079478	11.761	0.000126
ENSP00000000442.6_262	rs650008	ENSP00000000442.6_262_rs650008	0.525	0.286
ENSP00000296137.2_955	rs13079478	ENSP00000296137.2_955_rs13079478	11.761	0.00137
ENSP00000296137.2_1006	rs13079478	ENSP00000296137.2_1006_rs13079478	11.761	0.00336
ENSP00000296137.2_981	rs13059238	ENSP00000296137.2_981_rs13059238	11.312	0.000126
ENSP00000000442.6_311	rs11600990	ENSP00000000442.6_311_rs11600990	0.203	0.0265
ENSP00000296137.2_955	rs13059238	ENSP00000296137.2_955_rs13059238	11.312	0.00137
ENSP00000296137.2_1006	rs13059238	ENSP00000296137.2_1006_rs13059238	11.312	0.00336
ENSP00000296137.2_161	rs41289622	ENSP00000296137.2_161_rs41289622	10.823	0.000231
ENSP00000296137.2_955	3:45966595	ENSP00000296137.2_955_3:45966595	10.8	0.00137
ENSP00000296137.2_911	3:45966595	ENSP00000296137.2_911_3:45966595	10.8	1.82e-05
ENSP00000296137.2_1161	rs13069079	ENSP00000296137.2_1161_rs13069079	10.7	8.39e-05
ENSP00000001146.2_377	rs552695056	ENSP00000001146.2_377_rs552695056	0.015	0.131
ENSP00000296137.2_299	rs13071283	ENSP00000296137.2_299_rs13071283	10.462	0.0037
ENSP00000296137.2_479	3:45967995	ENSP00000296137.2_479_3:45967995	10.425	0.000161
ENSP00000483265.1_111	rs8176719	ENSP00000483265.1_111_rs8176719	10.025	0.00247
ENSP00000483018.1_111	rs8176719	ENSP00000483018.1_111_rs8176719	10.025	0.00247
ENSP00000404310.2_13	rs2271616	ENSP00000404310.2_13_rs2271616	6.294	0.00332
ENSP00000395506.1_13	rs2271616	ENSP00000395506.1_13_rs2271616	6.294	0.00332
ENSP00000346298.4_13	rs2271616	ENSP00000346298.4_13_rs2271616	6.294	0.00332
ENSP00000296133.5_13	rs2271616	ENSP00000296133.5_13_rs2271616	6.294	0.00332
ENSP00000202917.5_390	12:112919388	ENSP00000202917.5_390_12:112919388	5.769	0.000702
ENSP00000002596.5_201	rs1047389	ENSP00000002596.5_201_rs1047389	0.59	0.019
ENSP00000402311.1_42	21:33241950	ENSP00000402311.1_42_21:33241950	5.588	0.000314
ENSP00000384309.2_18	21:33241950	ENSP00000384309.2_18_21:33241950	5.588	0.000314
ENSP00000371699.3_18	21:33241950	ENSP00000371699.3_18_21:33241950	5.588	0.000314
ENSP00000371673.2_18	21:33241950	ENSP00000371673.2_18_21:33241950	5.588	0.000314
ENSP00000343957.5_18	21:33241950	ENSP00000343957.5_18_21:33241950	5.588	0.000314
ENSP00000343289.3_18	21:33241950	ENSP00000343289.3_18_21:33241950	5.588	0.000314
ENSP00000481421.1_297	rs117169628	ENSP00000481421.1_297_rs117169628	5.112	0.00114
ENSP00000481421.1_269	rs117169628	ENSP00000481421.1_269_rs117169628	5.112	0.000232
ENSP00000402311.1_9	rs12482556	ENSP00000402311.1_9_rs12482556	5.08	0.00629
ENSP00000404310.2_13	rs2271615	ENSP00000404310.2_13_rs2271615	4.901	0.00332
ENSP00000395506.1_13	rs2271615	ENSP00000395506.1_13_rs2271615	4.901	0.00332
ENSP00000346298.4_13	rs2271615	ENSP00000346298.4_13_rs2271615	4.901	0.00332
ENSP00000296133.5_13	rs2271615	ENSP00000296133.5_13_rs2271615	4.901	0.00332
ENSP00000463716.1_223	rs34523089	ENSP00000463716.1_223_rs34523089	4.836	6.77e-05
ENSP00000463069.1_350	rs34523089	ENSP00000463069.1_350_rs34523089	4.836	6.77e-05
ENSP00000462764.1_350	rs34523089	ENSP00000462764.1_350_rs34523089	4.836	6.77e-05
ENSP00000462502.1_309	rs34523089	ENSP00000462502.1_309_rs34523089	4.836	6.77e-05
ENSP00000462447.1_223	rs34523089	ENSP00000462447.1_223_rs34523089	4.836	6.77e-05
ENSP00000385328.2_350	rs34523089	ENSP00000385328.2_350_rs34523089	4.836	6.77e-05
ENSP00000477147.2_24	rs157816	ENSP00000477147.2_24_rs157816	4.83	0.000209
ENSP00000477147.2_18	rs157816	ENSP00000477147.2_18_rs157816	4.83	0.00067
ENSP00000477147.2_17	rs157816	ENSP00000477147.2_17_rs157816	4.83	9.69e-06
ENSP00000383086.3_160	rs157816	ENSP00000383086.3_160_rs157816	4.83	0.000209
ENSP00000383086.3_154	rs157816	ENSP00000383086.3_154_rs157816	4.83	0.00067
ENSP00000383086.3_153	rs157816	ENSP00000383086.3_153_rs157816	4.83	9.69e-06
ENSP00000217244.3_160	rs157816	ENSP00000217244.3_160_rs157816	4.83	0.000209
ENSP00000217244.3_154	rs157816	ENSP00000217244.3_154_rs157816	4.83	0.00067
ENSP00000217244.3_153	rs157816	ENSP00000217244.3_153_rs157816	4.83	9.69e-06
ENSP00000402311.1_9	rs17860118	ENSP00000402311.1_9_rs17860118	4.76	0.00629
ENSP00000402311.1_42	rs2229207	ENSP00000402311.1_42_rs2229207	4.712	0.000314
ENSP00000384309.2_18	rs2229207	ENSP00000384309.2_18_rs2229207	4.712	0.000314
ENSP00000371699.3_18	rs2229207	ENSP00000371699.3_18_rs2229207	4.712	0.000314
ENSP00000371673.2_18	rs2229207	ENSP00000371673.2_18_rs2229207	4.712	0.000314
ENSP00000343957.5_18	rs2229207	ENSP00000343957.5_18_rs2229207	4.712	0.000314
ENSP00000343289.3_18	rs2229207	ENSP00000343289.3_18_rs2229207	4.712	0.000314
ENSP00000388001.2_395	rs2660	ENSP00000388001.2_395_rs2660	4.653	0.000249
ENSP00000388001.2_389	rs2660	ENSP00000388001.2_389_rs2660	4.653	0.00112
ENSP00000202917.5_390	rs2660	ENSP00000202917.5_390_rs2660	4.653	0.000702
ENSP00000002596.5_201	rs1047385	ENSP00000002596.5_201_rs1047385	0.523	0.019
ENSP00000202917.5_390	rs1131476	ENSP00000202917.5_390_rs1131476	4.633	0.000702
ENSP00000003084.6_212	rs117548166	ENSP00000003084.6_212_rs117548166	0.147	0.024
ENSP00000488800.1_33	7:100166949	ENSP00000488800.1_33_7:100166949	4.568	0.000132
ENSP00000488800.1_26	7:100166949	ENSP00000488800.1_26_7:100166949	4.568	0.000764
ENSP00000488586.1_33	7:100166949	ENSP00000488586.1_33_7:100166949	4.568	0.000132
ENSP00000488586.1_26	7:100166949	ENSP00000488586.1_26_7:100166949	4.568	0.000764
ENSP00000487594.1_33	7:100166949	ENSP00000487594.1_33_7:100166949	4.568	0.000132
ENSP00000487594.1_26	7:100166949	ENSP00000487594.1_26_7:100166949	4.568	0.000764
ENSP00000414733.1_33	7:100166949	ENSP00000414733.1_33_7:100166949	4.568	0.000132
ENSP00000414733.1_26	7:100166949	ENSP00000414733.1_26_7:100166949	4.568	0.000764
ENSP00000400451.1_33	7:100166949	ENSP00000400451.1_33_7:100166949	4.568	0.000132
ENSP00000400451.1_26	7:100166949	ENSP00000400451.1_26_7:100166949	4.568	0.000764
ENSP00000399066.1_33	7:100166949	ENSP00000399066.1_33_7:100166949	4.568	0.000132
ENSP00000399066.1_26	7:100166949	ENSP00000399066.1_26_7:100166949	4.568	0.000764
ENSP00000353142.4_33	7:100166949	ENSP00000353142.4_33_7:100166949	4.568	0.000132
ENSP00000353142.4_26	7:100166949	ENSP00000353142.4_26_7:100166949	4.568	0.000764
ENSP00000356563.4_334	6:143485139	ENSP00000356563.4_334_6:143485139	4.525	0.00187
ENSP00000423373.1_273	rs3115232	ENSP00000423373.1_273_rs3115232	4.184	0.0015
ENSP00000264864.6_369	rs3115232	ENSP00000264864.6_369_rs3115232	4.184	0.0015
ENSP00000356917.2_35	1:162023402	ENSP00000356917.2_35_1:162023402	4.175	0.00021
ENSP00000294794.3_35	1:162023402	ENSP00000294794.3_35_1:162023402	4.175	0.00021
ENSP00000228928.7_931	rs1557866	ENSP00000228928.7_931_rs1557866	4.169	0.00318
ENSP00000441600.1_56	rs4987053	ENSP00000441600.1_56_rs4987053	4.166	0.000108
ENSP00000389336.1_35	rs4987053	ENSP00000389336.1_35_rs4987053	4.166	0.000108
ENSP00000379273.2_35	rs4987053	ENSP00000379273.2_35_rs4987053	4.166	0.000108
ENSP00000379271.2_35	rs4987053	ENSP00000379271.2_35_rs4987053	4.166	0.000108
ENSP00000350003.2_35	rs4987053	ENSP00000350003.2_35_rs4987053	4.166	0.000108
ENSP00000003084.6_212	rs1800502	ENSP00000003084.6_212_rs1800502	0.128	0.024
ENSP00000433203.1_531	19:10359299	ENSP00000433203.1_531_19:10359299	4.09	0.00079
ENSP00000432728.1_716	19:10359299	ENSP00000432728.1_716_19:10359299	4.09	0.00079
ENSP00000431885.1_716	19:10359299	ENSP00000431885.1_716_19:10359299	4.09	0.00079
ENSP00000264818.6_716	19:10359299	ENSP00000264818.6_716_19:10359299	4.09	0.00079
ENSP00000228928.7_451	rs2285932	ENSP00000228928.7_451_rs2285932	4.066	1.93e-05
ENSP00000228928.7_429	rs2285932	ENSP00000228928.7_429_rs2285932	4.066	0.000293
ENSP00000398708.3_125	rs73485183	ENSP00000398708.3_125_rs73485183	4.047	8.47e-06
ENSP00000308535.3_61	rs6700426	ENSP00000308535.3_61_rs6700426	4.04	0.000321
ENSP00000261416.7_71	rs147155126	ENSP00000261416.7_71_rs147155126	4.025	0.000493
ENSP00000261416.7_38	rs147155126	ENSP00000261416.7_38_rs147155126	4.025	0.000238
ENSP00000261416.7_26	rs147155126	ENSP00000261416.7_26_rs147155126	4.025	1.09e-05
ENSP00000401514.2_4055	3:52398786	ENSP00000401514.2_4055_3:52398786	4.012	0.000706
ENSP00000438508.1_496	rs76646638	ENSP00000438508.1_496_rs76646638	3.919	0.00132
ENSP00000414510.2_929	rs76646638	ENSP00000414510.2_929_rs76646638	3.919	0.00132
ENSP00000396024.1_936	rs76646638	ENSP00000396024.1_936_rs76646638	3.919	0.00132
ENSP00000356224.5_929	rs76646638	ENSP00000356224.5_929_rs76646638	3.919	0.00132
ENSP00000356222.4_929	rs76646638	ENSP00000356222.4_929_rs76646638	3.919	0.00132
ENSP00000356217.3_919	rs76646638	ENSP00000356217.3_919_rs76646638	3.919	0.00132
ENSP00000400773.1_162	rs141073701	ENSP00000400773.1_162_rs141073701	3.903	3.11e-05
ENSP00000384613.1_154	rs141073701	ENSP00000384613.1_154_rs141073701	3.903	3.11e-05
ENSP00000370542.1_154	rs141073701	ENSP00000370542.1_154_rs141073701	3.903	3.11e-05
ENSP00000254351.4_154	rs141073701	ENSP00000254351.4_154_rs141073701	3.903	3.11e-05
ENSP00000326200.4_587	rs13081846	ENSP00000326200.4_587_rs13081846	3.901	0.000184
ENSP00000326200.4_586	rs13081846	ENSP00000326200.4_586_rs13081846	3.901	0.000824
ENSP00000326200.4_579	rs13081846	ENSP00000326200.4_579_rs13081846	3.901	0.00305
ENSP00000466181.1_155	rs144495330	ENSP00000466181.1_155_rs144495330	3.893	0.000155
ENSP00000246532.1_155	rs144495330	ENSP00000246532.1_155_rs144495330	3.893	0.000155
ENSP00000365011.3_35	9:88991066	ENSP00000365011.3_35_9:88991066	3.879	0.00394
ENSP00000482471.1_81	rs114203351	ENSP00000482471.1_81_rs114203351	3.875	0.000299
ENSP00000003084.6_237	rs1800502	ENSP00000003084.6_237_rs1800502	0.128	0.156
ENSP00000479730.1_90	rs114203351	ENSP00000479730.1_90_rs114203351	3.875	0.00473
ENSP00000003084.6_762	rs150157202	ENSP00000003084.6_762_rs150157202	0.035	0.208
ENSP00000003302.4_178	rs370392281	ENSP00000003302.4_178_rs370392281	0.238	0.0572
ENSP00000003302.4_826	rs61760222	ENSP00000003302.4_826_rs61760222	0.422	0.0183
ENSP00000433203.1_211	rs2304256	ENSP00000433203.1_211_rs2304256	3.858	0.000345
ENSP00000433203.1_174	rs2304256	ENSP00000433203.1_174_rs2304256	3.858	0.000407
ENSP00000432728.1_396	rs2304256	ENSP00000432728.1_396_rs2304256	3.858	0.000345
ENSP00000432728.1_359	rs2304256	ENSP00000432728.1_359_rs2304256	3.858	0.000407
ENSP00000431885.1_396	rs2304256	ENSP00000431885.1_396_rs2304256	3.858	0.000345
ENSP00000431885.1_359	rs2304256	ENSP00000431885.1_359_rs2304256	3.858	0.000407
ENSP00000264818.6_396	rs2304256	ENSP00000264818.6_396_rs2304256	3.858	0.000345
ENSP00000264818.6_359	rs2304256	ENSP00000264818.6_359_rs2304256	3.858	0.000407
ENSP00000365777.1_610	rs35737219	ENSP00000365777.1_610_rs35737219	3.857	0.00355
ENSP00000365775.3_610	rs35737219	ENSP00000365775.3_610_rs35737219	3.857	0.00355
ENSP00000365770.1_651	rs35737219	ENSP00000365770.1_651_rs35737219	3.857	0.00355
ENSP00000365767.3_651	rs35737219	ENSP00000365767.3_651_rs35737219	3.857	0.00355
ENSP00000371502.3_1758	16:3729611	ENSP00000371502.3_1758_16:3729611	3.817	0.000742
ENSP00000371502.3_1743	16:3729611	ENSP00000371502.3_1743_16:3729611	3.817	0.00143
ENSP00000371502.3_1735	16:3729611	ENSP00000371502.3_1735_16:3729611	3.817	0.000284
ENSP00000262367.5_1796	16:3729611	ENSP00000262367.5_1796_16:3729611	3.817	0.000742
ENSP00000262367.5_1781	16:3729611	ENSP00000262367.5_1781_16:3729611	3.817	0.00143
ENSP00000262367.5_1773	16:3729611	ENSP00000262367.5_1773_16:3729611	3.817	0.000284
ENSP00000004531.10_441	8:17558287	ENSP00000004531.10_441_8:17558287	0.85	0.0209
ENSP00000004531.10_441	rs74514270	ENSP00000004531.10_441_rs74514270	0.319	0.0209
ENSP00000005082.9_260	11:3360139	ENSP00000005082.9_260_11:3360139	0.193	0.0547
ENSP00000005180.4_36	rs41463245	ENSP00000005180.4_36_rs41463245	0.667	0.0548
ENSP00000005180.4_36	rs2240478	ENSP00000005180.4_36_rs2240478	0.154	0.0548
ENSP00000482471.1_60	rs57223080	ENSP00000482471.1_60_rs57223080	3.799	3.33e-05
ENSP00000296137.2_979	rs13079478	ENSP00000296137.2_979_rs13079478	11.761	0.036
ENSP00000479730.1_60	rs57223080	ENSP00000479730.1_60_rs57223080	3.799	3.33e-05
ENSP00000425961.1_74	rs3733303	ENSP00000425961.1_74_rs3733303	3.757	0.000177
ENSP00000423858.1_59	rs3733303	ENSP00000423858.1_59_rs3733303	3.757	0.000177
ENSP00000005259.4_211	7:107613453	ENSP00000005259.4_211_7:107613453	0.532	0.0129
ENSP00000005259.4_211	rs59650878	ENSP00000005259.4_211_rs59650878	0.063	0.0129
ENSP00000005284.4_290	16:24361836	ENSP00000005284.4_290_16:24361836	0.279	0.022
ENSP00000005286.4_163	rs79330054	ENSP00000005286.4_163_rs79330054	0.525	0.214
ENSP00000248701.4_24	rs3733303	ENSP00000248701.4_24_rs3733303	3.757	0.000177
ENSP00000445753.1_1125	rs5744886	ENSP00000445753.1_1125_rs5744886	3.737	0.00521
ENSP00000445753.1_1115	rs5744886	ENSP00000445753.1_1115_rs5744886	3.737	0.00016
ENSP00000322570.5_1152	rs5744886	ENSP00000322570.5_1152_rs5744886	3.737	0.00521
ENSP00000322570.5_1142	rs5744886	ENSP00000322570.5_1142_rs5744886	3.737	0.00016
ENSP00000361730.2_1806	rs56046707	ENSP00000361730.2_1806_rs56046707	3.734	0.00755
ENSP00000252050.4_1840	rs56046707	ENSP00000252050.4_1840_rs56046707	3.734	2.81e-05
ENSP00000252050.4_1806	rs56046707	ENSP00000252050.4_1806_rs56046707	3.734	0.00755
ENSP00000433203.1_5	rs34725611	ENSP00000433203.1_5_rs34725611	3.699	0.00661
ENSP00000432728.1_190	rs34725611	ENSP00000432728.1_190_rs34725611	3.699	0.00661
ENSP00000431885.1_190	rs34725611	ENSP00000431885.1_190_rs34725611	3.699	0.00661
ENSP00000264818.6_190	rs34725611	ENSP00000264818.6_190_rs34725611	3.699	0.00661
ENSP00000005286.4_163	rs180968764	ENSP00000005286.4_163_rs180968764	0.454	0.214
ENSP00000005286.4_163	11:60927829	ENSP00000005286.4_163_11:60927829	0.283	0.214
ENSP00000005286.4_163	rs575955	ENSP00000005286.4_163_rs575955	0.278	0.214
ENSP00000296137.2_979	rs13059238	ENSP00000296137.2_979_rs13059238	11.312	0.036
ENSP00000296137.2_320	rs13071283	ENSP00000296137.2_320_rs13071283	10.462	0.044
ENSP00000361730.2_2061	6:43216537	ENSP00000361730.2_2061_6:43216537	3.684	0.000126
ENSP00000361730.2_2030	6:43216537	ENSP00000361730.2_2030_6:43216537	3.684	2.69e-05
ENSP00000005286.4_543	rs2469884	ENSP00000005286.4_543_rs2469884	0.006	0.0521
ENSP00000005286.4_543	rs7715	ENSP00000005286.4_543_rs7715	0.003	0.0521
ENSP00000252050.4_2089	6:43216537	ENSP00000252050.4_2089_6:43216537	3.684	0.000126
ENSP00000252050.4_2058	6:43216537	ENSP00000252050.4_2058_6:43216537	3.684	2.69e-05
ENSP00000394537.1_489	rs142891193	ENSP00000394537.1_489_rs142891193	3.678	0.000973
ENSP00000273317.4_489	rs142891193	ENSP00000273317.4_489_rs142891193	3.678	0.000973
ENSP00000483331.2_418	rs9940825	ENSP00000483331.2_418_rs9940825	3.677	0.000118
ENSP00000405002.2_418	rs9940825	ENSP00000405002.2_418_rs9940825	3.677	0.000118
ENSP00000205557.7_418	rs9940825	ENSP00000205557.7_418_rs9940825	3.677	0.000118
ENSP00000485838.1_54	19:14411247	ENSP00000485838.1_54_19:14411247	3.658	1.88e-05
ENSP00000467911.1_177	19:14411247	ENSP00000467911.1_177_19:14411247	3.658	1.88e-05
ENSP00000467862.1_166	19:14411247	ENSP00000467862.1_166_19:14411247	3.658	1.88e-05
ENSP00000467411.1_142	19:14411247	ENSP00000467411.1_142_19:14411247	3.658	1.88e-05
ENSP00000392929.2_166	19:14411247	ENSP00000392929.2_166_19:14411247	3.658	1.88e-05
ENSP00000322749.8_166	19:14411247	ENSP00000322749.8_166_19:14411247	3.658	1.88e-05
ENSP00000242776.3_166	19:14411247	ENSP00000242776.3_166_19:14411247	3.658	1.88e-05
ENSP00000482466.1_208	rs548522707	ENSP00000482466.1_208_rs548522707	3.657	2.91e-06
ENSP00000479567.1_208	rs548522707	ENSP00000479567.1_208_rs548522707	3.657	2.91e-06
ENSP00000465500.1_208	rs548522707	ENSP00000465500.1_208_rs548522707	3.657	2.91e-06
ENSP00000362291.3_373	rs41273142	ENSP00000362291.3_373_rs41273142	3.657	7.3e-05
ENSP00000362291.3_343	rs41273142	ENSP00000362291.3_343_rs41273142	3.657	0.00152
ENSP00000362291.3_334	rs41273142	ENSP00000362291.3_334_rs41273142	3.657	0.000213
ENSP00000362291.3_305	rs41273142	ENSP00000362291.3_305_rs41273142	3.657	0.00155
ENSP00000344794.5_476	rs41273142	ENSP00000344794.5_476_rs41273142	3.657	7.3e-05
ENSP00000344794.5_446	rs41273142	ENSP00000344794.5_446_rs41273142	3.657	0.00152
ENSP00000344794.5_437	rs41273142	ENSP00000344794.5_437_rs41273142	3.657	0.000213
ENSP00000344794.5_408	rs41273142	ENSP00000344794.5_408_rs41273142	3.657	0.00155
ENSP00000005558.4_185	rs559883546	ENSP00000005558.4_185_rs559883546	0.586	0.129
ENSP00000005558.4_185	rs34627083	ENSP00000005558.4_185_rs34627083	0.126	0.129
ENSP00000202917.5_384	12:112919388	ENSP00000202917.5_384_12:112919388	5.769	0.194
ENSP00000483331.2_418	16:16198126	ENSP00000483331.2_418_16:16198126	3.603	0.000118
ENSP00000405002.2_418	16:16198126	ENSP00000405002.2_418_16:16198126	3.603	0.000118
ENSP00000205557.7_418	16:16198126	ENSP00000205557.7_418_16:16198126	3.603	0.000118
ENSP00000452556.2_15	rs45562437	ENSP00000452556.2_15_rs45562437	3.602	0.00554
ENSP00000005995.3_113	rs2074906	ENSP00000005995.3_113_rs2074906	0.067	0.0715
ENSP00000005995.3_159	rs2074906	ENSP00000005995.3_159_rs2074906	0.067	0.353
ENSP00000202917.5_384	rs2660	ENSP00000202917.5_384_rs2660	4.653	0.194
ENSP00000006251.7_122	rs546789879	ENSP00000006251.7_122_rs546789879	0.225	0.133
ENSP00000006251.7_122	rs144139805	ENSP00000006251.7_122_rs144139805	0.182	0.133
ENSP00000477392.1_126	rs7667914	ENSP00000477392.1_126_rs7667914	3.594	0.00125
ENSP00000476408.2_94	rs7667914	ENSP00000476408.2_94_rs7667914	3.594	0.00125
ENSP00000427257.1_162	rs34297786	ENSP00000427257.1_162_rs34297786	3.588	0.000124
ENSP00000427257.1_126	rs34297786	ENSP00000427257.1_126_rs34297786	3.588	1.25e-05
ENSP00000325491.8_238	rs34297786	ENSP00000325491.8_238_rs34297786	3.588	0.000124
ENSP00000325491.8_202	rs34297786	ENSP00000325491.8_202_rs34297786	3.588	1.25e-05
ENSP00000274432.8_238	rs34297786	ENSP00000274432.8_238_rs34297786	3.588	0.000124
ENSP00000274432.8_202	rs34297786	ENSP00000274432.8_202_rs34297786	3.588	1.25e-05
ENSP00000483679.2_149	12:112987349	ENSP00000483679.2_149_12:112987349	3.536	0.00389
ENSP00000411763.2_166	12:112987349	ENSP00000411763.2_166_12:112987349	3.536	0.00415
ENSP00000411763.2_130	12:112987349	ENSP00000411763.2_130_12:112987349	3.536	8.35e-05
ENSP00000411763.2_121	12:112987349	ENSP00000411763.2_121_12:112987349	3.536	1.69e-05
ENSP00000376362.3_130	12:112987349	ENSP00000376362.3_130_12:112987349	3.536	8.35e-05
ENSP00000376362.3_121	12:112987349	ENSP00000376362.3_121_12:112987349	3.536	1.69e-05
ENSP00000342278.4_130	12:112987349	ENSP00000342278.4_130_12:112987349	3.536	8.35e-05
ENSP00000342278.4_121	12:112987349	ENSP00000342278.4_121_12:112987349	3.536	1.69e-05
ENSP00000422327.1_566	rs3138360	ENSP00000422327.1_566_rs3138360	3.493	3.53e-05
ENSP00000453284.1_40	rs7168753	ENSP00000453284.1_40_rs7168753	3.488	0.00424
ENSP00000160262.3_28	rs3176768	ENSP00000160262.3_28_rs3176768	3.486	0.00196
ENSP00000160262.3_28	rs3176767	ENSP00000160262.3_28_rs3176767	3.458	0.00196
ENSP00000361730.2_2275	rs112422722	ENSP00000361730.2_2275_rs112422722	3.442	0.00939
ENSP00000252050.4_2303	rs112422722	ENSP00000252050.4_2303_rs112422722	3.442	0.00939
ENSP00000371923.3_1768	rs77593247	ENSP00000371923.3_1768_rs77593247	3.41	1.07e-05
ENSP00000468060.1_307	rs149464644	ENSP00000468060.1_307_rs149464644	3.397	0.00105
ENSP00000467614.1_282	rs149464644	ENSP00000467614.1_282_rs149464644	3.397	0.00105
ENSP00000467278.1_314	rs149464644	ENSP00000467278.1_314_rs149464644	3.397	0.00105
ENSP00000466044.1_306	rs149464644	ENSP00000466044.1_306_rs149464644	3.397	0.00105
ENSP00000262633.3_336	rs149464644	ENSP00000262633.3_336_rs149464644	3.397	0.00105
ENSP00000419009.1_89	rs3070526	ENSP00000419009.1_89_rs3070526	3.386	7.87e-05
ENSP00000006251.7_122	rs76065533	ENSP00000006251.7_122_rs76065533	0.075	0.133
ENSP00000418185.1_89	rs3070526	ENSP00000418185.1_89_rs3070526	3.386	7.87e-05
ENSP00000006251.7_161	22:44732408	ENSP00000006251.7_161_22:44732408	0.617	0.0119
ENSP00000342510.3_89	rs3070526	ENSP00000342510.3_89_rs3070526	3.386	7.87e-05
ENSP00000006251.7_161	rs8141631	ENSP00000006251.7_161_rs8141631	0.116	0.0119
ENSP00000006251.7_176	22:44732408	ENSP00000006251.7_176_22:44732408	0.617	0.0571
ENSP00000332488.5_494	rs12185268	ENSP00000332488.5_494_rs12185268	3.386	8.82e-05
ENSP00000332488.5_491	rs12185268	ENSP00000332488.5_491_rs12185268	3.386	3.35e-06
ENSP00000006251.7_176	rs8141631	ENSP00000006251.7_176_rs8141631	0.116	0.0571
ENSP00000332488.5_465	rs12185268	ENSP00000332488.5_465_rs12185268	3.386	5.84e-06
ENSP00000427189.1_275	rs3217628	ENSP00000427189.1_275_rs3217628	3.382	1e-06
ENSP00000427189.1_259	rs3217628	ENSP00000427189.1_259_rs3217628	3.382	0.00174
ENSP00000423252.1_261	rs3217628	ENSP00000423252.1_261_rs3217628	3.382	1e-06
ENSP00000423252.1_245	rs3217628	ENSP00000423252.1_245_rs3217628	3.382	0.00174
ENSP00000421914.1_201	rs3217628	ENSP00000421914.1_201_rs3217628	3.382	1e-06
ENSP00000421914.1_185	rs3217628	ENSP00000421914.1_185_rs3217628	3.382	0.00174
ENSP00000421562.1_289	rs3217628	ENSP00000421562.1_289_rs3217628	3.382	1e-06
ENSP00000421562.1_273	rs3217628	ENSP00000421562.1_273_rs3217628	3.382	0.00174
ENSP00000378450.2_289	rs3217628	ENSP00000378450.2_289_rs3217628	3.382	1e-06
ENSP00000378450.2_273	rs3217628	ENSP00000378450.2_273_rs3217628	3.382	0.00174
ENSP00000264344.5_615	rs3217628	ENSP00000264344.5_615_rs3217628	3.382	1e-06
ENSP00000264344.5_599	rs3217628	ENSP00000264344.5_599_rs3217628	3.382	0.00174
ENSP00000431449.1_49	rs8006969	ENSP00000431449.1_49_rs8006969	3.38	0.00224
ENSP00000006275.3_93	19:45165034	ENSP00000006275.3_93_19:45165034	0.311	0.012
ENSP00000383431.1_406	rs5748766	ENSP00000383431.1_406_rs5748766	3.364	2.14e-05
ENSP00000356481.3_437	rs148021294	ENSP00000356481.3_437_rs148021294	3.363	9.77e-05
ENSP00000475725.1_188	19:880081	ENSP00000475725.1_188_19:880081	3.357	6.75e-06
ENSP00000475725.1_184	19:880081	ENSP00000475725.1_184_19:880081	3.357	0.00011
ENSP00000475725.1_154	19:880081	ENSP00000475725.1_154_19:880081	3.357	0.00787
ENSP00000475528.1_434	19:880081	ENSP00000475528.1_434_19:880081	3.357	6.75e-06
ENSP00000475528.1_430	19:880081	ENSP00000475528.1_430_19:880081	3.357	0.00011
ENSP00000475528.1_400	19:880081	ENSP00000475528.1_400_19:880081	3.357	0.00787
ENSP00000466868.1_434	19:880081	ENSP00000466868.1_434_19:880081	3.357	6.75e-06
ENSP00000466868.1_430	19:880081	ENSP00000466868.1_430_19:880081	3.357	0.00011
ENSP00000466868.1_400	19:880081	ENSP00000466868.1_400_19:880081	3.357	0.00787
ENSP00000465762.1_290	19:880081	ENSP00000465762.1_290_19:880081	3.357	6.75e-06
ENSP00000465762.1_286	19:880081	ENSP00000465762.1_286_19:880081	3.357	0.00011
ENSP00000465762.1_256	19:880081	ENSP00000465762.1_256_19:880081	3.357	0.00787
ENSP00000379153.1_434	19:880081	ENSP00000379153.1_434_19:880081	3.357	6.75e-06
ENSP00000379153.1_430	19:880081	ENSP00000379153.1_430_19:880081	3.357	0.00011
ENSP00000379153.1_400	19:880081	ENSP00000379153.1_400_19:880081	3.357	0.00787
ENSP00000325612.1_434	19:880081	ENSP00000325612.1_434_19:880081	3.357	6.75e-06
ENSP00000325612.1_430	19:880081	ENSP00000325612.1_430_19:880081	3.357	0.00011
ENSP00000325612.1_400	19:880081	ENSP00000325612.1_400_19:880081	3.357	0.00787
ENSP00000308528.4_434	19:880081	ENSP00000308528.4_434_19:880081	3.357	6.75e-06
ENSP00000308528.4_430	19:880081	ENSP00000308528.4_430_19:880081	3.357	0.00011
ENSP00000308528.4_400	19:880081	ENSP00000308528.4_400_19:880081	3.357	0.00787
ENSP00000356386.2_528	rs3795341	ENSP00000356386.2_528_rs3795341	3.356	0.000162
ENSP00000251424.4_282	rs3795341	ENSP00000251424.4_282_rs3795341	3.356	0.000162
ENSP00000467038.1_556	18:13052829	ENSP00000467038.1_556_18:13052829	3.351	0.000117
ENSP00000466258.1_758	18:13052829	ENSP00000466258.1_758_18:13052829	3.351	0.000117
ENSP00000427550.1_1017	18:13052829	ENSP00000427550.1_1017_18:13052829	3.351	0.000117
ENSP00000423147.1_617	18:13052829	ENSP00000423147.1_617_18:13052829	3.351	0.000117
ENSP00000317156.9_542	18:13052829	ENSP00000317156.9_542_18:13052829	3.351	0.000117
ENSP00000358458.3_140	rs1627787	ENSP00000358458.3_140_rs1627787	3.346	0.000137
ENSP00000006275.3_93	rs73564232	ENSP00000006275.3_93_rs73564232	0.117	0.012
ENSP00000364164.1_228	11:124023815	ENSP00000364164.1_228_11:124023815	3.336	0.00119
ENSP00000379441.4_19	5:79236580	ENSP00000379441.4_19_5:79236580	3.333	0.000112
ENSP00000006658.6_172	17:50549017	ENSP00000006658.6_172_17:50549017	0.685	0.0192
ENSP00000006658.6_172	rs8077323	ENSP00000006658.6_172_rs8077323	0.535	0.0192
ENSP00000445753.1_1469	12:132643363	ENSP00000445753.1_1469_12:132643363	3.307	0.000168
ENSP00000445753.1_1448	12:132643363	ENSP00000445753.1_1448_12:132643363	3.307	0.00226
ENSP00000322570.5_1496	12:132643363	ENSP00000322570.5_1496_12:132643363	3.307	0.000168
ENSP00000322570.5_1475	12:132643363	ENSP00000322570.5_1475_12:132643363	3.307	0.00226
ENSP00000006658.6_172	rs8077316	ENSP00000006658.6_172_rs8077316	0.511	0.0192
ENSP00000006658.6_172	rs117351904	ENSP00000006658.6_172_rs117351904	0.09	0.0192
ENSP00000006658.6_468	rs139980663	ENSP00000006658.6_468_rs139980663	0.548	0.0159
ENSP00000006658.6_468	rs9913430	ENSP00000006658.6_468_rs9913430	0.517	0.0159
ENSP00000006658.6_673	rs739924	ENSP00000006658.6_673_rs739924	0.525	0.0153
ENSP00000007264.2_209	rs57753356	ENSP00000007264.2_209_rs57753356	0.714	0.0168
ENSP00000007264.2_209	rs55658005	ENSP00000007264.2_209_rs55658005	0.714	0.0168
ENSP00000007264.2_209	rs3751672	ENSP00000007264.2_209_rs3751672	0.202	0.0168
ENSP00000007264.2_245	rs55658005	ENSP00000007264.2_245_rs55658005	0.714	0.0515
ENSP00000007264.2_245	rs3751672	ENSP00000007264.2_245_rs3751672	0.202	0.0515
ENSP00000007264.2_245	rs61745562	ENSP00000007264.2_245_rs61745562	0.053	0.0515
ENSP00000007390.2_37	rs28541713	ENSP00000007390.2_37_rs28541713	0.035	0.239
ENSP00000332488.5_267	17:45845576	ENSP00000332488.5_267_17:45845576	3.304	0.00122
ENSP00000332488.5_214	17:45845576	ENSP00000332488.5_214_17:45845576	3.304	0.00716
ENSP00000428113.1_275	rs3217296	ENSP00000428113.1_275_rs3217296	3.299	0.000208
ENSP00000411099.2_323	rs3217296	ENSP00000411099.2_323_rs3217296	3.299	0.000208
ENSP00000409222.2_227	rs3217296	ENSP00000409222.2_227_rs3217296	3.299	0.000208
ENSP00000387313.2_323	rs3217296	ENSP00000387313.2_323_rs3217296	3.299	0.000208
ENSP00000354089.3_344	rs3217296	ENSP00000354089.3_344_rs3217296	3.299	0.000208
ENSP00000254337.5_117	rs1056143	ENSP00000254337.5_117_rs1056143	3.29	0.000103
ENSP00000361730.2_2196	rs6917902	ENSP00000361730.2_2196_rs6917902	3.284	0.00681
ENSP00000252050.4_2224	rs6917902	ENSP00000252050.4_2224_rs6917902	3.284	0.00681
ENSP00000454127.1_59	15:77025643	ENSP00000454127.1_59_15:77025643	3.272	0.00153
ENSP00000453531.1_93	15:77025643	ENSP00000453531.1_93_15:77025643	3.272	0.00153
ENSP00000453382.1_47	15:77025643	ENSP00000453382.1_47_15:77025643	3.272	0.00153
ENSP00000453372.1_93	15:77025643	ENSP00000453372.1_93_15:77025643	3.272	0.00153
ENSP00000453268.1_158	15:77025643	ENSP00000453268.1_158_15:77025643	3.272	0.00153
ENSP00000453218.1_84	15:77025643	ENSP00000453218.1_84_15:77025643	3.272	0.00153
ENSP00000452986.1_158	15:77025643	ENSP00000452986.1_158_15:77025643	3.272	0.00153
ENSP00000452746.1_93	15:77025643	ENSP00000452746.1_93_15:77025643	3.272	0.00153
ENSP00000452743.1_93	15:77025643	ENSP00000452743.1_93_15:77025643	3.272	0.00153
ENSP00000368914.3_93	15:77025643	ENSP00000368914.3_93_15:77025643	3.272	0.00153
ENSP00000463256.1_98	rs118144387	ENSP00000463256.1_98_rs118144387	3.271	0.000154
ENSP00000467141.1_5898	rs376726021	ENSP00000467141.1_5898_rs376726021	3.267	2.09e-05
ENSP00000465570.1_5581	rs376726021	ENSP00000465570.1_5581_rs376726021	3.267	2.09e-05
ENSP00000396111.2_199	rs62542743	ENSP00000396111.2_199_rs62542743	3.267	0.000539
ENSP00000343764.6_4654	rs376726021	ENSP00000343764.6_4654_rs376726021	3.267	2.09e-05
ENSP00000446375.1_169	rs112928637	ENSP00000446375.1_169_rs112928637	3.259	0.00377
ENSP00000446375.1_160	rs112928637	ENSP00000446375.1_160_rs112928637	3.259	0.000443
ENSP00000296145.5_185	rs112928637	ENSP00000296145.5_185_rs112928637	3.259	0.00377
ENSP00000296145.5_176	rs112928637	ENSP00000296145.5_176_rs112928637	3.259	0.000443
ENSP00000387683.1_405	rs146890806	ENSP00000387683.1_405_rs146890806	3.255	6.45e-05
ENSP00000387683.1_390	rs146890806	ENSP00000387683.1_390_rs146890806	3.255	3.82e-05
ENSP00000373697.3_1253	rs377250685	ENSP00000373697.3_1253_rs377250685	3.242	0.000384
ENSP00000373696.4_1571	rs377250685	ENSP00000373696.4_1571_rs377250685	3.242	0.000384
ENSP00000283943.4_1523	rs377250685	ENSP00000283943.4_1523_rs377250685	3.242	0.000384
ENSP00000400687.1_54	12:124341916	ENSP00000400687.1_54_12:124341916	3.24	0.000993
ENSP00000400687.1_52	12:124341916	ENSP00000400687.1_52_12:124341916	3.24	0.00254
ENSP00000400687.1_12	12:124341916	ENSP00000400687.1_12_12:124341916	3.24	4.21e-05
ENSP00000400281.2_1695	12:124341916	ENSP00000400281.2_1695_12:124341916	3.24	0.000993
ENSP00000400281.2_1693	12:124341916	ENSP00000400281.2_1693_12:124341916	3.24	0.00254
ENSP00000400281.2_1653	12:124341916	ENSP00000400281.2_1653_12:124341916	3.24	4.21e-05
ENSP00000385618.3_1253	12:124341916	ENSP00000385618.3_1253_12:124341916	3.24	0.000993
ENSP00000385618.3_1251	12:124341916	ENSP00000385618.3_1251_12:124341916	3.24	0.00254
ENSP00000385618.3_1211	12:124341916	ENSP00000385618.3_1211_12:124341916	3.24	4.21e-05
ENSP00000384202.1_1695	12:124341916	ENSP00000384202.1_1695_12:124341916	3.24	0.000993
ENSP00000384202.1_1693	12:124341916	ENSP00000384202.1_1693_12:124341916	3.24	0.00254
ENSP00000384202.1_1653	12:124341916	ENSP00000384202.1_1653_12:124341916	3.24	4.21e-05
ENSP00000384018.1_1705	12:124341916	ENSP00000384018.1_1705_12:124341916	3.24	0.000993
ENSP00000384018.1_1703	12:124341916	ENSP00000384018.1_1703_12:124341916	3.24	0.00254
ENSP00000384018.1_1663	12:124341916	ENSP00000384018.1_1663_12:124341916	3.24	4.21e-05
ENSP00000348551.4_1270	12:124341916	ENSP00000348551.4_1270_12:124341916	3.24	0.000993
ENSP00000348551.4_1268	12:124341916	ENSP00000348551.4_1268_12:124341916	3.24	0.00254
ENSP00000348551.4_1228	12:124341916	ENSP00000348551.4_1228_12:124341916	3.24	4.21e-05
ENSP00000472911.1_88	rs150851211	ENSP00000472911.1_88_rs150851211	3.237	0.000173
ENSP00000472911.1_60	rs150851211	ENSP00000472911.1_60_rs150851211	3.237	0.00034
ENSP00000472911.1_36	rs150851211	ENSP00000472911.1_36_rs150851211	3.237	0.00123
ENSP00000439435.1_318	rs150851211	ENSP00000439435.1_318_rs150851211	3.237	0.000173
ENSP00000439435.1_290	rs150851211	ENSP00000439435.1_290_rs150851211	3.237	0.00034
ENSP00000439435.1_266	rs150851211	ENSP00000439435.1_266_rs150851211	3.237	0.00123
ENSP00000395055.2_318	rs150851211	ENSP00000395055.2_318_rs150851211	3.237	0.000173
ENSP00000395055.2_290	rs150851211	ENSP00000395055.2_290_rs150851211	3.237	0.00034
ENSP00000395055.2_266	rs150851211	ENSP00000395055.2_266_rs150851211	3.237	0.00123
ENSP00000243643.3_318	rs150851211	ENSP00000243643.3_318_rs150851211	3.237	0.000173
ENSP00000243643.3_290	rs150851211	ENSP00000243643.3_290_rs150851211	3.237	0.00034
ENSP00000243643.3_266	rs150851211	ENSP00000243643.3_266_rs150851211	3.237	0.00123
ENSP00000007390.2_37	rs373656284	ENSP00000007390.2_37_rs373656284	0.022	0.239
ENSP00000464244.1_58	17:18093832	ENSP00000464244.1_58_17:18093832	3.211	2e-07
ENSP00000464076.1_58	17:18093832	ENSP00000464076.1_58_17:18093832	3.211	2e-07
ENSP00000464004.1_58	17:18093832	ENSP00000464004.1_58_17:18093832	3.211	2e-07
ENSP00000463522.1_58	17:18093832	ENSP00000463522.1_58_17:18093832	3.211	2e-07
ENSP00000463436.1_58	17:18093832	ENSP00000463436.1_58_17:18093832	3.211	2e-07
ENSP00000463268.1_58	17:18093832	ENSP00000463268.1_58_17:18093832	3.211	2e-07
ENSP00000463256.1_58	17:18093832	ENSP00000463256.1_58_17:18093832	3.211	2e-07
ENSP00000462978.1_58	17:18093832	ENSP00000462978.1_58_17:18093832	3.211	2e-07
ENSP00000462060.1_58	17:18093832	ENSP00000462060.1_58_17:18093832	3.211	2e-07
ENSP00000379076.4_58	17:18093832	ENSP00000379076.4_58_17:18093832	3.211	2e-07
ENSP00000225729.3_58	17:18093832	ENSP00000225729.3_58_17:18093832	3.211	2e-07
ENSP00000430881.1_456	rs67692077	ENSP00000430881.1_456_rs67692077	3.21	2.12e-05
ENSP00000430175.1_456	rs67692077	ENSP00000430175.1_456_rs67692077	3.21	2.12e-05
ENSP00000428896.1_456	rs67692077	ENSP00000428896.1_456_rs67692077	3.21	2.12e-05
ENSP00000007414.3_300	17:47816529	ENSP00000007414.3_300_17:47816529	0.577	0.0485
ENSP00000007414.3_300	rs17773860	ENSP00000007414.3_300_rs17773860	0.14	0.0485
ENSP00000359270.4_456	rs67692077	ENSP00000359270.4_456_rs67692077	3.21	2.12e-05
ENSP00000007414.3_92	17:47819106	ENSP00000007414.3_92_17:47819106	0.327	0.0602
ENSP00000210633.3_456	rs67692077	ENSP00000210633.3_456_rs67692077	3.21	2.12e-05
ENSP00000420452.1_191	14:77484422	ENSP00000420452.1_191_14:77484422	3.209	9.59e-05
ENSP00000420452.1_157	14:77484422	ENSP00000420452.1_157_14:77484422	3.209	0.000145
ENSP00000007414.3_92	rs878171	ENSP00000007414.3_92_rs878171	0.008	0.0602
ENSP00000341490.4_191	14:77484422	ENSP00000341490.4_191_14:77484422	3.209	9.59e-05
ENSP00000341490.4_157	14:77484422	ENSP00000341490.4_157_14:77484422	3.209	0.000145
ENSP00000202917.5_384	rs1131476	ENSP00000202917.5_384_rs1131476	4.633	0.194
ENSP00000319814.4_295	rs8192708	ENSP00000319814.4_295_rs8192708	3.209	3.15e-05
ENSP00000466985.2_7	rs17069506	ENSP00000466985.2_7_rs17069506	3.204	0.000115
ENSP00000466883.2_78	rs17069506	ENSP00000466883.2_78_rs17069506	3.204	2.89e-05
ENSP00000466462.2_78	rs17069506	ENSP00000466462.2_78_rs17069506	3.204	2.89e-05
ENSP00000403222.1_115	3:48964844	ENSP00000403222.1_115_3:48964844	3.201	6.67e-05
ENSP00000399788.1_115	3:48964844	ENSP00000399788.1_115_3:48964844	3.201	6.67e-05
ENSP00000348769.4_115	3:48964844	ENSP00000348769.4_115_3:48964844	3.201	6.67e-05
ENSP00000489161.1_297	rs543080023	ENSP00000489161.1_297_rs543080023	3.196	0.00884
ENSP00000363827.3_3913	rs543080023	ENSP00000363827.3_3913_rs543080023	3.196	0.00884
ENSP00000405434.2_414	7:102913156	ENSP00000405434.2_414_7:102913156	3.194	6.24e-06
ENSP00000321927.4_324	7:102913156	ENSP00000321927.4_324_7:102913156	3.194	6.24e-06
ENSP00000392423.1_1552	rs114614718	ENSP00000392423.1_1552_rs114614718	3.193	3.9e-05
ENSP00000392423.1_1534	rs114614718	ENSP00000392423.1_1534_rs114614718	3.193	0.000623
ENSP00000388446.3_1552	rs114614718	ENSP00000388446.3_1552_rs114614718	3.193	3.9e-05
ENSP00000388446.3_1534	rs114614718	ENSP00000388446.3_1534_rs114614718	3.193	0.000623
ENSP00000345694.5_1552	rs114614718	ENSP00000345694.5_1552_rs114614718	3.193	3.9e-05
ENSP00000345694.5_1534	rs114614718	ENSP00000345694.5_1534_rs114614718	3.193	0.000623
ENSP00000007722.7_626	17:50076560	ENSP00000007722.7_626_17:50076560	0.378	0.0131
ENSP00000007722.7_626	rs3216895	ENSP00000007722.7_626_rs3216895	0.356	0.0131
ENSP00000007722.7_626	17:50076512	ENSP00000007722.7_626_17:50076512	0.284	0.0131
ENSP00000007722.7_643	rs11545792	ENSP00000007722.7_643_rs11545792	0.438	0.101
ENSP00000007722.7_643	rs138215272	ENSP00000007722.7_643_rs138215272	0.203	0.101
ENSP00000007722.7_728	rs2230392	ENSP00000007722.7_728_rs2230392	0.915	0.0154
ENSP00000007722.7_737	rs2230392	ENSP00000007722.7_737_rs2230392	0.915	0.0298
ENSP00000007735.3_287	rs12937519	ENSP00000007735.3_287_rs12937519	0.816	0.0255
ENSP00000008180.9_144	16:3069325	ENSP00000008180.9_144_16:3069325	0.063	0.027
ENSP00000287474.4_302	rs149243286	ENSP00000287474.4_302_rs149243286	4.147	0.0756
ENSP00000426741.1_228	rs200132180	ENSP00000426741.1_228_rs200132180	3.189	0.000304
ENSP00000357393.3_233	rs200132180	ENSP00000357393.3_233_rs200132180	3.189	0.000304
ENSP00000326200.4_587	rs11712748	ENSP00000326200.4_587_rs11712748	3.187	0.000184
ENSP00000326200.4_586	rs11712748	ENSP00000326200.4_586_rs11712748	3.187	0.000824
ENSP00000326200.4_579	rs11712748	ENSP00000326200.4_579_rs11712748	3.187	0.00305
ENSP00000008391.4_399	rs148321478	ENSP00000008391.4_399_rs148321478	0.178	0.0258
ENSP00000323853.1_284	rs79877849	ENSP00000323853.1_284_rs79877849	3.174	8.79e-05
ENSP00000458742.1_312	rs62063786	ENSP00000458742.1_312_rs62063786	3.173	0.000106
ENSP00000458742.1_304	rs62063786	ENSP00000458742.1_304_rs62063786	3.173	1.29e-05
ENSP00000410838.2_312	rs62063786	ENSP00000410838.2_312_rs62063786	3.173	0.000106
ENSP00000410838.2_304	rs62063786	ENSP00000410838.2_304_rs62063786	3.173	1.29e-05
ENSP00000340820.6_272	rs62063786	ENSP00000340820.6_272_rs62063786	3.173	7.84e-06
ENSP00000262410.6_272	rs62063786	ENSP00000262410.6_272_rs62063786	3.173	7.84e-06
ENSP00000258341.3_153	rs2296288	ENSP00000258341.3_153_rs2296288	3.173	0.00863
ENSP00000374309.3_768	18:7026188	ENSP00000374309.3_768_18:7026188	3.16	0.000397
ENSP00000374309.3_762	18:7026188	ENSP00000374309.3_762_18:7026188	3.16	0.0011
ENSP00000258341.3_611	1:183117622	ENSP00000258341.3_611_1:183117622	3.158	0.0018
ENSP00000479730.1_107	rs114203351	ENSP00000479730.1_107_rs114203351	3.875	0.0166
ENSP00000479730.1_112	rs114203351	ENSP00000479730.1_112_rs114203351	3.875	0.145
ENSP00000486717.1_110	rs140526224	ENSP00000486717.1_110_rs140526224	3.146	8.95e-05
ENSP00000486459.1_118	rs140526224	ENSP00000486459.1_118_rs140526224	3.146	0.000107
ENSP00000008686.5_47	rs2072784	ENSP00000008686.5_47_rs2072784	0.385	0.0128
ENSP00000486459.1_110	rs140526224	ENSP00000486459.1_110_rs140526224	3.146	0.000426
ENSP00000260983.2_1072	2:196273930	ENSP00000260983.2_1072_2:196273930	3.135	0.000662
ENSP00000008686.5_47	rs34627146	ENSP00000008686.5_47_rs34627146	0.354	0.0128
ENSP00000008686.5_47	rs2072783	ENSP00000008686.5_47_rs2072783	0.223	0.0128
ENSP00000443028.2_269	rs1052553	ENSP00000443028.2_269_rs1052553	3.134	0.000311
ENSP00000010132.5_266	rs17774188	ENSP00000010132.5_266_rs17774188	0.687	0.0297
ENSP00000422440.1_191	6:43226139	ENSP00000422440.1_191_6:43226139	3.134	0.00184
ENSP00000010132.5_266	12:4604842	ENSP00000010132.5_266_12:4604842	0.435	0.0297
ENSP00000010132.5_266	rs7962687	ENSP00000010132.5_266_rs7962687	0.192	0.0297
ENSP00000010132.5_266	rs2286575	ENSP00000010132.5_266_rs2286575	0.073	0.0297
ENSP00000010404.2_106	rs3759207	ENSP00000010404.2_106_rs3759207	0.417	0.0185
ENSP00000377556.2_122	6:43226139	ENSP00000377556.2_122_6:43226139	3.134	0.00184
ENSP00000370021.3_84	rs12003380	ENSP00000370021.3_84_rs12003380	3.134	0.000572
ENSP00000011292.3_73	7:130381647	ENSP00000011292.3_73_7:130381647	0.168	0.0264
ENSP00000370015.3_84	rs12003380	ENSP00000370015.3_84_rs12003380	3.134	0.000572
ENSP00000011653.4_188	rs11575099	ENSP00000011653.4_188_rs11575099	0.354	0.114
ENSP00000011653.4_188	rs183019961	ENSP00000011653.4_188_rs183019961	0.128	0.114
ENSP00000479730.1_71	rs114203351	ENSP00000479730.1_71_rs114203351	3.875	0.0591
ENSP00000011684.7_111	12:6314895	ENSP00000011684.7_111_12:6314895	0.894	0.0425
ENSP00000230431.7_122	6:43226139	ENSP00000230431.7_122_6:43226139	3.134	0.00184
ENSP00000463111.1_386	rs117721069	ENSP00000463111.1_386_rs117721069	3.133	0.000324
ENSP00000353377.5_386	rs117721069	ENSP00000353377.5_386_rs117721069	3.133	0.000324
ENSP00000225899.3_290	rs72830046	ENSP00000225899.3_290_rs72830046	3.133	0.000324
ENSP00000225899.3_271	rs72830046	ENSP00000225899.3_271_rs72830046	3.133	0.000205
ENSP00000225899.3_244	rs72830046	ENSP00000225899.3_244_rs72830046	3.133	0.000401
ENSP00000011684.7_247	rs71584810	ENSP00000011684.7_247_rs71584810	0.329	0.0618
ENSP00000332488.5_494	17:45846288	ENSP00000332488.5_494_17:45846288	3.13	8.82e-05
ENSP00000332488.5_491	17:45846288	ENSP00000332488.5_491_17:45846288	3.13	3.35e-06
ENSP00000482471.1_71	rs114203351	ENSP00000482471.1_71_rs114203351	3.875	0.0591
ENSP00000332488.5_465	17:45846288	ENSP00000332488.5_465_17:45846288	3.13	5.84e-06
ENSP00000356515.3_3347	rs3737260	ENSP00000356515.3_3347_rs3737260	3.129	0.00101
ENSP00000356496.4_902	rs3737260	ENSP00000356496.4_902_rs3737260	3.129	0.00101
ENSP00000011684.7_32	rs740842	ENSP00000011684.7_32_rs740842	0.175	0.0133
ENSP00000403875.1_109	rs117701840	ENSP00000403875.1_109_rs117701840	3.128	0.000152
ENSP00000400357.1_109	rs117701840	ENSP00000400357.1_109_rs117701840	3.128	0.000152
ENSP00000385192.1_190	rs117701840	ENSP00000385192.1_190_rs117701840	3.128	0.00592
ENSP00000385192.1_181	rs117701840	ENSP00000385192.1_181_rs117701840	3.128	2.88e-05
ENSP00000011684.7_481	12:6318950	ENSP00000011684.7_481_12:6318950	0.282	0.0256
ENSP00000385192.1_109	rs117701840	ENSP00000385192.1_109_rs117701840	3.128	0.000152
ENSP00000381180.2_190	rs117701840	ENSP00000381180.2_190_rs117701840	3.128	0.00592
ENSP00000381180.2_181	rs117701840	ENSP00000381180.2_181_rs117701840	3.128	2.88e-05
ENSP00000011684.7_771	rs3067490	ENSP00000011684.7_771_rs3067490	0.006	0.024
ENSP00000381180.2_109	rs117701840	ENSP00000381180.2_109_rs117701840	3.128	0.000152
ENSP00000339813.4_190	rs117701840	ENSP00000339813.4_190_rs117701840	3.128	0.00592
ENSP00000339813.4_181	rs117701840	ENSP00000339813.4_181_rs117701840	3.128	2.88e-05
ENSP00000011700.6_1395	rs35102018	ENSP00000011700.6_1395_rs35102018	0.154	0.0135
ENSP00000339813.4_109	rs117701840	ENSP00000339813.4_109_rs117701840	3.128	0.000152
ENSP00000011700.6_442	rs41279452	ENSP00000011700.6_442_rs41279452	0.944	0.0467
ENSP00000011700.6_647	rs144311414	ENSP00000011700.6_647_rs144311414	0.358	0.0417
ENSP00000011898.5_228	12:3282952	ENSP00000011898.5_228_12:3282952	0.421	0.0136
ENSP00000374309.3_915	18:7017323	ENSP00000374309.3_915_18:7017323	3.11	0.000706
ENSP00000374309.3_905	18:7017323	ENSP00000374309.3_905_18:7017323	3.11	0.000135
ENSP00000260983.2_1072	rs72923327	ENSP00000260983.2_1072_rs72923327	3.108	0.000662
ENSP00000443168.1_41	rs62063857	ENSP00000443168.1_41_rs62063857	3.107	0.000565
ENSP00000480050.1_536	rs35294573	ENSP00000480050.1_536_rs35294573	3.106	0.000188
ENSP00000489203.1_1073	rs79727010	ENSP00000489203.1_1073_rs79727010	3.102	3.03e-05
ENSP00000489203.1_1064	rs79727010	ENSP00000489203.1_1064_rs79727010	3.102	0.00239
ENSP00000489203.1_1062	rs79727010	ENSP00000489203.1_1062_rs79727010	3.102	0.00252
ENSP00000370907.4_998	rs79727010	ENSP00000370907.4_998_rs79727010	3.102	3.03e-05
ENSP00000370907.4_989	rs79727010	ENSP00000370907.4_989_rs79727010	3.102	0.00239
ENSP00000370907.4_987	rs79727010	ENSP00000370907.4_987_rs79727010	3.102	0.00252
ENSP00000280886.6_1017	rs79727010	ENSP00000280886.6_1017_rs79727010	3.102	3.03e-05
ENSP00000280886.6_1008	rs79727010	ENSP00000280886.6_1008_rs79727010	3.102	0.00239
ENSP00000280886.6_1006	rs79727010	ENSP00000280886.6_1006_rs79727010	3.102	0.00252
ENSP00000417934.1_345	rs200829455	ENSP00000417934.1_345_rs200829455	3.097	4.46e-05
ENSP00000402123.1_345	rs200829455	ENSP00000402123.1_345_rs200829455	3.097	4.46e-05
ENSP00000386028.3_345	rs200829455	ENSP00000386028.3_345_rs200829455	3.097	4.46e-05
ENSP00000345849.5_345	rs200829455	ENSP00000345849.5_345_rs200829455	3.097	4.46e-05
ENSP00000223028.7_345	rs200829455	ENSP00000223028.7_345_rs200829455	3.097	4.46e-05
ENSP00000409708.2_705	2:156582956	ENSP00000409708.2_705_2:156582956	3.096	0.0013
ENSP00000409708.2_692	2:156582956	ENSP00000409708.2_692_2:156582956	3.096	0.000779
ENSP00000386626.1_705	2:156582956	ENSP00000386626.1_705_2:156582956	3.096	0.0013
ENSP00000386626.1_692	2:156582956	ENSP00000386626.1_692_2:156582956	3.096	0.000779
ENSP00000386484.5_579	2:156582956	ENSP00000386484.5_579_2:156582956	3.096	0.0013
ENSP00000386484.5_566	2:156582956	ENSP00000386484.5_566_2:156582956	3.096	0.000779
ENSP00000386425.1_705	2:156582956	ENSP00000386425.1_705_2:156582956	3.096	0.0013
ENSP00000386425.1_692	2:156582956	ENSP00000386425.1_692_2:156582956	3.096	0.000779
ENSP00000308610.5_705	2:156582956	ENSP00000308610.5_705_2:156582956	3.096	0.0013
ENSP00000308610.5_692	2:156582956	ENSP00000308610.5_692_2:156582956	3.096	0.000779
ENSP00000443664.1_327	rs76867501	ENSP00000443664.1_327_rs76867501	3.094	0.00093
ENSP00000373553.5_391	rs76867501	ENSP00000373553.5_391_rs76867501	3.094	0.00093
ENSP00000299259.6_398	rs76867501	ENSP00000299259.6_398_rs76867501	3.094	0.00093
ENSP00000011898.5_228	rs71577854	ENSP00000011898.5_228_rs71577854	0.094	0.0136
ENSP00000011898.5_228	rs632887	ENSP00000011898.5_228_rs632887	0.072	0.0136
ENSP00000293683.4_108	rs118115488	ENSP00000293683.4_108_rs118115488	3.815	0.0148
ENSP00000012049.4_306	rs4803848	ENSP00000012049.4_306_rs4803848	0.128	0.0172
ENSP00000012134.2_111	rs62430681	ENSP00000012134.2_111_rs62430681	0.627	0.0187
ENSP00000443028.2_269	rs17652121	ENSP00000443028.2_269_rs17652121	3.091	0.000311
ENSP00000012134.2_111	rs61729347	ENSP00000012134.2_111_rs61729347	0.552	0.0187
ENSP00000012134.2_1207	rs139717578	ENSP00000012134.2_1207_rs139717578	0.099	0.0145
ENSP00000012134.2_1327	6:142770632	ENSP00000012134.2_1327_6:142770632	0.077	0.0186
ENSP00000012134.2_1339	6:142770632	ENSP00000012134.2_1339_6:142770632	0.077	0.0374
ENSP00000012134.2_1385	6:142770632	ENSP00000012134.2_1385_6:142770632	0.077	0.018
ENSP00000012134.2_733	rs149027798	ENSP00000012134.2_733_rs149027798	0.102	0.0152
ENSP00000012443.4_465	19:46390208	ENSP00000012443.4_465_19:46390208	0.869	0.0745
ENSP00000012443.4_465	rs150738155	ENSP00000012443.4_465_rs150738155	0.802	0.0745
ENSP00000012443.4_465	19:46389981	ENSP00000012443.4_465_19:46389981	0.132	0.0745
ENSP00000288368.4_961	rs61753700	ENSP00000288368.4_961_rs61753700	3.091	6.39e-06
ENSP00000288368.4_939	rs61753700	ENSP00000288368.4_939_rs61753700	3.091	0.000375
ENSP00000012443.4_495	19:46390208	ENSP00000012443.4_495_19:46390208	0.869	0.0171
ENSP00000458742.1_312	rs62063787	ENSP00000458742.1_312_rs62063787	3.089	0.000106
ENSP00000458742.1_304	rs62063787	ENSP00000458742.1_304_rs62063787	3.089	1.29e-05
ENSP00000410838.2_312	rs62063787	ENSP00000410838.2_312_rs62063787	3.089	0.000106
ENSP00000410838.2_304	rs62063787	ENSP00000410838.2_304_rs62063787	3.089	1.29e-05
ENSP00000340820.6_272	rs62063787	ENSP00000340820.6_272_rs62063787	3.089	7.84e-06
ENSP00000262410.6_272	rs62063787	ENSP00000262410.6_272_rs62063787	3.089	7.84e-06
ENSP00000332488.5_667	rs12373139	ENSP00000332488.5_667_rs12373139	3.086	0.000745
ENSP00000332488.5_655	rs12373139	ENSP00000332488.5_655_rs12373139	3.086	0.00824
ENSP00000013034.3_12	rs34431255	ENSP00000013034.3_12_rs34431255	0.693	0.0144
ENSP00000332488.5_651	rs12373139	ENSP00000332488.5_651_rs12373139	3.086	0.00141
ENSP00000332488.5_633	rs12373139	ENSP00000332488.5_633_rs12373139	3.086	2.92e-05
ENSP00000332488.5_631	rs12373139	ENSP00000332488.5_631_rs12373139	3.086	6.43e-05
ENSP00000332488.5_608	rs12373139	ENSP00000332488.5_608_rs12373139	3.086	3.59e-06
ENSP00000444773.1_67	rs9926871	ENSP00000444773.1_67_rs9926871	3.085	0.00206
ENSP00000443825.1_644	rs9926871	ENSP00000443825.1_644_rs9926871	3.085	0.00206
ENSP00000442906.1_669	rs9926871	ENSP00000442906.1_669_rs9926871	3.085	0.00206
ENSP00000441727.1_916	rs9926871	ENSP00000441727.1_916_rs9926871	3.085	0.00206
ENSP00000441597.1_423	rs9926871	ENSP00000441597.1_423_rs9926871	3.085	0.00206
ENSP00000440153.1_215	rs9926871	ENSP00000440153.1_215_rs9926871	3.085	0.00206
ENSP00000262510.6_916	rs9926871	ENSP00000262510.6_916_rs9926871	3.085	0.00206
ENSP00000287585.6_243	rs199510085	ENSP00000287585.6_243_rs199510085	3.081	0.00282
ENSP00000257632.5_76	rs141065157	ENSP00000257632.5_76_rs141065157	3.078	0.000387
ENSP00000013034.3_12	rs11556835	ENSP00000013034.3_12_rs11556835	0.081	0.0144
ENSP00000013034.3_12	rs145924845	ENSP00000013034.3_12_rs145924845	0.013	0.0144
ENSP00000013125.5_132	14:50476364	ENSP00000013125.5_132_14:50476364	0.22	0.0128
ENSP00000013125.5_643	rs17780143	ENSP00000013125.5_643_rs17780143	0.455	0.0657
ENSP00000013125.5_650	rs17780143	ENSP00000013125.5_650_rs17780143	0.455	0.017
ENSP00000013125.5_753	rs187665966	ENSP00000013125.5_753_rs187665966	0.391	0.273
ENSP00000013807.4_158	19:45419065	ENSP00000013807.4_158_19:45419065	0.1	0.0514
ENSP00000370078.3_134	rs118115488	ENSP00000370078.3_134_rs118115488	3.815	0.0148
ENSP00000014112.5_148	rs3170451	ENSP00000014112.5_148_rs3170451	0.992	0.0282
ENSP00000014112.5_148	rs351980	ENSP00000014112.5_148_rs351980	0.521	0.0282
ENSP00000014112.5_148	rs4986235	ENSP00000014112.5_148_rs4986235	0.017	0.0282
ENSP00000014112.5_152	rs3170451	ENSP00000014112.5_152_rs3170451	0.992	0.0706
ENSP00000014112.5_152	rs351980	ENSP00000014112.5_152_rs351980	0.521	0.0706
ENSP00000014112.5_152	rs4986235	ENSP00000014112.5_152_rs4986235	0.017	0.0706
ENSP00000014112.5_497	rs11549883	ENSP00000014112.5_497_rs11549883	0.216	0.0156
ENSP00000014914.6_194	rs12368599	ENSP00000014914.6_194_rs12368599	0.674	0.0517
ENSP00000015877.6_529	rs146201109	ENSP00000015877.6_529_rs146201109	0.421	0.023
ENSP00000015877.6_529	rs3215898	ENSP00000015877.6_529_rs3215898	0.411	0.023
ENSP00000461812.2_868	rs17574604	ENSP00000461812.2_868_rs17574604	3.071	0.00166
ENSP00000461484.1_869	rs17574604	ENSP00000461484.1_869_rs17574604	3.071	0.00166
ENSP00000461299.1_805	rs17574604	ENSP00000461299.1_805_rs17574604	3.071	0.00166
ENSP00000387393.3_869	rs17574604	ENSP00000387393.3_869_rs17574604	3.071	0.00166
ENSP00000262419.6_869	rs17574604	ENSP00000262419.6_869_rs17574604	3.071	0.00166
ENSP00000461812.2_682	rs34043286	ENSP00000461812.2_682_rs34043286	3.064	0.00647
ENSP00000461812.2_680	rs34043286	ENSP00000461812.2_680_rs34043286	3.064	0.00558
ENSP00000461484.1_682	rs34043286	ENSP00000461484.1_682_rs34043286	3.064	0.00647
ENSP00000461484.1_680	rs34043286	ENSP00000461484.1_680_rs34043286	3.064	0.00558
ENSP00000461299.1_682	rs34043286	ENSP00000461299.1_682_rs34043286	3.064	0.00647
ENSP00000461299.1_680	rs34043286	ENSP00000461299.1_680_rs34043286	3.064	0.00558
ENSP00000387393.3_682	rs34043286	ENSP00000387393.3_682_rs34043286	3.064	0.00647
ENSP00000387393.3_680	rs34043286	ENSP00000387393.3_680_rs34043286	3.064	0.00558
ENSP00000262419.6_682	rs34043286	ENSP00000262419.6_682_rs34043286	3.064	0.00647
ENSP00000262419.6_680	rs34043286	ENSP00000262419.6_680_rs34043286	3.064	0.00558
ENSP00000458742.1_197	17:45983409	ENSP00000458742.1_197_17:45983409	3.063	7.84e-06
ENSP00000410838.2_197	17:45983409	ENSP00000410838.2_197_17:45983409	3.063	7.84e-06
ENSP00000340820.6_198	17:45983409	ENSP00000340820.6_198_17:45983409	3.063	0.00528
ENSP00000340820.6_153	17:45983409	ENSP00000340820.6_153_17:45983409	3.063	0.000515
ENSP00000262410.6_198	17:45983409	ENSP00000262410.6_198_17:45983409	3.063	0.00528
ENSP00000262410.6_153	17:45983409	ENSP00000262410.6_153_17:45983409	3.063	0.000515
ENSP00000463852.1_89	17:45825433	ENSP00000463852.1_89_17:45825433	3.061	0.000104
ENSP00000463852.1_82	17:45825433	ENSP00000463852.1_82_17:45825433	3.061	0.000307
ENSP00000338885.3_155	rs72999357	ENSP00000338885.3_155_rs72999357	3.058	0.00214
ENSP00000332488.5_556	rs11079725	ENSP00000332488.5_556_rs11079725	3.058	0.000212
ENSP00000361730.2_2254	rs45448395	ENSP00000361730.2_2254_rs45448395	3.055	0.000239
ENSP00000252050.4_2282	rs45448395	ENSP00000252050.4_2282_rs45448395	3.055	0.000239
ENSP00000246802.4_377	rs1804994	ENSP00000246802.4_377_rs1804994	3.055	0.0012
ENSP00000246802.4_354	rs1804994	ENSP00000246802.4_354_rs1804994	3.055	0.000231
ENSP00000460965.1_94	rs17651213	ENSP00000460965.1_94_rs17651213	3.053	0.000268
ENSP00000458742.1_94	rs17651213	ENSP00000458742.1_94_rs17651213	3.053	0.000268
ENSP00000410838.2_94	rs17651213	ENSP00000410838.2_94_rs17651213	3.053	0.000268
ENSP00000389250.3_94	rs17651213	ENSP00000389250.3_94_rs17651213	3.053	0.000268
ENSP00000332488.5_667	17:45846834	ENSP00000332488.5_667_17:45846834	3.053	0.000745
ENSP00000332488.5_655	17:45846834	ENSP00000332488.5_655_17:45846834	3.053	0.00824
ENSP00000015877.6_529	rs2246081	ENSP00000015877.6_529_rs2246081	0.226	0.023
ENSP00000332488.5_651	17:45846834	ENSP00000332488.5_651_17:45846834	3.053	0.00141
ENSP00000332488.5_633	17:45846834	ENSP00000332488.5_633_17:45846834	3.053	2.92e-05
ENSP00000332488.5_631	17:45846834	ENSP00000332488.5_631_17:45846834	3.053	6.43e-05
ENSP00000332488.5_608	17:45846834	ENSP00000332488.5_608_17:45846834	3.053	3.59e-06
ENSP00000303214.7_94	rs17651213	ENSP00000303214.7_94_rs17651213	3.053	0.000268
ENSP00000356971.3_23	rs2070902	ENSP00000356971.3_23_rs2070902	3.049	5.71e-05
ENSP00000289902.1_23	rs2070902	ENSP00000289902.1_23_rs2070902	3.049	5.71e-05
ENSP00000268802.5_386	16:69742474	ENSP00000268802.5_386_16:69742474	3.048	0.00592
ENSP00000268802.5_339	16:69742474	ENSP00000268802.5_339_16:69742474	3.048	3.85e-05
ENSP00000375048.2_22	rs61732256	ENSP00000375048.2_22_rs61732256	3.045	0.000744
ENSP00000332488.5_365	rs62054815	ENSP00000332488.5_365_rs62054815	3.043	0.000698
ENSP00000017003.2_765	17:50360095	ENSP00000017003.2_765_17:50360095	0.146	0.0181
ENSP00000332488.5_494	rs12185235	ENSP00000332488.5_494_rs12185235	3.041	8.82e-05
ENSP00000332488.5_491	rs12185235	ENSP00000332488.5_491_rs12185235	3.041	3.35e-06
ENSP00000019103.6_223	rs893610	ENSP00000019103.6_223_rs893610	0.463	0.0188
ENSP00000332488.5_465	rs12185235	ENSP00000332488.5_465_rs12185235	3.041	5.84e-06
ENSP00000019103.6_380	rs144334656	ENSP00000019103.6_380_rs144334656	0.364	0.0129
ENSP00000019103.6_380	rs79545338	ENSP00000019103.6_380_rs79545338	0.027	0.0129
ENSP00000315644.10_270	rs1059394	ENSP00000315644.10_270_rs1059394	3.035	0.00196
ENSP00000314902.5_187	rs1059394	ENSP00000314902.5_187_rs1059394	3.035	0.00196
ENSP00000314727.7_236	rs1059394	ENSP00000314727.7_236_rs1059394	3.035	0.00196
ENSP00000023064.3_417	rs34347941	ENSP00000023064.3_417_rs34347941	0.92	0.0106
ENSP00000394754.1_73	rs118115488	ENSP00000394754.1_73_rs118115488	3.815	0.0148
ENSP00000377061.2_326	rs61746811	ENSP00000377061.2_326_rs61746811	3.029	4.41e-05
ENSP00000376774.1_814	rs12707394	ENSP00000376774.1_814_rs12707394	3.027	0.00997
ENSP00000308122.2_814	rs12707394	ENSP00000308122.2_814_rs12707394	3.027	0.00997
ENSP00000253856.6_814	rs12707394	ENSP00000253856.6_814_rs12707394	3.027	0.00997
ENSP00000332488.5_633	rs12373123	ENSP00000332488.5_633_rs12373123	3.025	2.92e-05
ENSP00000332488.5_631	rs12373123	ENSP00000332488.5_631_rs12373123	3.025	6.43e-05
ENSP00000332488.5_608	rs12373123	ENSP00000332488.5_608_rs12373123	3.025	3.59e-06
ENSP00000332488.5_556	rs12373123	ENSP00000332488.5_556_rs12373123	3.025	0.000212
ENSP00000315644.10_268	rs2853536	ENSP00000315644.10_268_rs2853536	3.024	0.000894
ENSP00000314902.5_185	rs2853536	ENSP00000314902.5_185_rs2853536	3.024	0.000894
ENSP00000314727.7_234	rs2853536	ENSP00000314727.7_234_rs2853536	3.024	0.000894
ENSP00000462553.1_43	rs17425752	ENSP00000462553.1_43_rs17425752	3.023	0.000613
ENSP00000462016.1_115	rs17425752	ENSP00000462016.1_115_rs17425752	3.023	0.000613
ENSP00000381333.3_115	rs17425752	ENSP00000381333.3_115_rs17425752	3.023	0.000613
ENSP00000344068.5_75	rs17425752	ENSP00000344068.5_75_rs17425752	3.023	0.000613
ENSP00000340522.6_14	rs17425752	ENSP00000340522.6_14_rs17425752	3.023	0.000613
ENSP00000326060.6_115	rs17425752	ENSP00000326060.6_115_rs17425752	3.023	0.000613
ENSP00000293493.8_115	rs17425752	ENSP00000293493.8_115_rs17425752	3.023	0.000613
ENSP00000239167.7_115	rs17425752	ENSP00000239167.7_115_rs17425752	3.023	0.000613
ENSP00000460965.1_329	rs75534191	ENSP00000460965.1_329_rs75534191	3.02	0.000311
ENSP00000458742.1_646	rs75534191	ENSP00000458742.1_646_rs75534191	3.02	0.000311
ENSP00000413056.2_300	rs75534191	ENSP00000413056.2_300_rs75534191	3.02	0.000311
ENSP00000410838.2_664	rs75534191	ENSP00000410838.2_664_rs75534191	3.02	0.000311
ENSP00000408975.3_271	rs75534191	ENSP00000408975.3_271_rs75534191	3.02	0.000311
ENSP00000389250.3_298	rs75534191	ENSP00000389250.3_298_rs75534191	3.02	0.000311
ENSP00000334886.8_240	rs75534191	ENSP00000334886.8_240_rs75534191	3.02	0.000311
ENSP00000303214.7_329	rs75534191	ENSP00000303214.7_329_rs75534191	3.02	0.000311
ENSP00000023897.6_231	rs12522082	ENSP00000023897.6_231_rs12522082	0.283	0.0192
ENSP00000460965.1_94	rs1800547	ENSP00000460965.1_94_rs1800547	3.015	0.000268
ENSP00000458742.1_94	rs1800547	ENSP00000458742.1_94_rs1800547	3.015	0.000268
ENSP00000417732.1_138	6:47021860	ENSP00000417732.1_138_6:47021860	3.015	0.000555
ENSP00000410838.2_94	rs1800547	ENSP00000410838.2_94_rs1800547	3.015	0.000268
ENSP00000389250.3_94	rs1800547	ENSP00000389250.3_94_rs1800547	3.015	0.000268
ENSP00000360299.2_184	6:47021860	ENSP00000360299.2_184_6:47021860	3.015	0.000555
ENSP00000360289.2_184	6:47021860	ENSP00000360289.2_184_6:47021860	3.015	0.000555
ENSP00000303214.7_94	rs1800547	ENSP00000303214.7_94_rs1800547	3.015	0.000268
ENSP00000267812.3_378	15:43805515	ENSP00000267812.3_378_15:43805515	3.012	9.86e-05
ENSP00000432965.2_275	rs2108202	ENSP00000432965.2_275_rs2108202	3.01	0.000264
ENSP00000444465.1_2094	rs2255390	ENSP00000444465.1_2094_rs2255390	3.008	0.000205
ENSP00000441972.1_1587	rs2255390	ENSP00000441972.1_1587_rs2255390	3.008	0.000141
ENSP00000433548.3_2247	rs2255390	ENSP00000433548.3_2247_rs2255390	3.008	0.000205
ENSP00000341292.5_2086	rs2255390	ENSP00000341292.5_2086_rs2255390	3.008	0.000205
ENSP00000313059.6_1834	rs2255390	ENSP00000313059.6_1834_rs2255390	3.008	0.000205
ENSP00000023939.5_37	rs41274726	ENSP00000023939.5_37_rs41274726	0.302	0.0133
ENSP00000025008.5_113	rs377499113	ENSP00000025008.5_113_rs377499113	0.546	0.0195
ENSP00000430227.2_14	rs679574	ENSP00000430227.2_14_rs679574	3.005	0.000184
ENSP00000430227.2_12	rs679574	ENSP00000430227.2_12_rs679574	3.005	0.000609
ENSP00000387498.2_14	rs679574	ENSP00000387498.2_14_rs679574	3.005	0.000184
ENSP00000387498.2_12	rs679574	ENSP00000387498.2_12_rs679574	3.005	0.000609
ENSP00000025008.5_461	rs551389191	ENSP00000025008.5_461_rs551389191	0.402	0.051
ENSP00000375748.4_14	rs679574	ENSP00000375748.4_14_rs679574	3.005	0.000184
ENSP00000375748.4_12	rs679574	ENSP00000375748.4_12_rs679574	3.005	0.000609
ENSP00000025008.5_927	rs62499947	ENSP00000025008.5_927_rs62499947	0.208	0.0198
ENSP00000025301.2_32	rs189971792	ENSP00000025301.2_32_rs189971792	0.708	0.227
ENSP00000025301.2_800	rs61741710	ENSP00000025301.2_800_rs61741710	0.144	0.016
ENSP00000429900.1_741	rs966185	ENSP00000429900.1_741_rs966185	3.001	0.00585
ENSP00000429900.1_737	rs966185	ENSP00000429900.1_737_rs966185	3.001	0.00862
ENSP00000429829.1_155	rs966185	ENSP00000429829.1_155_rs966185	3.001	0.00585
ENSP00000429829.1_151	rs966185	ENSP00000429829.1_151_rs966185	3.001	0.00862
ENSP00000429391.1_562	rs966185	ENSP00000429391.1_562_rs966185	3.001	0.00585
ENSP00000429391.1_558	rs966185	ENSP00000429391.1_558_rs966185	3.001	0.00862
ENSP00000350297.2_734	rs966185	ENSP00000350297.2_734_rs966185	3.001	0.00585
ENSP00000350297.2_730	rs966185	ENSP00000350297.2_730_rs966185	3.001	0.00862
ENSP00000428423.1_99	8:40697223	ENSP00000428423.1_99_8:40697223	2.997	0.00424
ENSP00000319785.7_99	8:40697223	ENSP00000319785.7_99_8:40697223	2.997	0.00424
ENSP00000297737.6_99	8:40697223	ENSP00000297737.6_99_8:40697223	2.997	0.00424
ENSP00000481742.1_1026	7:100753140	ENSP00000481742.1_1026_7:100753140	2.995	0.000316
ENSP00000480750.1_1026	7:100753140	ENSP00000480750.1_1026_7:100753140	2.995	0.000316
ENSP00000478371.1_1026	7:100753140	ENSP00000478371.1_1026_7:100753140	2.995	0.000316
ENSP00000445943.2_1026	7:100753140	ENSP00000445943.2_1026_7:100753140	2.995	0.000316
ENSP00000445091.2_1026	7:100753140	ENSP00000445091.2_1026_7:100753140	2.995	0.000316
ENSP00000444427.2_1026	7:100753140	ENSP00000444427.2_1026_7:100753140	2.995	0.000316
ENSP00000441117.2_1026	7:100753140	ENSP00000441117.2_1026_7:100753140	2.995	0.000316
ENSP00000468507.1_112	rs118115488	ENSP00000468507.1_112_rs118115488	3.815	0.0148
ENSP00000490949.1_475	rs377718332	ENSP00000490949.1_475_rs377718332	2.993	0.000103
ENSP00000025301.2_860	rs61752500	ENSP00000025301.2_860_rs61752500	0.294	0.0161
ENSP00000480660.1_567	rs377718332	ENSP00000480660.1_567_rs377718332	2.993	0.000103
ENSP00000479730.1_71	rs57223080	ENSP00000479730.1_71_rs57223080	3.799	0.0591
ENSP00000478352.1_470	rs377718332	ENSP00000478352.1_470_rs377718332	2.993	0.000103
ENSP00000482764.1_21	1:147242777	ENSP00000482764.1_21_1:147242777	2.991	0.00131
ENSP00000480553.1_21	1:147242777	ENSP00000480553.1_21_1:147242777	2.991	0.00131
ENSP00000477985.1_21	1:147242777	ENSP00000477985.1_21_1:147242777	2.991	0.00131
ENSP00000358263.3_21	1:147242777	ENSP00000358263.3_21_1:147242777	2.991	0.00131
ENSP00000358262.4_21	1:147242777	ENSP00000358262.4_21_1:147242777	2.991	0.00131
ENSP00000025301.2_927	rs61752500	ENSP00000025301.2_927_rs61752500	0.294	0.347
ENSP00000488912.1_220	rs16940681	ENSP00000488912.1_220_rs16940681	2.989	0.00196
ENSP00000025301.2_927	rs41288309	ENSP00000025301.2_927_rs41288309	0.113	0.347
ENSP00000462016.1_381	rs16940681	ENSP00000462016.1_381_rs16940681	2.989	0.00196
ENSP00000026218.5_297	rs75952679	ENSP00000026218.5_297_rs75952679	0.663	0.0245
ENSP00000381333.3_424	rs16940681	ENSP00000381333.3_424_rs16940681	2.989	0.00196
ENSP00000026218.5_297	rs2071980	ENSP00000026218.5_297_rs2071980	0.219	0.0245
ENSP00000344068.5_355	rs16940681	ENSP00000344068.5_355_rs16940681	2.989	0.00196
ENSP00000026218.5_481	16:580902	ENSP00000026218.5_481_16:580902	0.037	0.0162
ENSP00000340522.6_294	rs16940681	ENSP00000340522.6_294_rs16940681	2.989	0.00196
ENSP00000027335.3_128	8:94176622	ENSP00000027335.3_128_8:94176622	0.938	0.222
ENSP00000326060.6_395	rs16940681	ENSP00000326060.6_395_rs16940681	2.989	0.00196
ENSP00000027335.3_128	rs67774240	ENSP00000027335.3_128_rs67774240	0.906	0.222
ENSP00000293493.8_410	rs16940681	ENSP00000293493.8_410_rs16940681	2.989	0.00196
ENSP00000347433.4_509	rs1045584	ENSP00000347433.4_509_rs1045584	2.988	0.00428
ENSP00000270800.1_267	rs190929653	ENSP00000270800.1_267_rs190929653	2.983	0.000105
ENSP00000352265.4_203	rs145134429	ENSP00000352265.4_203_rs145134429	2.978	0.00288
ENSP00000436590.1_70	rs3753050	ENSP00000436590.1_70_rs3753050	2.976	6.53e-06
ENSP00000434357.1_70	rs3753050	ENSP00000434357.1_70_rs3753050	2.976	6.53e-06
ENSP00000306887.2_140	rs3753050	ENSP00000306887.2_140_rs3753050	2.976	6.53e-06
ENSP00000431071.1_100	rs11546512	ENSP00000431071.1_100_rs11546512	2.968	0.000186
ENSP00000264977.3_297	rs115951794	ENSP00000264977.3_297_rs115951794	2.967	3.14e-06
ENSP00000264977.3_282	rs115951794	ENSP00000264977.3_282_rs115951794	2.967	0.00015
ENSP00000264977.3_203	rs115951794	ENSP00000264977.3_203_rs115951794	2.967	0.00428
ENSP00000027335.3_404	rs73266249	ENSP00000027335.3_404_rs73266249	0.018	0.0108
ENSP00000027335.3_8	rs56129387	ENSP00000027335.3_8_rs56129387	0.403	0.0269
ENSP00000033079.3_810	rs33956817	ENSP00000033079.3_810_rs33956817	0.785	0.0396
ENSP00000033079.3_810	rs41298972	ENSP00000033079.3_810_rs41298972	0.167	0.0396
ENSP00000034275.7_335	19:5923173	ENSP00000034275.7_335_19:5923173	0.478	0.02
ENSP00000034275.7_337	rs274795	ENSP00000034275.7_337_rs274795	0.643	0.0266
ENSP00000034275.7_372	rs274795	ENSP00000034275.7_372_rs274795	0.643	0.0216
ENSP00000421966.1_324	rs10514164	ENSP00000421966.1_324_rs10514164	2.966	0.00254
ENSP00000421966.1_322	rs10514164	ENSP00000421966.1_322_rs10514164	2.966	0.000526
ENSP00000397563.1_367	rs10514164	ENSP00000397563.1_367_rs10514164	2.966	0.00254
ENSP00000397563.1_365	rs10514164	ENSP00000397563.1_365_rs10514164	2.966	0.000526
ENSP00000396861.2_367	rs10514164	ENSP00000396861.2_367_rs10514164	2.966	0.00254
ENSP00000396861.2_365	rs10514164	ENSP00000396861.2_365_rs10514164	2.966	0.000526
ENSP00000393412.2_363	rs10514164	ENSP00000393412.2_363_rs10514164	2.966	0.00254
ENSP00000393412.2_361	rs10514164	ENSP00000393412.2_361_rs10514164	2.966	0.000526
ENSP00000296783.3_367	rs10514164	ENSP00000296783.3_367_rs10514164	2.966	0.00254
ENSP00000296783.3_365	rs10514164	ENSP00000296783.3_365_rs10514164	2.966	0.000526
ENSP00000037869.3_63	rs72904358	ENSP00000037869.3_63_rs72904358	0.096	0.0114
ENSP00000358785.3_353	rs17026168	ENSP00000358785.3_353_rs17026168	2.965	0.00615
ENSP00000480223.1_373	19:42729177	ENSP00000480223.1_373_19:42729177	2.964	0.00335
ENSP00000468936.1_373	19:42729177	ENSP00000468936.1_373_19:42729177	2.964	0.00335
ENSP00000332215.5_373	19:42729177	ENSP00000332215.5_373_19:42729177	2.964	0.00335
ENSP00000037869.3_85	rs2618235	ENSP00000037869.3_85_rs2618235	0.184	0.0231
ENSP00000482471.1_71	rs57223080	ENSP00000482471.1_71_rs57223080	3.799	0.0591
ENSP00000353735.2_1019	rs12348918	ENSP00000353735.2_1019_rs12348918	3.757	0.032
ENSP00000038176.3_621	rs117413256	ENSP00000038176.3_621_rs117413256	0.884	0.0197
ENSP00000038176.3_621	rs149564750	ENSP00000038176.3_621_rs149564750	0.681	0.0197
ENSP00000038176.3_621	rs16923588	ENSP00000038176.3_621_rs16923588	0.397	0.0197
ENSP00000038176.3_621	rs55965030	ENSP00000038176.3_621_rs55965030	0.379	0.0197
ENSP00000040663.5_64	rs201171443	ENSP00000040663.5_64_rs201171443	0.713	0.0937
ENSP00000435874.1_21	9:131128513	ENSP00000435874.1_21_9:131128513	2.963	0.000778
ENSP00000040663.5_64	19:13764812	ENSP00000040663.5_64_19:13764812	0.071	0.0937
ENSP00000353735.2_1034	rs12348918	ENSP00000353735.2_1034_rs12348918	3.757	0.0239
ENSP00000396576.2_111	9:131128513	ENSP00000396576.2_111_9:131128513	2.963	0.000778
ENSP00000369187.1_954	rs12348918	ENSP00000369187.1_954_rs12348918	3.757	0.032
ENSP00000040877.1_1165	rs61825881	ENSP00000040877.1_1165_rs61825881	0.145	0.0105
ENSP00000352400.5_111	9:131128513	ENSP00000352400.5_111_9:131128513	2.963	0.000778
ENSP00000258341.3_938	rs1886501	ENSP00000258341.3_938_rs1886501	2.963	0.000512
ENSP00000040877.1_1277	rs12073170	ENSP00000040877.1_1277_rs12073170	0.537	0.0969
ENSP00000040877.1_201	rs117698521	ENSP00000040877.1_201_rs117698521	0.193	0.0189
ENSP00000488912.1_24	rs16940668	ENSP00000488912.1_24_rs16940668	2.962	0.000119
ENSP00000040877.1_557	rs374431030	ENSP00000040877.1_557_rs374431030	0.529	0.0149
ENSP00000462016.1_199	rs16940668	ENSP00000462016.1_199_rs16940668	2.962	0.000119
ENSP00000040877.1_557	rs6693478	ENSP00000040877.1_557_rs6693478	0.351	0.0149
ENSP00000381333.3_228	rs16940668	ENSP00000381333.3_228_rs16940668	2.962	0.000119
ENSP00000040877.1_557	rs201593153	ENSP00000040877.1_557_rs201593153	0.035	0.0149
ENSP00000344068.5_159	rs16940668	ENSP00000344068.5_159_rs16940668	2.962	0.000119
ENSP00000340522.6_98	rs16940668	ENSP00000340522.6_98_rs16940668	2.962	0.000119
ENSP00000040877.1_719	rs2273872	ENSP00000040877.1_719_rs2273872	0.108	0.0762
ENSP00000040877.1_719	rs2273873	ENSP00000040877.1_719_rs2273873	0.001	0.0762
ENSP00000326060.6_199	rs16940668	ENSP00000326060.6_199_rs16940668	2.962	0.000119
ENSP00000369187.1_969	rs12348918	ENSP00000369187.1_969_rs12348918	3.757	0.0239
ENSP00000293493.8_228	rs16940668	ENSP00000293493.8_228_rs16940668	2.962	0.000119
ENSP00000040877.1_949	1:234429332	ENSP00000040877.1_949_1:234429332	0.613	0.0279
ENSP00000488912.1_24	17:45830379	ENSP00000488912.1_24_17:45830379	2.961	0.000119
ENSP00000484545.1_127	17:45830379	ENSP00000484545.1_127_17:45830379	2.961	0.00306
ENSP00000484545.1_120	17:45830379	ENSP00000484545.1_120_17:45830379	2.961	0.000206
ENSP00000468333.1_63	rs2304237	ENSP00000468333.1_63_rs2304237	2.961	0.000105
ENSP00000467770.1_129	rs2304237	ENSP00000467770.1_129_rs2304237	2.961	0.000105
ENSP00000042931.1_280	rs201904846	ENSP00000042931.1_280_rs201904846	0.202	0.0408
ENSP00000462016.1_199	17:45830379	ENSP00000462016.1_199_17:45830379	2.961	0.000119
ENSP00000043402.7_19	rs41282453	ENSP00000043402.7_19_rs41282453	0.079	0.0144
ENSP00000381333.3_228	17:45830379	ENSP00000381333.3_228_17:45830379	2.961	0.000119
ENSP00000043402.7_65	rs41282453	ENSP00000043402.7_65_rs41282453	0.079	0.0386
ENSP00000344068.5_159	17:45830379	ENSP00000344068.5_159_17:45830379	2.961	0.000119
ENSP00000340522.6_98	17:45830379	ENSP00000340522.6_98_17:45830379	2.961	0.000119
ENSP00000045083.2_32	20:50630902	ENSP00000045083.2_32_20:50630902	0.816	0.0177
ENSP00000045083.2_32	rs2426178	ENSP00000045083.2_32_rs2426178	0.606	0.0177
ENSP00000326060.6_199	17:45830379	ENSP00000326060.6_199_17:45830379	2.961	0.000119
ENSP00000045083.2_32	rs2426177	ENSP00000045083.2_32_rs2426177	0.563	0.0177
ENSP00000293493.8_228	17:45830379	ENSP00000293493.8_228_17:45830379	2.961	0.000119
ENSP00000160262.3_140	rs2304237	ENSP00000160262.3_140_rs2304237	2.961	0.000105
ENSP00000333735.3_273	rs1563102	ENSP00000333735.3_273_rs1563102	2.959	0.00458
ENSP00000045083.2_486	rs78064464	ENSP00000045083.2_486_rs78064464	0.21	0.0212
ENSP00000488912.1_24	rs16940665	ENSP00000488912.1_24_rs16940665	2.955	0.000119
ENSP00000484545.1_127	rs16940665	ENSP00000484545.1_127_rs16940665	2.955	0.00306
ENSP00000484545.1_120	rs16940665	ENSP00000484545.1_120_rs16940665	2.955	0.000206
ENSP00000482326.1_113	rs405684	ENSP00000482326.1_113_rs405684	2.955	0.000528
ENSP00000045083.2_486	rs79352005	ENSP00000045083.2_486_rs79352005	0.115	0.0212
ENSP00000462016.1_199	rs16940665	ENSP00000462016.1_199_rs16940665	2.955	0.000119
ENSP00000045083.2_627	rs117579288	ENSP00000045083.2_627_rs117579288	0.165	0.0298
ENSP00000381333.3_228	rs16940665	ENSP00000381333.3_228_rs16940665	2.955	0.000119
ENSP00000045083.2_683	20:50594774	ENSP00000045083.2_683_20:50594774	0.278	0.0103
ENSP00000344068.5_159	rs16940665	ENSP00000344068.5_159_rs16940665	2.955	0.000119
ENSP00000340522.6_98	rs16940665	ENSP00000340522.6_98_rs16940665	2.955	0.000119
ENSP00000252050.4_2090	6:43216537	ENSP00000252050.4_2090_6:43216537	3.684	0.0104
ENSP00000046640.4_102	17:3655123	ENSP00000046640.4_102_17:3655123	0.691	0.0606
ENSP00000326060.6_199	rs16940665	ENSP00000326060.6_199_rs16940665	2.955	0.000119
ENSP00000046640.4_264	rs161400	ENSP00000046640.4_264_rs161400	0.72	0.0181
ENSP00000293493.8_228	rs16940665	ENSP00000293493.8_228_rs16940665	2.955	0.000119
ENSP00000426421.1_592	rs7641006	ENSP00000426421.1_592_rs7641006	2.954	0.00263
ENSP00000314295.5_221	rs6767237	ENSP00000314295.5_221_rs6767237	2.954	0.00214
ENSP00000314295.5_211	rs6767237	ENSP00000314295.5_211_rs6767237	2.954	0.00024
ENSP00000314295.5_207	rs6767237	ENSP00000314295.5_207_rs6767237	2.954	6.34e-05
ENSP00000314295.5_205	rs6767237	ENSP00000314295.5_205_rs6767237	2.954	0.000275
ENSP00000314295.5_180	rs6767237	ENSP00000314295.5_180_rs6767237	2.954	0.000145
ENSP00000373194.1_143	rs57067643	ENSP00000373194.1_143_rs57067643	2.952	0.00127
ENSP00000373194.1_118	rs57067643	ENSP00000373194.1_118_rs57067643	2.952	3.34e-05
ENSP00000373194.1_100	rs57067643	ENSP00000373194.1_100_rs57067643	2.952	0.00175
ENSP00000486717.1_47	rs56038022	ENSP00000486717.1_47_rs56038022	2.949	9.3e-06
ENSP00000486717.1_41	rs56038022	ENSP00000486717.1_41_rs56038022	2.949	0.00382
ENSP00000486558.1_47	rs56038022	ENSP00000486558.1_47_rs56038022	2.949	9.3e-06
ENSP00000486558.1_41	rs56038022	ENSP00000486558.1_41_rs56038022	2.949	0.00382
ENSP00000486459.1_47	rs56038022	ENSP00000486459.1_47_rs56038022	2.949	9.3e-06
ENSP00000486459.1_41	rs56038022	ENSP00000486459.1_41_rs56038022	2.949	0.00382
ENSP00000443550.1_59	rs56038022	ENSP00000443550.1_59_rs56038022	2.949	9.3e-06
ENSP00000443550.1_53	rs56038022	ENSP00000443550.1_53_rs56038022	2.949	0.00382
ENSP00000441596.1_98	rs56038022	ENSP00000441596.1_98_rs56038022	2.949	9.3e-06
ENSP00000441596.1_92	rs56038022	ENSP00000441596.1_92_rs56038022	2.949	0.00382
ENSP00000437804.1_130	rs56038022	ENSP00000437804.1_130_rs56038022	2.949	9.3e-06
ENSP00000437804.1_124	rs56038022	ENSP00000437804.1_124_rs56038022	2.949	0.00382
ENSP00000298048.2_130	rs56038022	ENSP00000298048.2_130_rs56038022	2.949	9.3e-06
ENSP00000298048.2_124	rs56038022	ENSP00000298048.2_124_rs56038022	2.949	0.00382
ENSP00000463852.1_89	rs1396862	ENSP00000463852.1_89_rs1396862	2.946	0.000104
ENSP00000463852.1_82	rs1396862	ENSP00000463852.1_82_rs1396862	2.946	0.000307
ENSP00000436812.1_2495	rs200620306	ENSP00000436812.1_2495_rs200620306	2.945	5.7e-05
ENSP00000046640.4_315	17:3659990	ENSP00000046640.4_315_17:3659990	0.703	0.0424
ENSP00000480867.1_964	rs73721647	ENSP00000480867.1_964_rs73721647	2.943	0.000719
ENSP00000480867.1_1015	rs73721647	ENSP00000480867.1_1015_rs73721647	2.943	0.00286
ENSP00000046640.4_315	rs11868420	ENSP00000046640.4_315_rs11868420	0.598	0.0424
ENSP00000479679.1_960	rs73721647	ENSP00000479679.1_960_rs73721647	2.943	0.000719
ENSP00000479679.1_1011	rs73721647	ENSP00000479679.1_1011_rs73721647	2.943	0.00286
ENSP00000046640.4_315	rs78671385	ENSP00000046640.4_315_rs78671385	0.195	0.0424
ENSP00000477644.1_964	rs73721647	ENSP00000477644.1_964_rs73721647	2.943	0.000719
ENSP00000477644.1_1015	rs73721647	ENSP00000477644.1_1015_rs73721647	2.943	0.00286
ENSP00000358785.3_334	1:110602039	ENSP00000358785.3_334_1:110602039	2.941	0.000417
ENSP00000258341.3_910	rs20558	ENSP00000258341.3_910_rs20558	2.939	3.8e-05
ENSP00000430881.1_105	rs41291462	ENSP00000430881.1_105_rs41291462	2.936	0.00012
ENSP00000046640.4_315	rs222753	ENSP00000046640.4_315_rs222753	0.031	0.0424
ENSP00000430175.1_105	rs41291462	ENSP00000430175.1_105_rs41291462	2.936	0.00012
ENSP00000046640.4_319	17:3659990	ENSP00000046640.4_319_17:3659990	0.703	0.0157
ENSP00000430103.1_105	rs41291462	ENSP00000430103.1_105_rs41291462	2.936	0.00012
ENSP00000046640.4_319	rs11868420	ENSP00000046640.4_319_rs11868420	0.598	0.0157
ENSP00000428896.1_105	rs41291462	ENSP00000428896.1_105_rs41291462	2.936	0.00012
ENSP00000046640.4_319	rs78671385	ENSP00000046640.4_319_rs78671385	0.195	0.0157
ENSP00000359270.4_105	rs41291462	ENSP00000359270.4_105_rs41291462	2.936	0.00012
ENSP00000046640.4_319	rs222753	ENSP00000046640.4_319_rs222753	0.031	0.0157
ENSP00000210633.3_105	rs41291462	ENSP00000210633.3_105_rs41291462	2.936	0.00012
ENSP00000053867.2_154	17:44350364	ENSP00000053867.2_154_17:44350364	0.972	0.0115
ENSP00000463660.1_39	rs72884533	ENSP00000463660.1_39_rs72884533	2.934	6.35e-05
ENSP00000462548.1_39	rs72884533	ENSP00000462548.1_39_rs72884533	2.934	6.35e-05
ENSP00000341874.3_39	rs72884533	ENSP00000341874.3_39_rs72884533	2.934	6.35e-05
ENSP00000412438.1_186	2:237540563	ENSP00000412438.1_186_2:237540563	2.929	0.000812
ENSP00000409897.1_114	2:237540563	ENSP00000409897.1_114_2:237540563	2.929	0.000812
ENSP00000405337.1_147	2:237540563	ENSP00000405337.1_147_2:237540563	2.929	0.000812
ENSP00000393010.1_25	2:237540563	ENSP00000393010.1_25_2:237540563	2.929	0.000812
ENSP00000386780.1_358	2:237540563	ENSP00000386780.1_358_2:237540563	2.929	0.000812
ENSP00000386338.1_283	2:237540563	ENSP00000386338.1_283_2:237540563	2.929	0.000812
ENSP00000341845.4_398	2:237540563	ENSP00000341845.4_398_2:237540563	2.929	0.000812
ENSP00000264605.3_426	2:237540563	ENSP00000264605.3_426_2:237540563	2.929	0.000812
ENSP00000476760.1_56	rs189722233	ENSP00000476760.1_56_rs189722233	2.928	0.000449
ENSP00000357256.4_59	rs189722233	ENSP00000357256.4_59_rs189722233	2.928	0.000449
ENSP00000400687.1_12	rs12314162	ENSP00000400687.1_12_rs12314162	2.927	4.21e-05
ENSP00000400281.2_1653	rs12314162	ENSP00000400281.2_1653_rs12314162	2.927	4.21e-05
ENSP00000385618.3_1211	rs12314162	ENSP00000385618.3_1211_rs12314162	2.927	4.21e-05
ENSP00000384202.1_1653	rs12314162	ENSP00000384202.1_1653_rs12314162	2.927	4.21e-05
ENSP00000384018.1_1663	rs12314162	ENSP00000384018.1_1663_rs12314162	2.927	4.21e-05
ENSP00000348551.4_1228	rs12314162	ENSP00000348551.4_1228_rs12314162	2.927	4.21e-05
ENSP00000430227.2_27	rs516316	ENSP00000430227.2_27_rs516316	2.924	0.00203
ENSP00000430227.2_14	rs516316	ENSP00000430227.2_14_rs516316	2.924	0.000184
ENSP00000430227.2_12	rs516316	ENSP00000430227.2_12_rs516316	2.924	0.000609
ENSP00000387498.2_27	rs516316	ENSP00000387498.2_27_rs516316	2.924	0.00203
ENSP00000387498.2_14	rs516316	ENSP00000387498.2_14_rs516316	2.924	0.000184
ENSP00000387498.2_12	rs516316	ENSP00000387498.2_12_rs516316	2.924	0.000609
ENSP00000383678.2_250	rs3204850	ENSP00000383678.2_250_rs3204850	2.924	0.000125
ENSP00000383678.2_244	rs3204850	ENSP00000383678.2_244_rs3204850	2.924	1.04e-05
ENSP00000383678.2_222	rs3204850	ENSP00000383678.2_222_rs3204850	2.924	0.000877
ENSP00000383677.3_250	rs3204850	ENSP00000383677.3_250_rs3204850	2.924	0.000125
ENSP00000383677.3_244	rs3204850	ENSP00000383677.3_244_rs3204850	2.924	1.04e-05
ENSP00000383677.3_222	rs3204850	ENSP00000383677.3_222_rs3204850	2.924	0.000877
ENSP00000381994.3_250	rs3204850	ENSP00000381994.3_250_rs3204850	2.924	0.000125
ENSP00000381994.3_244	rs3204850	ENSP00000381994.3_244_rs3204850	2.924	1.04e-05
ENSP00000381994.3_222	rs3204850	ENSP00000381994.3_222_rs3204850	2.924	0.000877
ENSP00000375748.4_27	rs516316	ENSP00000375748.4_27_rs516316	2.924	0.00203
ENSP00000375748.4_14	rs516316	ENSP00000375748.4_14_rs516316	2.924	0.000184
ENSP00000375748.4_12	rs516316	ENSP00000375748.4_12_rs516316	2.924	0.000609
ENSP00000349967.4_262	rs3204850	ENSP00000349967.4_262_rs3204850	2.924	0.000125
ENSP00000349967.4_256	rs3204850	ENSP00000349967.4_256_rs3204850	2.924	1.04e-05
ENSP00000349967.4_234	rs3204850	ENSP00000349967.4_234_rs3204850	2.924	0.000877
ENSP00000463852.1_89	rs1912151	ENSP00000463852.1_89_rs1912151	2.922	0.000104
ENSP00000463852.1_82	rs1912151	ENSP00000463852.1_82_rs1912151	2.922	0.000307
ENSP00000461812.2_957	17:46032403	ENSP00000461812.2_957_17:46032403	2.921	0.000869
ENSP00000461484.1_958	17:46032403	ENSP00000461484.1_958_17:46032403	2.921	0.000869
ENSP00000461299.1_894	17:46032403	ENSP00000461299.1_894_17:46032403	2.921	0.000869
ENSP00000387393.3_958	17:46032403	ENSP00000387393.3_958_17:46032403	2.921	0.000869
ENSP00000262419.6_958	17:46032403	ENSP00000262419.6_958_17:46032403	2.921	0.000869
ENSP00000458355.1_1369	17:7770604	ENSP00000458355.1_1369_17:7770604	2.919	0.00578
ENSP00000373825.2_1369	17:7770604	ENSP00000373825.2_1369_17:7770604	2.919	0.00578
ENSP00000443986.1_46	9:135547344	ENSP00000443986.1_46_9:135547344	2.917	0.0002
ENSP00000340950.4_46	9:135547344	ENSP00000340950.4_46_9:135547344	2.917	0.0002
ENSP00000401808.1_28	2:170929729	ENSP00000401808.1_28_2:170929729	2.916	7.62e-05
ENSP00000379258.3_1232	rs118149040	ENSP00000379258.3_1232_rs118149040	2.916	0.0016
ENSP00000379258.3_1187	rs118149040	ENSP00000379258.3_1187_rs118149040	2.916	0.00633
ENSP00000458919.1_735	rs138231393	ENSP00000458919.1_735_rs138231393	2.915	0.000844
ENSP00000053867.2_154	rs25646	ENSP00000053867.2_154_rs25646	0.002	0.0115
ENSP00000370968.2_815	rs138231393	ENSP00000370968.2_815_rs138231393	2.915	0.000844
ENSP00000053867.2_406	rs63750412	ENSP00000053867.2_406_rs63750412	0.601	0.0126
ENSP00000254718.4_815	rs138231393	ENSP00000254718.4_815_rs138231393	2.915	0.000844
ENSP00000055077.3_237	rs41552517	ENSP00000055077.3_237_rs41552517	0.182	0.0396
ENSP00000359248.1_552	10:100991026	ENSP00000359248.1_552_10:100991026	2.911	2.03e-05
ENSP00000309595.2_552	10:100991026	ENSP00000309595.2_552_10:100991026	2.911	2.03e-05
ENSP00000444773.1_67	16:57037324	ENSP00000444773.1_67_16:57037324	2.909	0.00206
ENSP00000443825.1_644	16:57037324	ENSP00000443825.1_644_16:57037324	2.909	0.00206
ENSP00000442906.1_669	16:57037324	ENSP00000442906.1_669_16:57037324	2.909	0.00206
ENSP00000441727.1_916	16:57037324	ENSP00000441727.1_916_16:57037324	2.909	0.00206
ENSP00000441597.1_423	16:57037324	ENSP00000441597.1_423_16:57037324	2.909	0.00206
ENSP00000440153.1_215	16:57037324	ENSP00000440153.1_215_16:57037324	2.909	0.00206
ENSP00000430227.2_199	rs601338	ENSP00000430227.2_199_rs601338	2.909	0.000283
ENSP00000317156.9_1543	rs61466343	ENSP00000317156.9_1543_rs61466343	3.684	0.0228
ENSP00000387498.2_199	rs601338	ENSP00000387498.2_199_rs601338	2.909	0.000283
ENSP00000055163.7_267	rs375160616	ENSP00000055163.7_267_rs375160616	0.046	0.0251
ENSP00000375748.4_199	rs601338	ENSP00000375748.4_199_rs601338	2.909	0.000283
ENSP00000056217.5_1591	7:144380074	ENSP00000056217.5_1591_7:144380074	0.383	0.0311
ENSP00000262510.6_916	16:57037324	ENSP00000262510.6_916_16:57037324	2.909	0.00206
ENSP00000262352.3_160	rs73383440	ENSP00000262352.3_160_rs73383440	2.909	0.003
ENSP00000262352.3_156	rs73383440	ENSP00000262352.3_156_rs73383440	2.909	0.00167
ENSP00000258341.3_296	rs2296291	ENSP00000258341.3_296_rs2296291	2.905	9.02e-06
ENSP00000305941.3_2750	rs6669557	ENSP00000305941.3_2750_rs6669557	2.903	0.00119
ENSP00000261793.8_422	5:150223261	ENSP00000261793.8_422_5:150223261	2.903	0.00272
ENSP00000261793.8_420	5:150223261	ENSP00000261793.8_420_5:150223261	2.903	0.000113
ENSP00000480553.1_64	rs3737845	ENSP00000480553.1_64_rs3737845	2.899	0.000524
ENSP00000480553.1_59	rs3737845	ENSP00000480553.1_59_rs3737845	2.899	0.000212
ENSP00000480553.1_45	rs3737845	ENSP00000480553.1_45_rs3737845	2.899	0.000169
ENSP00000477985.1_64	rs3737845	ENSP00000477985.1_64_rs3737845	2.899	0.000524
ENSP00000477985.1_59	rs3737845	ENSP00000477985.1_59_rs3737845	2.899	0.000212
ENSP00000477985.1_45	rs3737845	ENSP00000477985.1_45_rs3737845	2.899	0.000169
ENSP00000358262.4_64	rs3737845	ENSP00000358262.4_64_rs3737845	2.899	0.000524
ENSP00000358262.4_59	rs3737845	ENSP00000358262.4_59_rs3737845	2.899	0.000212
ENSP00000358262.4_45	rs3737845	ENSP00000358262.4_45_rs3737845	2.899	0.000169
ENSP00000466869.1_42	rs10415006	ENSP00000466869.1_42_rs10415006	2.898	0.00148
ENSP00000463852.1_82	rs3885074	ENSP00000463852.1_82_rs3885074	2.897	0.000307
ENSP00000415769.2_870	rs114361600	ENSP00000415769.2_870_rs114361600	2.896	7.67e-05
ENSP00000413922.2_678	rs114361600	ENSP00000413922.2_678_rs114361600	2.896	7.67e-05
ENSP00000268802.5_242	rs7189424	ENSP00000268802.5_242_rs7189424	2.896	0.000168
ENSP00000468948.1_10	19:47750322	ENSP00000468948.1_10_19:47750322	2.895	0.00148
ENSP00000246802.4_106	19:47750322	ENSP00000246802.4_106_19:47750322	2.895	0.00148
ENSP00000440046.1_131	rs146290198	ENSP00000440046.1_131_rs146290198	2.894	7.4e-05
ENSP00000386127.2_34	rs10868907	ENSP00000386127.2_34_rs10868907	2.894	0.0033
ENSP00000386127.2_18	rs10868907	ENSP00000386127.2_18_rs10868907	2.894	0.000845
ENSP00000386127.2_16	rs10868907	ENSP00000386127.2_16_rs10868907	2.894	0.000159
ENSP00000379587.4_34	rs10868907	ENSP00000379587.4_34_rs10868907	2.894	0.0033
ENSP00000379587.4_18	rs10868907	ENSP00000379587.4_18_rs10868907	2.894	0.000845
ENSP00000379587.4_16	rs10868907	ENSP00000379587.4_16_rs10868907	2.894	0.000159
ENSP00000379581.1_34	rs10868907	ENSP00000379581.1_34_rs10868907	2.894	0.0033
ENSP00000379581.1_18	rs10868907	ENSP00000379581.1_18_rs10868907	2.894	0.000845
ENSP00000379581.1_16	rs10868907	ENSP00000379581.1_16_rs10868907	2.894	0.000159
ENSP00000379579.1_34	rs10868907	ENSP00000379579.1_34_rs10868907	2.894	0.0033
ENSP00000379579.1_18	rs10868907	ENSP00000379579.1_18_rs10868907	2.894	0.000845
ENSP00000379579.1_16	rs10868907	ENSP00000379579.1_16_rs10868907	2.894	0.000159
ENSP00000379576.5_34	rs10868907	ENSP00000379576.5_34_rs10868907	2.894	0.0033
ENSP00000379576.5_18	rs10868907	ENSP00000379576.5_18_rs10868907	2.894	0.000845
ENSP00000379576.5_16	rs10868907	ENSP00000379576.5_16_rs10868907	2.894	0.000159
ENSP00000366315.4_187	rs10868907	ENSP00000366315.4_187_rs10868907	2.894	0.0033
ENSP00000366315.4_171	rs10868907	ENSP00000366315.4_171_rs10868907	2.894	0.000845
ENSP00000366315.4_169	rs10868907	ENSP00000366315.4_169_rs10868907	2.894	0.000159
ENSP00000366314.4_187	rs10868907	ENSP00000366314.4_187_rs10868907	2.894	0.0033
ENSP00000366314.4_171	rs10868907	ENSP00000366314.4_171_rs10868907	2.894	0.000845
ENSP00000366314.4_169	rs10868907	ENSP00000366314.4_169_rs10868907	2.894	0.000159
ENSP00000366309.1_34	rs10868907	ENSP00000366309.1_34_rs10868907	2.894	0.0033
ENSP00000366309.1_18	rs10868907	ENSP00000366309.1_18_rs10868907	2.894	0.000845
ENSP00000366309.1_16	rs10868907	ENSP00000366309.1_16_rs10868907	2.894	0.000159
ENSP00000366305.1_34	rs10868907	ENSP00000366305.1_34_rs10868907	2.894	0.0033
ENSP00000366305.1_18	rs10868907	ENSP00000366305.1_18_rs10868907	2.894	0.000845
ENSP00000366305.1_16	rs10868907	ENSP00000366305.1_16_rs10868907	2.894	0.000159
ENSP00000366301.4_34	rs10868907	ENSP00000366301.4_34_rs10868907	2.894	0.0033
ENSP00000366301.4_18	rs10868907	ENSP00000366301.4_18_rs10868907	2.894	0.000845
ENSP00000366301.4_16	rs10868907	ENSP00000366301.4_16_rs10868907	2.894	0.000159
ENSP00000355395.4_34	rs10868907	ENSP00000355395.4_34_rs10868907	2.894	0.0033
ENSP00000355395.4_18	rs10868907	ENSP00000355395.4_18_rs10868907	2.894	0.000845
ENSP00000355395.4_16	rs10868907	ENSP00000355395.4_16_rs10868907	2.894	0.000159
ENSP00000354066.2_34	rs10868907	ENSP00000354066.2_34_rs10868907	2.894	0.0033
ENSP00000354066.2_18	rs10868907	ENSP00000354066.2_18_rs10868907	2.894	0.000845
ENSP00000354066.2_16	rs10868907	ENSP00000354066.2_16_rs10868907	2.894	0.000159
ENSP00000350791.3_34	rs10868907	ENSP00000350791.3_34_rs10868907	2.894	0.0033
ENSP00000350791.3_18	rs10868907	ENSP00000350791.3_18_rs10868907	2.894	0.000845
ENSP00000350791.3_16	rs10868907	ENSP00000350791.3_16_rs10868907	2.894	0.000159
ENSP00000350140.2_189	rs10868907	ENSP00000350140.2_189_rs10868907	2.894	0.0033
ENSP00000350140.2_173	rs10868907	ENSP00000350140.2_173_rs10868907	2.894	0.000845
ENSP00000350140.2_171	rs10868907	ENSP00000350140.2_171_rs10868907	2.894	0.000159
ENSP00000335612.1_154	rs146290198	ENSP00000335612.1_154_rs146290198	2.894	7.4e-05
ENSP00000332488.5_667	rs12373124	ENSP00000332488.5_667_rs12373124	2.894	0.000745
ENSP00000332488.5_655	rs12373124	ENSP00000332488.5_655_rs12373124	2.894	0.00824
ENSP00000066544.3_299	rs61749925	ENSP00000066544.3_299_rs61749925	0.151	0.0124
ENSP00000332488.5_651	rs12373124	ENSP00000332488.5_651_rs12373124	2.894	0.00141
ENSP00000332488.5_633	rs12373124	ENSP00000332488.5_633_rs12373124	2.894	2.92e-05
ENSP00000332488.5_631	rs12373124	ENSP00000332488.5_631_rs12373124	2.894	6.43e-05
ENSP00000332488.5_608	rs12373124	ENSP00000332488.5_608_rs12373124	2.894	3.59e-06
ENSP00000463852.1_89	rs34283254	ENSP00000463852.1_89_rs34283254	2.892	0.000104
ENSP00000463852.1_82	rs34283254	ENSP00000463852.1_82_rs34283254	2.892	0.000307
ENSP00000463852.1_89	rs41280116	ENSP00000463852.1_89_rs41280116	2.891	0.000104
ENSP00000463852.1_82	rs41280116	ENSP00000463852.1_82_rs41280116	2.891	0.000307
ENSP00000392843.2_365	7:5987311	ENSP00000392843.2_365_7:5987311	2.889	2.38e-05
ENSP00000265849.7_471	7:5987311	ENSP00000265849.7_471_7:5987311	2.889	2.38e-05
ENSP00000361730.2_2062	6:43216537	ENSP00000361730.2_2062_6:43216537	3.684	0.0104
ENSP00000066544.3_817	rs938904	ENSP00000066544.3_817_rs938904	0.513	0.0133
ENSP00000070846.6_296	rs139851304	ENSP00000070846.6_296_rs139851304	0.111	0.0118
ENSP00000072516.3_17	rs6764468	ENSP00000072516.3_17_rs6764468	0.513	0.0395
ENSP00000072516.3_17	3:190564397	ENSP00000072516.3_17_3:190564397	0.285	0.0395
ENSP00000072644.1_269	rs1883453	ENSP00000072644.1_269_rs1883453	0.408	0.0156
ENSP00000423147.1_1618	rs61466343	ENSP00000423147.1_1618_rs61466343	3.684	0.0228
ENSP00000074304.5_680	2:98563508	ENSP00000074304.5_680_2:98563508	0.169	0.0292
ENSP00000380860.3_1277	7:116795714	ENSP00000380860.3_1277_7:116795714	2.888	0.000421
ENSP00000317272.6_1295	7:116795714	ENSP00000317272.6_1295_7:116795714	2.888	0.000421
ENSP00000405986.1_105	rs11582005	ENSP00000405986.1_105_rs11582005	2.887	0.00015
ENSP00000359034.3_329	rs11582005	ENSP00000359034.3_329_rs11582005	2.887	0.00015
ENSP00000480271.1_48	rs855768	ENSP00000480271.1_48_rs855768	2.886	0.000155
ENSP00000474874.1_148	rs855768	ENSP00000474874.1_148_rs855768	2.886	0.000155
ENSP00000075322.6_291	rs145766537	ENSP00000075322.6_291_rs145766537	0.277	0.0243
ENSP00000075322.6_291	8:119601507	ENSP00000075322.6_291_8:119601507	0.037	0.0243
ENSP00000075322.6_560	rs4871364	ENSP00000075322.6_560_rs4871364	0.758	0.017
ENSP00000075322.6_8	rs147979221	ENSP00000075322.6_8_rs147979221	0.616	0.0486
ENSP00000075322.6_8	rs543456052	ENSP00000075322.6_8_rs543456052	0.004	0.0486
ENSP00000444412.3_882	12:133204265	ENSP00000444412.3_882_12:133204265	2.881	2.52e-05
ENSP00000444412.3_854	12:133204265	ENSP00000444412.3_854_12:133204265	2.881	2.07e-05
ENSP00000228289.5_882	12:133204265	ENSP00000228289.5_882_12:133204265	2.881	2.52e-05
ENSP00000228289.5_854	12:133204265	ENSP00000228289.5_854_12:133204265	2.881	2.07e-05
ENSP00000386127.2_38	9:70846421	ENSP00000386127.2_38_9:70846421	2.88	0.00143
ENSP00000386127.2_34	9:70846421	ENSP00000386127.2_34_9:70846421	2.88	0.0033
ENSP00000386127.2_18	9:70846421	ENSP00000386127.2_18_9:70846421	2.88	0.000845
ENSP00000386127.2_16	9:70846421	ENSP00000386127.2_16_9:70846421	2.88	0.000159
ENSP00000379587.4_38	9:70846421	ENSP00000379587.4_38_9:70846421	2.88	0.00143
ENSP00000379587.4_34	9:70846421	ENSP00000379587.4_34_9:70846421	2.88	0.0033
ENSP00000379587.4_18	9:70846421	ENSP00000379587.4_18_9:70846421	2.88	0.000845
ENSP00000379587.4_16	9:70846421	ENSP00000379587.4_16_9:70846421	2.88	0.000159
ENSP00000379581.1_38	9:70846421	ENSP00000379581.1_38_9:70846421	2.88	0.00143
ENSP00000379581.1_34	9:70846421	ENSP00000379581.1_34_9:70846421	2.88	0.0033
ENSP00000379581.1_18	9:70846421	ENSP00000379581.1_18_9:70846421	2.88	0.000845
ENSP00000379581.1_16	9:70846421	ENSP00000379581.1_16_9:70846421	2.88	0.000159
ENSP00000379579.1_38	9:70846421	ENSP00000379579.1_38_9:70846421	2.88	0.00143
ENSP00000379579.1_34	9:70846421	ENSP00000379579.1_34_9:70846421	2.88	0.0033
ENSP00000379579.1_18	9:70846421	ENSP00000379579.1_18_9:70846421	2.88	0.000845
ENSP00000379579.1_16	9:70846421	ENSP00000379579.1_16_9:70846421	2.88	0.000159
ENSP00000379576.5_38	9:70846421	ENSP00000379576.5_38_9:70846421	2.88	0.00143
ENSP00000379576.5_34	9:70846421	ENSP00000379576.5_34_9:70846421	2.88	0.0033
ENSP00000379576.5_18	9:70846421	ENSP00000379576.5_18_9:70846421	2.88	0.000845
ENSP00000379576.5_16	9:70846421	ENSP00000379576.5_16_9:70846421	2.88	0.000159
ENSP00000366315.4_191	9:70846421	ENSP00000366315.4_191_9:70846421	2.88	0.00143
ENSP00000366315.4_187	9:70846421	ENSP00000366315.4_187_9:70846421	2.88	0.0033
ENSP00000366315.4_171	9:70846421	ENSP00000366315.4_171_9:70846421	2.88	0.000845
ENSP00000366315.4_169	9:70846421	ENSP00000366315.4_169_9:70846421	2.88	0.000159
ENSP00000366314.4_191	9:70846421	ENSP00000366314.4_191_9:70846421	2.88	0.00143
ENSP00000366314.4_187	9:70846421	ENSP00000366314.4_187_9:70846421	2.88	0.0033
ENSP00000366314.4_171	9:70846421	ENSP00000366314.4_171_9:70846421	2.88	0.000845
ENSP00000366314.4_169	9:70846421	ENSP00000366314.4_169_9:70846421	2.88	0.000159
ENSP00000366309.1_38	9:70846421	ENSP00000366309.1_38_9:70846421	2.88	0.00143
ENSP00000366309.1_34	9:70846421	ENSP00000366309.1_34_9:70846421	2.88	0.0033
ENSP00000366309.1_18	9:70846421	ENSP00000366309.1_18_9:70846421	2.88	0.000845
ENSP00000366309.1_16	9:70846421	ENSP00000366309.1_16_9:70846421	2.88	0.000159
ENSP00000366305.1_38	9:70846421	ENSP00000366305.1_38_9:70846421	2.88	0.00143
ENSP00000366305.1_34	9:70846421	ENSP00000366305.1_34_9:70846421	2.88	0.0033
ENSP00000366305.1_18	9:70846421	ENSP00000366305.1_18_9:70846421	2.88	0.000845
ENSP00000366305.1_16	9:70846421	ENSP00000366305.1_16_9:70846421	2.88	0.000159
ENSP00000366301.4_38	9:70846421	ENSP00000366301.4_38_9:70846421	2.88	0.00143
ENSP00000366301.4_34	9:70846421	ENSP00000366301.4_34_9:70846421	2.88	0.0033
ENSP00000366301.4_18	9:70846421	ENSP00000366301.4_18_9:70846421	2.88	0.000845
ENSP00000366301.4_16	9:70846421	ENSP00000366301.4_16_9:70846421	2.88	0.000159
ENSP00000355395.4_38	9:70846421	ENSP00000355395.4_38_9:70846421	2.88	0.00143
ENSP00000355395.4_34	9:70846421	ENSP00000355395.4_34_9:70846421	2.88	0.0033
ENSP00000355395.4_18	9:70846421	ENSP00000355395.4_18_9:70846421	2.88	0.000845
ENSP00000355395.4_16	9:70846421	ENSP00000355395.4_16_9:70846421	2.88	0.000159
ENSP00000354066.2_38	9:70846421	ENSP00000354066.2_38_9:70846421	2.88	0.00143
ENSP00000354066.2_34	9:70846421	ENSP00000354066.2_34_9:70846421	2.88	0.0033
ENSP00000354066.2_18	9:70846421	ENSP00000354066.2_18_9:70846421	2.88	0.000845
ENSP00000354066.2_16	9:70846421	ENSP00000354066.2_16_9:70846421	2.88	0.000159
ENSP00000350791.3_38	9:70846421	ENSP00000350791.3_38_9:70846421	2.88	0.00143
ENSP00000350791.3_34	9:70846421	ENSP00000350791.3_34_9:70846421	2.88	0.0033
ENSP00000350791.3_18	9:70846421	ENSP00000350791.3_18_9:70846421	2.88	0.000845
ENSP00000350791.3_16	9:70846421	ENSP00000350791.3_16_9:70846421	2.88	0.000159
ENSP00000350140.2_193	9:70846421	ENSP00000350140.2_193_9:70846421	2.88	0.00143
ENSP00000350140.2_189	9:70846421	ENSP00000350140.2_189_9:70846421	2.88	0.0033
ENSP00000350140.2_173	9:70846421	ENSP00000350140.2_173_9:70846421	2.88	0.000845
ENSP00000350140.2_171	9:70846421	ENSP00000350140.2_171_9:70846421	2.88	0.000159
ENSP00000392843.2_621	rs75973354	ENSP00000392843.2_621_rs75973354	2.878	0.00066
ENSP00000371758.4_326	rs75973354	ENSP00000371758.4_326_rs75973354	2.878	0.00066
ENSP00000265849.7_727	rs75973354	ENSP00000265849.7_727_rs75973354	2.878	0.00066
ENSP00000248244.4_46	rs7255265	ENSP00000248244.4_46_rs7255265	2.877	5.67e-06
ENSP00000248244.4_38	rs7255265	ENSP00000248244.4_38_rs7255265	2.877	0.00217
ENSP00000460602.1_459	rs61731317	ENSP00000460602.1_459_rs61731317	2.875	0.00087
ENSP00000460255.1_459	rs61731317	ENSP00000460255.1_459_rs61731317	2.875	0.00087
ENSP00000430465.3_21	rs11136275	ENSP00000430465.3_21_rs11136275	2.875	4.29e-05
ENSP00000428966.3_21	rs11136275	ENSP00000428966.3_21_rs11136275	2.875	4.29e-05
ENSP00000327427.6_21	rs11136275	ENSP00000327427.6_21_rs11136275	2.875	4.29e-05
ENSP00000258341.3_1137	rs2296300	ENSP00000258341.3_1137_rs2296300	2.874	9.43e-05
ENSP00000427550.1_2018	rs61466343	ENSP00000427550.1_2018_rs61466343	3.684	0.0228
ENSP00000426421.1_125	rs35558913	ENSP00000426421.1_125_rs35558913	2.873	0.000795
ENSP00000075322.6_823	rs61738778	ENSP00000075322.6_823_rs61738778	0.522	0.0163
ENSP00000421019.1_125	rs35558913	ENSP00000421019.1_125_rs35558913	2.873	0.000795
ENSP00000075322.6_823	rs111247972	ENSP00000075322.6_823_rs111247972	0.315	0.0163
ENSP00000410378.2_1264	rs77617445	ENSP00000410378.2_1264_rs77617445	2.873	0.00146
ENSP00000467038.1_1557	rs61466343	ENSP00000467038.1_1557_rs61466343	3.684	0.0228
ENSP00000075430.7_135	rs191970077	ENSP00000075430.7_135_rs191970077	0.299	0.204
ENSP00000409303.2_1264	rs77617445	ENSP00000409303.2_1264_rs77617445	2.873	0.00146
ENSP00000467297.1_566	rs61466343	ENSP00000467297.1_566_rs61466343	3.684	0.0228
ENSP00000359243.3_583	rs807024	ENSP00000359243.3_583_rs807024	2.873	0.00407
ENSP00000359243.3_574	rs807024	ENSP00000359243.3_574_rs807024	2.873	9.75e-05
ENSP00000359243.3_561	rs807024	ENSP00000359243.3_561_rs807024	2.873	0.00185
ENSP00000359240.1_583	rs807024	ENSP00000359240.1_583_rs807024	2.873	0.00407
ENSP00000359240.1_574	rs807024	ENSP00000359240.1_574_rs807024	2.873	9.75e-05
ENSP00000359240.1_561	rs807024	ENSP00000359240.1_561_rs807024	2.873	0.00185
ENSP00000075430.7_324	rs599554	ENSP00000075430.7_324_rs599554	0.02	0.0397
ENSP00000264992.3_125	rs35558913	ENSP00000264992.3_125_rs35558913	2.873	0.000795
ENSP00000075430.7_431	rs373108713	ENSP00000075430.7_431_rs373108713	0.387	0.0162
ENSP00000204726.3_1264	rs77617445	ENSP00000204726.3_1264_rs77617445	2.873	0.00146
ENSP00000075430.7_499	rs2126082	ENSP00000075430.7_499_rs2126082	0.102	0.0201
ENSP00000326924.7_827	rs117943757	ENSP00000326924.7_827_rs117943757	3.606	0.0107
ENSP00000075430.7_59	18:79680133	ENSP00000075430.7_59_18:79680133	0.443	0.0111
ENSP00000075430.7_59	rs201234471	ENSP00000075430.7_59_rs201234471	0.003	0.0111
ENSP00000078429.3_265	rs116848044	ENSP00000078429.3_265_rs116848044	0.738	0.0115
ENSP00000078429.3_265	19:3119407	ENSP00000078429.3_265_19:3119407	0.563	0.0115
ENSP00000078429.3_265	rs4900	ENSP00000078429.3_265_rs4900	0.439	0.0115
ENSP00000078429.3_265	rs451778	ENSP00000078429.3_265_rs451778	0.338	0.0115
ENSP00000078429.3_265	19:3119367	ENSP00000078429.3_265_19:3119367	0.31	0.0115
ENSP00000489812.1_187	rs7872649	ENSP00000489812.1_187_rs7872649	2.868	7.57e-06
ENSP00000371067.4_187	rs7872649	ENSP00000371067.4_187_rs7872649	2.868	7.57e-06
ENSP00000412513.2_699	17:7848460	ENSP00000412513.2_699_17:7848460	2.864	7.09e-05
ENSP00000254846.5_699	17:7848460	ENSP00000254846.5_699_17:7848460	2.864	7.09e-05
ENSP00000435627.1_37	1:51752554	ENSP00000435627.1_37_1:51752554	2.859	9.76e-05
ENSP00000435627.1_34	1:51752554	ENSP00000435627.1_34_1:51752554	2.859	0.00156
ENSP00000246802.4_377	rs10405135	ENSP00000246802.4_377_rs10405135	2.859	0.0012
ENSP00000246802.4_354	rs10405135	ENSP00000246802.4_354_rs10405135	2.859	0.000231
ENSP00000469557.1_69	19:48831734	ENSP00000469557.1_69_19:48831734	2.857	0.0059
ENSP00000430881.1_54	rs41291460	ENSP00000430881.1_54_rs41291460	2.857	0.000531
ENSP00000430175.1_54	rs41291460	ENSP00000430175.1_54_rs41291460	2.857	0.000531
ENSP00000430103.1_54	rs41291460	ENSP00000430103.1_54_rs41291460	2.857	0.000531
ENSP00000428896.1_54	rs41291460	ENSP00000428896.1_54_rs41291460	2.857	0.000531
ENSP00000359270.4_54	rs41291460	ENSP00000359270.4_54_rs41291460	2.857	0.000531
ENSP00000263278.3_105	19:48831734	ENSP00000263278.3_105_19:48831734	2.857	0.0059
ENSP00000210633.3_54	rs41291460	ENSP00000210633.3_54_rs41291460	2.857	0.000531
ENSP00000078429.3_265	19:3119186	ENSP00000078429.3_265_19:3119186	0.205	0.0115
ENSP00000340820.6_119	rs754512	ENSP00000340820.6_119_rs754512	2.854	3.9e-05
ENSP00000262410.6_119	rs754512	ENSP00000262410.6_119_rs754512	2.854	3.9e-05
ENSP00000486090.1_1065	rs2358996	ENSP00000486090.1_1065_rs2358996	2.853	0.000145
ENSP00000486090.1_1052	rs2358996	ENSP00000486090.1_1052_rs2358996	2.853	4.42e-05
ENSP00000407442.3_1110	rs2358996	ENSP00000407442.3_1110_rs2358996	2.853	0.000145
ENSP00000407442.3_1097	rs2358996	ENSP00000407442.3_1097_rs2358996	2.853	4.42e-05
ENSP00000358574.4_1076	rs2358996	ENSP00000358574.4_1076_rs2358996	2.853	0.000145
ENSP00000358574.4_1063	rs2358996	ENSP00000358574.4_1063_rs2358996	2.853	4.42e-05
ENSP00000358571.1_1110	rs2358996	ENSP00000358571.1_1110_rs2358996	2.853	0.000145
ENSP00000358571.1_1097	rs2358996	ENSP00000358571.1_1097_rs2358996	2.853	4.42e-05
ENSP00000358568.1_1065	rs2358996	ENSP00000358568.1_1065_rs2358996	2.853	0.000145
ENSP00000358568.1_1052	rs2358996	ENSP00000358568.1_1052_rs2358996	2.853	4.42e-05
ENSP00000358566.1_716	rs2358996	ENSP00000358566.1_716_rs2358996	2.853	0.000145
ENSP00000358566.1_703	rs2358996	ENSP00000358566.1_703_rs2358996	2.853	4.42e-05
ENSP00000355191.3_391	rs2358996	ENSP00000355191.3_391_rs2358996	2.853	0.000145
ENSP00000355191.3_378	rs2358996	ENSP00000355191.3_378_rs2358996	2.853	4.42e-05
ENSP00000340956.4_736	rs2358996	ENSP00000340956.4_736_rs2358996	2.853	0.000145
ENSP00000340956.4_723	rs2358996	ENSP00000340956.4_723_rs2358996	2.853	4.42e-05
ENSP00000356515.3_3431	rs9390234	ENSP00000356515.3_3431_rs9390234	2.85	0.00616
ENSP00000356496.4_986	rs9390234	ENSP00000356496.4_986_rs9390234	2.85	0.00962
ENSP00000430227.2_38	19:48703205	ENSP00000430227.2_38_19:48703205	2.846	2e-05
ENSP00000442190.2_581	rs117943757	ENSP00000442190.2_581_rs117943757	3.606	0.0107
ENSP00000078429.3_88	rs147309216	ENSP00000078429.3_88_rs147309216	0.788	0.099
ENSP00000078429.3_88	19:3110363	ENSP00000078429.3_88_19:3110363	0.084	0.099
ENSP00000387498.2_38	19:48703205	ENSP00000387498.2_38_19:48703205	2.846	2e-05
ENSP00000080059.7_514	rs77196719	ENSP00000080059.7_514_rs77196719	0.431	0.0113
ENSP00000080059.7_524	rs77196719	ENSP00000080059.7_524_rs77196719	0.431	0.0236
ENSP00000454973.1_827	rs117943757	ENSP00000454973.1_827_rs117943757	3.606	0.0107
ENSP00000375748.4_38	19:48703205	ENSP00000375748.4_38_19:48703205	2.846	2e-05
ENSP00000343745.3_1299	rs45562437	ENSP00000343745.3_1299_rs45562437	3.602	0.0309
ENSP00000080059.7_930	rs201356739	ENSP00000080059.7_930_rs201356739	0.591	0.0173
ENSP00000081029.3_13	rs17552080	ENSP00000081029.3_13_rs17552080	0.553	0.0212
ENSP00000246802.4_377	rs10406879	ENSP00000246802.4_377_rs10406879	2.846	0.0012
ENSP00000246802.4_354	rs10406879	ENSP00000246802.4_354_rs10406879	2.846	0.000231
ENSP00000488104.2_115	rs34307129	ENSP00000488104.2_115_rs34307129	2.845	0.000307
ENSP00000432943.1_222	rs34307129	ENSP00000432943.1_222_rs34307129	2.845	6.5e-06
ENSP00000431538.1_222	rs34307129	ENSP00000431538.1_222_rs34307129	2.845	6.5e-06
ENSP00000431441.1_26	rs34307129	ENSP00000431441.1_26_rs34307129	2.845	6.5e-06
ENSP00000081029.3_13	12:27710900	ENSP00000081029.3_13_12:27710900	0.214	0.0212
ENSP00000363081.3_248	10:52316889	ENSP00000363081.3_248_10:52316889	2.844	0.0013
ENSP00000332488.5_667	rs12373140	ENSP00000332488.5_667_rs12373140	2.844	0.000745
ENSP00000332488.5_655	rs12373140	ENSP00000332488.5_655_rs12373140	2.844	0.00824
ENSP00000081029.3_13	rs142200034	ENSP00000081029.3_13_rs142200034	0.168	0.0212
ENSP00000332488.5_651	rs12373140	ENSP00000332488.5_651_rs12373140	2.844	0.00141
ENSP00000332488.5_633	rs12373140	ENSP00000332488.5_633_rs12373140	2.844	2.92e-05
ENSP00000332488.5_631	rs12373140	ENSP00000332488.5_631_rs12373140	2.844	6.43e-05
ENSP00000332488.5_608	rs12373140	ENSP00000332488.5_608_rs12373140	2.844	3.59e-06
ENSP00000085068.2_214	19:55453187	ENSP00000085068.2_214_19:55453187	0.721	0.0231
ENSP00000085068.2_214	rs2303089	ENSP00000085068.2_214_rs2303089	0.496	0.0231
ENSP00000085219.4_326	19:35338011	ENSP00000085219.4_326_19:35338011	0.309	0.0118
ENSP00000085219.4_326	19:35338148	ENSP00000085219.4_326_19:35338148	0.066	0.0118
ENSP00000085219.4_652	19:35341936	ENSP00000085219.4_652_19:35341936	0.834	0.0112
ENSP00000436914.1_69	rs7349640	ENSP00000436914.1_69_rs7349640	2.84	0.00027
ENSP00000436914.1_61	rs7349640	ENSP00000436914.1_61_rs7349640	2.84	0.000101
ENSP00000435462.1_96	rs7349640	ENSP00000435462.1_96_rs7349640	2.84	0.00027
ENSP00000435462.1_88	rs7349640	ENSP00000435462.1_88_rs7349640	2.84	0.000101
ENSP00000422271.1_69	rs7349640	ENSP00000422271.1_69_rs7349640	2.84	0.00027
ENSP00000422271.1_61	rs7349640	ENSP00000422271.1_61_rs7349640	2.84	0.000101
ENSP00000377714.1_69	rs7349640	ENSP00000377714.1_69_rs7349640	2.84	0.00027
ENSP00000377714.1_61	rs7349640	ENSP00000377714.1_61_rs7349640	2.84	0.000101
ENSP00000155674.5_66	rs71326301	ENSP00000155674.5_66_rs71326301	0.585	0.0254
ENSP00000323505.4_96	rs7349640	ENSP00000323505.4_96_rs7349640	2.84	0.00027
ENSP00000323505.4_88	rs7349640	ENSP00000323505.4_88_rs7349640	2.84	0.000101
ENSP00000296545.7_96	rs7349640	ENSP00000296545.7_96_rs7349640	2.84	0.00027
ENSP00000296545.7_88	rs7349640	ENSP00000296545.7_88_rs7349640	2.84	0.000101
ENSP00000375048.2_22	rs10133575	ENSP00000375048.2_22_rs10133575	2.839	0.000744
ENSP00000155674.5_66	rs1034859	ENSP00000155674.5_66_rs1034859	0.26	0.0254
ENSP00000155674.5_66	rs1034858	ENSP00000155674.5_66_rs1034858	0.218	0.0254
ENSP00000155674.5_66	rs2286956	ENSP00000155674.5_66_rs2286956	0.121	0.0254
ENSP00000156471.5_338	rs2290320	ENSP00000156471.5_338_rs2290320	0.429	0.0175
ENSP00000156471.5_92	rs115120638	ENSP00000156471.5_92_rs115120638	0.118	0.012
ENSP00000156499.3_163	rs112658494	ENSP00000156499.3_163_rs112658494	0.833	0.175
ENSP00000364403.3_4749	rs16862517	ENSP00000364403.3_4749_rs16862517	2.838	0.000372
ENSP00000364372.1_456	rs16862517	ENSP00000364372.1_456_rs16862517	2.838	0.000372
ENSP00000156499.3_215	19:51078960	ENSP00000156499.3_215_19:51078960	0.015	0.0321
ENSP00000376783.1_1299	rs45562437	ENSP00000376783.1_1299_rs45562437	3.602	0.0309
ENSP00000246802.4_377	rs10411523	ENSP00000246802.4_377_rs10411523	2.837	0.0012
ENSP00000460602.1_25	rs3733504	ENSP00000460602.1_25_rs3733504	2.834	0.00129
ENSP00000435681.1_1299	rs45562437	ENSP00000435681.1_1299_rs45562437	3.602	0.0309
ENSP00000460255.1_25	rs3733504	ENSP00000460255.1_25_rs3733504	2.834	0.00129
ENSP00000156499.3_74	rs2569491	ENSP00000156499.3_74_rs2569491	0.825	0.0226
ENSP00000451441.1_19	rs142135991	ENSP00000451441.1_19_rs142135991	2.834	0.000125
ENSP00000450476.1_19	rs142135991	ENSP00000450476.1_19_rs142135991	2.834	0.000125
ENSP00000324920.3_19	rs142135991	ENSP00000324920.3_19_rs142135991	2.834	0.000125
ENSP00000472847.1_447	rs200269255	ENSP00000472847.1_447_rs200269255	2.831	0.00303
ENSP00000472847.1_440	rs200269255	ENSP00000472847.1_440_rs200269255	2.831	0.00956
ENSP00000472847.1_438	rs200269255	ENSP00000472847.1_438_rs200269255	2.831	5.55e-05
ENSP00000156499.3_74	rs2569490	ENSP00000156499.3_74_rs2569490	0.207	0.0226
ENSP00000472465.1_508	rs200269255	ENSP00000472465.1_508_rs200269255	2.831	0.00956
ENSP00000472465.1_506	rs200269255	ENSP00000472465.1_506_rs200269255	2.831	5.55e-05
ENSP00000156825.2_154	rs142198786	ENSP00000156825.2_154_rs142198786	0.846	0.0164
ENSP00000472339.1_255	rs200269255	ENSP00000472339.1_255_rs200269255	2.831	0.00303
ENSP00000472339.1_248	rs200269255	ENSP00000472339.1_248_rs200269255	2.831	0.00956
ENSP00000472339.1_246	rs200269255	ENSP00000472339.1_246_rs200269255	2.831	5.55e-05
ENSP00000158762.3_473	rs75068157	ENSP00000158762.3_473_rs75068157	0.153	0.022
ENSP00000468865.1_93	rs200269255	ENSP00000468865.1_93_rs200269255	2.831	0.00303
ENSP00000468865.1_86	rs200269255	ENSP00000468865.1_86_rs200269255	2.831	0.00956
ENSP00000468865.1_84	rs200269255	ENSP00000468865.1_84_rs200269255	2.831	5.55e-05
ENSP00000159087.4_445	rs8110408	ENSP00000159087.4_445_rs8110408	0.13	0.0216
ENSP00000406754.3_445	rs200269255	ENSP00000406754.3_445_rs200269255	2.831	0.00303
ENSP00000406754.3_438	rs200269255	ENSP00000406754.3_438_rs200269255	2.831	0.00956
ENSP00000406754.3_436	rs200269255	ENSP00000406754.3_436_rs200269255	2.831	5.55e-05
ENSP00000159087.4_445	rs200498699	ENSP00000159087.4_445_rs200498699	0.025	0.0216
ENSP00000221431.6_445	rs200269255	ENSP00000221431.6_445_rs200269255	2.831	0.00303
ENSP00000221431.6_438	rs200269255	ENSP00000221431.6_438_rs200269255	2.831	0.00956
ENSP00000221431.6_436	rs200269255	ENSP00000221431.6_436_rs200269255	2.831	5.55e-05
ENSP00000159111.3_668	rs2251561	ENSP00000159111.3_668_rs2251561	0.314	0.0431
ENSP00000159647.5_388	rs150592820	ENSP00000159647.5_388_rs150592820	0.691	0.0136
ENSP00000160262.3_361	rs116900565	ENSP00000160262.3_361_rs116900565	0.113	0.0117
ENSP00000160373.3_1413	rs6973257	ENSP00000160373.3_1413_rs6973257	0.045	0.0782
ENSP00000160373.3_700	rs571664838	ENSP00000160373.3_700_rs571664838	0.415	0.0117
ENSP00000160713.4_58	8:138265691	ENSP00000160713.4_58_8:138265691	0.59	0.0474
ENSP00000160740.3_1492	19:42294748	ENSP00000160740.3_1492_19:42294748	0.045	0.11
ENSP00000160740.3_1492	rs1052023	ENSP00000160740.3_1492_rs1052023	0.001	0.11
ENSP00000160740.3_1506	19:42294748	ENSP00000160740.3_1506_19:42294748	0.045	0.0526
ENSP00000160740.3_1506	rs1052023	ENSP00000160740.3_1506_rs1052023	0.001	0.0526
ENSP00000160740.3_890	rs10410185	ENSP00000160740.3_890_rs10410185	0.412	0.16
ENSP00000478223.1_7	rs558613282	ENSP00000478223.1_7_rs558613282	2.829	0.000278
ENSP00000475880.2_88	6:31165179	ENSP00000475880.2_88_6:31165179	2.829	0.00244
ENSP00000161863.4_1343	rs148010171	ENSP00000161863.4_1343_rs148010171	0.726	0.0161
ENSP00000475512.1_62	6:31165179	ENSP00000475512.1_62_6:31165179	2.829	0.00244
ENSP00000161863.4_1343	rs2303717	ENSP00000161863.4_1343_rs2303717	0.697	0.0161
ENSP00000425479.1_62	6:31165179	ENSP00000425479.1_62_6:31165179	2.829	0.00244
ENSP00000161863.4_369	rs4345310	ENSP00000161863.4_369_rs4345310	0.058	0.0105
ENSP00000425083.1_62	6:31165179	ENSP00000425083.1_62_6:31165179	2.829	0.00244
ENSP00000161863.4_666	5:113553756	ENSP00000161863.4_666_5:113553756	0.777	0.0265
ENSP00000391858.1_7	rs558613282	ENSP00000391858.1_7_rs558613282	2.829	0.000278
ENSP00000389359.2_62	6:31165179	ENSP00000389359.2_62_6:31165179	2.829	0.00244
ENSP00000161863.4_666	rs75714066	ENSP00000161863.4_666_rs75714066	0.684	0.0265
ENSP00000259915.7_258	6:31165179	ENSP00000259915.7_258_6:31165179	2.829	0.00244
ENSP00000161863.4_666	rs34947411	ENSP00000161863.4_666_rs34947411	0.608	0.0265
ENSP00000161863.4_666	5:113553677	ENSP00000161863.4_666_5:113553677	0.481	0.0265
ENSP00000161863.4_666	rs10079758	ENSP00000161863.4_666_rs10079758	0.473	0.0265
ENSP00000162044.7_335	rs182808727	ENSP00000162044.7_335_rs182808727	0.141	0.116
ENSP00000482546.1_328	14:24178316	ENSP00000482546.1_328_14:24178316	2.823	0.00138
ENSP00000482439.1_328	14:24178316	ENSP00000482439.1_328_14:24178316	2.823	0.00138
ENSP00000452701.1_29	14:24178316	ENSP00000452701.1_29_14:24178316	2.823	0.00138
ENSP00000446829.3_28	rs4760619	ENSP00000446829.3_28_rs4760619	2.823	0.000161
ENSP00000418562.2_382	rs1127743	ENSP00000418562.2_382_rs1127743	2.822	0.000123
ENSP00000418562.2_373	rs1127743	ENSP00000418562.2_373_rs1127743	2.822	0.00675
ENSP00000307697.5_396	rs1127743	ENSP00000307697.5_396_rs1127743	2.822	0.000123
ENSP00000307697.5_387	rs1127743	ENSP00000307697.5_387_rs1127743	2.822	0.00675
ENSP00000258341.3_435	rs3736888	ENSP00000258341.3_435_rs3736888	2.821	0.0014
ENSP00000258341.3_423	rs3736888	ENSP00000258341.3_423_rs3736888	2.821	0.000129
ENSP00000478698.1_107	rs41395652	ENSP00000478698.1_107_rs41395652	2.819	0.00161
ENSP00000418369.1_423	rs35598292	ENSP00000418369.1_423_rs35598292	2.819	0.00014
ENSP00000417485.1_423	rs35598292	ENSP00000417485.1_423_rs35598292	2.819	0.00014
ENSP00000385342.2_24	rs41395652	ENSP00000385342.2_24_rs41395652	2.819	0.00161
ENSP00000383303.1_272	rs41395652	ENSP00000383303.1_272_rs41395652	2.819	0.00161
ENSP00000273347.5_423	rs35598292	ENSP00000273347.5_423_rs35598292	2.819	0.00014
ENSP00000420194.1_889	rs143738711	ENSP00000420194.1_889_rs143738711	2.817	0.00192
ENSP00000418685.2_912	rs143738711	ENSP00000418685.2_912_rs143738711	2.817	0.000272
ENSP00000418685.2_875	rs143738711	ENSP00000418685.2_875_rs143738711	2.817	0.000361
ENSP00000412513.2_458	17:7847529	ENSP00000412513.2_458_17:7847529	2.817	0.000247
ENSP00000412513.2_443	17:7847529	ENSP00000412513.2_443_17:7847529	2.817	0.00458
ENSP00000162330.5_467	rs3743613	ENSP00000162330.5_467_rs3743613	0.351	0.0292
ENSP00000162330.5_467	rs3169330	ENSP00000162330.5_467_rs3169330	0.311	0.0292
ENSP00000254846.5_458	17:7847529	ENSP00000254846.5_458_17:7847529	2.817	0.000247
ENSP00000254846.5_443	17:7847529	ENSP00000254846.5_443_17:7847529	2.817	0.00458
ENSP00000162330.5_467	rs61729595	ENSP00000162330.5_467_rs61729595	0.118	0.0292
ENSP00000162330.5_467	16:75235427	ENSP00000162330.5_467_16:75235427	0.031	0.0292
ENSP00000162330.5_49	16:75242877	ENSP00000162330.5_49_16:75242877	0.056	0.0665
ENSP00000162330.5_512	rs3169330	ENSP00000162330.5_512_rs3169330	0.311	0.033
ENSP00000162330.5_512	16:75235427	ENSP00000162330.5_512_16:75235427	0.031	0.033
ENSP00000162330.5_598	rs61743104	ENSP00000162330.5_598_rs61743104	0.889	0.0139
ENSP00000258341.3_435	1:183115473	ENSP00000258341.3_435_1:183115473	2.811	0.0014
ENSP00000258341.3_423	1:183115473	ENSP00000258341.3_423_1:183115473	2.811	0.000129
ENSP00000436570.1_10	rs61920515	ENSP00000436570.1_10_rs61920515	2.805	0.00487
ENSP00000432061.1_39	rs61920515	ENSP00000432061.1_39_rs61920515	2.805	0.00487
ENSP00000317382.4_145	rs61920515	ENSP00000317382.4_145_rs61920515	2.805	0.00487
ENSP00000428200.1_607	5:150209650	ENSP00000428200.1_607_5:150209650	2.803	0.000283
ENSP00000230671.2_607	5:150209650	ENSP00000230671.2_607_5:150209650	2.803	0.000283
ENSP00000162330.5_598	16:75235025	ENSP00000162330.5_598_16:75235025	0.215	0.0139
ENSP00000162330.5_598	rs11545087	ENSP00000162330.5_598_rs11545087	0.027	0.0139
ENSP00000162330.5_633	rs61743104	ENSP00000162330.5_633_rs61743104	0.889	0.014
ENSP00000162330.5_633	16:75235025	ENSP00000162330.5_633_16:75235025	0.215	0.014
ENSP00000162330.5_633	rs11545087	ENSP00000162330.5_633_rs11545087	0.027	0.014
ENSP00000162330.5_670	16:75235025	ENSP00000162330.5_670_16:75235025	0.215	0.183
ENSP00000162749.2_169	12:6333219	ENSP00000162749.2_169_12:6333219	0.592	0.0564
ENSP00000162749.2_169	rs1800692	ENSP00000162749.2_169_rs1800692	0.041	0.0564
ENSP00000163416.2_151	rs76861952	ENSP00000163416.2_151_rs76861952	0.408	0.238
ENSP00000163416.2_557	rs2273646	ENSP00000163416.2_557_rs2273646	0.674	0.0439
ENSP00000163416.2_557	14:92824514	ENSP00000163416.2_557_14:92824514	0.657	0.0439
ENSP00000163416.2_557	rs2273644	ENSP00000163416.2_557_rs2273644	0.49	0.0439
ENSP00000163678.6_101	16:8628772	ENSP00000163678.6_101_16:8628772	0.468	0.0137
ENSP00000164024.4_1720	rs12107252	ENSP00000164024.4_1720_rs12107252	0.418	0.0137
ENSP00000164024.4_1917	rs12107418	ENSP00000164024.4_1917_rs12107418	0.376	0.0115
ENSP00000437256.1_1299	rs45562437	ENSP00000437256.1_1299_rs45562437	3.602	0.0309
ENSP00000444719.1_1299	rs45562437	ENSP00000444719.1_1299_rs45562437	3.602	0.0309
ENSP00000164024.4_2966	3:48641538	ENSP00000164024.4_2966_3:48641538	0.907	0.0229
ENSP00000332488.5_489	rs12185268	ENSP00000332488.5_489_rs12185268	3.386	0.0132
ENSP00000164024.4_3262	3:48639758	ENSP00000164024.4_3262_3:48639758	0.119	0.0227
ENSP00000419856.1_691	7:148809271	ENSP00000419856.1_691_7:148809271	2.8	0.00115
ENSP00000419711.1_700	7:148809271	ENSP00000419711.1_700_7:148809271	2.8	0.00115
ENSP00000419050.1_649	7:148809271	ENSP00000419050.1_649_7:148809271	2.8	0.00115
ENSP00000417062.1_649	7:148809271	ENSP00000417062.1_649_7:148809271	2.8	0.00115
ENSP00000320147.2_705	7:148809271	ENSP00000320147.2_705_7:148809271	2.8	0.00115
ENSP00000223193.2_661	7:148809271	ENSP00000223193.2_661_7:148809271	2.8	0.00115
ENSP00000164133.2_295	11:64930478	ENSP00000164133.2_295_11:64930478	0.591	0.0372
ENSP00000164139.3_460	11:64753470	ENSP00000164139.3_460_11:64753470	0.63	0.0129
ENSP00000164139.3_460	11:64753682	ENSP00000164139.3_460_11:64753682	0.227	0.0129
ENSP00000164139.3_460	rs71581782	ENSP00000164139.3_460_rs71581782	0.086	0.0129
ENSP00000474151.1_58	rs144707726	ENSP00000474151.1_58_rs144707726	2.796	4.53e-05
ENSP00000479285.1_366	rs41312030	ENSP00000479285.1_366_rs41312030	2.795	0.00438
ENSP00000479285.1_350	rs41312030	ENSP00000479285.1_350_rs41312030	2.795	0.000164
ENSP00000479285.1_343	rs41312030	ENSP00000479285.1_343_rs41312030	2.795	0.00413
ENSP00000164227.5_145	rs116951192	ENSP00000164227.5_145_rs116951192	0.298	0.0364
ENSP00000479285.1_328	rs41312030	ENSP00000479285.1_328_rs41312030	2.795	0.000331
ENSP00000442835.1_291	rs41312030	ENSP00000442835.1_291_rs41312030	2.795	0.00438
ENSP00000442835.1_275	rs41312030	ENSP00000442835.1_275_rs41312030	2.795	0.000164
ENSP00000442835.1_268	rs41312030	ENSP00000442835.1_268_rs41312030	2.795	0.00413
ENSP00000164227.5_314	rs34401216	ENSP00000164227.5_314_rs34401216	0.261	0.0261
ENSP00000442835.1_253	rs41312030	ENSP00000442835.1_253_rs41312030	2.795	0.000331
ENSP00000361803.3_371	rs41312030	ENSP00000361803.3_371_rs41312030	2.795	0.00438
ENSP00000361803.3_355	rs41312030	ENSP00000361803.3_355_rs41312030	2.795	0.000164
ENSP00000361803.3_348	rs41312030	ENSP00000361803.3_348_rs41312030	2.795	0.00413
ENSP00000164305.5_525	rs8043415	ENSP00000164305.5_525_rs8043415	0.223	0.0101
ENSP00000361803.3_333	rs41312030	ENSP00000361803.3_333_rs41312030	2.795	0.000331
ENSP00000361793.1_341	rs41312030	ENSP00000361793.1_341_rs41312030	2.795	0.00438
ENSP00000361793.1_325	rs41312030	ENSP00000361793.1_325_rs41312030	2.795	0.000164
ENSP00000361793.1_318	rs41312030	ENSP00000361793.1_318_rs41312030	2.795	0.00413
ENSP00000166139.3_133	rs7246311	ENSP00000166139.3_133_rs7246311	0.056	0.0164
ENSP00000361793.1_303	rs41312030	ENSP00000361793.1_303_rs41312030	2.795	0.000331
ENSP00000484472.1_398	rs11136330	ENSP00000484472.1_398_rs11136330	2.794	2.15e-05
ENSP00000484472.1_381	rs11136330	ENSP00000484472.1_381_rs11136330	2.794	1.07e-06
ENSP00000332488.5_495	rs12185268	ENSP00000332488.5_495_rs12185268	3.386	0.0868
ENSP00000456124.2_373	rs11136330	ENSP00000456124.2_373_rs11136330	2.794	2.15e-05
ENSP00000456124.2_356	rs11136330	ENSP00000456124.2_356_rs11136330	2.794	1.07e-06
ENSP00000166244.3_394	rs56044578	ENSP00000166244.3_394_rs56044578	0.882	0.0257
ENSP00000483729.2_1107	rs142029892	ENSP00000483729.2_1107_rs142029892	2.793	0.00079
ENSP00000370186.2_86	rs142029892	ENSP00000370186.2_86_rs142029892	2.793	0.00079
ENSP00000370186.2_43	rs142029892	ENSP00000370186.2_43_rs142029892	2.793	0.00902
ENSP00000246646.3_227	rs9895184	ENSP00000246646.3_227_rs9895184	2.792	1.43e-06
ENSP00000282041.4_2002	rs34674177	ENSP00000282041.4_2002_rs34674177	2.791	0.00167
ENSP00000465843.1_339	18:36769289	ENSP00000465843.1_339_18:36769289	2.789	0.000464
ENSP00000465843.1_336	18:36769289	ENSP00000465843.1_336_18:36769289	2.789	0.000157
ENSP00000465843.1_332	18:36769289	ENSP00000465843.1_332_18:36769289	2.789	0.00167
ENSP00000465843.1_328	18:36769289	ENSP00000465843.1_328_18:36769289	2.789	0.000517
ENSP00000472952.1_18	rs199735728	ENSP00000472952.1_18_rs199735728	2.788	0.00903
ENSP00000472952.1_16	rs199735728	ENSP00000472952.1_16_rs199735728	2.788	2.93e-05
ENSP00000471875.1_18	rs199735728	ENSP00000471875.1_18_rs199735728	2.788	0.00903
ENSP00000471875.1_16	rs199735728	ENSP00000471875.1_16_rs199735728	2.788	2.93e-05
ENSP00000471640.1_18	rs199735728	ENSP00000471640.1_18_rs199735728	2.788	0.00903
ENSP00000471640.1_16	rs199735728	ENSP00000471640.1_16_rs199735728	2.788	2.93e-05
ENSP00000397038.2_18	rs199735728	ENSP00000397038.2_18_rs199735728	2.788	0.00903
ENSP00000397038.2_16	rs199735728	ENSP00000397038.2_16_rs199735728	2.788	2.93e-05
ENSP00000366649.1_18	rs199735728	ENSP00000366649.1_18_rs199735728	2.788	0.00903
ENSP00000366649.1_16	rs199735728	ENSP00000366649.1_16_rs199735728	2.788	2.93e-05
ENSP00000293261.2_18	rs199735728	ENSP00000293261.2_18_rs199735728	2.788	0.00903
ENSP00000293261.2_16	rs199735728	ENSP00000293261.2_16_rs199735728	2.788	2.93e-05
ENSP00000487101.1_38	rs146872882	ENSP00000487101.1_38_rs146872882	2.78	0.0035
ENSP00000487101.1_33	rs146872882	ENSP00000487101.1_33_rs146872882	2.78	0.000319
ENSP00000452269.1_38	rs146872882	ENSP00000452269.1_38_rs146872882	2.78	0.00298
ENSP00000452269.1_33	rs146872882	ENSP00000452269.1_33_rs146872882	2.78	0.000319
ENSP00000452093.1_38	rs146872882	ENSP00000452093.1_38_rs146872882	2.78	0.0035
ENSP00000452093.1_33	rs146872882	ENSP00000452093.1_33_rs146872882	2.78	0.000319
ENSP00000452020.1_38	rs146872882	ENSP00000452020.1_38_rs146872882	2.78	0.0035
ENSP00000452020.1_33	rs146872882	ENSP00000452020.1_33_rs146872882	2.78	0.000319
ENSP00000451204.1_38	rs146872882	ENSP00000451204.1_38_rs146872882	2.78	0.0035
ENSP00000451204.1_33	rs146872882	ENSP00000451204.1_33_rs146872882	2.78	0.000319
ENSP00000379042.3_38	rs146872882	ENSP00000379042.3_38_rs146872882	2.78	0.0035
ENSP00000379042.3_33	rs146872882	ENSP00000379042.3_33_rs146872882	2.78	0.000319
ENSP00000166345.3_412	5:916995	ENSP00000166345.3_412_5:916995	0.45	0.0166
ENSP00000437590.1_450	rs11608611	ENSP00000437590.1_450_rs11608611	2.778	5.38e-05
ENSP00000437590.1_422	rs11608611	ENSP00000437590.1_422_rs11608611	2.778	4.72e-05
ENSP00000435456.1_128	11:8224542	ENSP00000435456.1_128_11:8224542	2.778	0.00378
ENSP00000404538.2_138	11:8224542	ENSP00000404538.2_138_11:8224542	2.778	0.00378
ENSP00000338207.3_139	11:8224542	ENSP00000338207.3_139_11:8224542	2.778	0.00378
ENSP00000463120.1_159	rs11077986	ENSP00000463120.1_159_rs11077986	2.777	0.00181
ENSP00000463114.1_165	rs11077986	ENSP00000463114.1_165_rs11077986	2.777	0.000548
ENSP00000463114.1_139	rs11077986	ENSP00000463114.1_139_rs11077986	2.777	0.00181
ENSP00000269389.3_165	rs11077986	ENSP00000269389.3_165_rs11077986	2.777	0.000548
ENSP00000269389.3_139	rs11077986	ENSP00000269389.3_139_rs11077986	2.777	0.00181
ENSP00000385442.1_1067	rs2074755	ENSP00000385442.1_1067_rs2074755	2.776	0.00865
ENSP00000342434.4_1067	rs2074755	ENSP00000342434.4_1067_rs2074755	2.776	0.00865
ENSP00000418663.1_1015	rs16860788	ENSP00000418663.1_1015_rs16860788	2.775	2.13e-05
ENSP00000347546.3_1015	rs16860788	ENSP00000347546.3_1015_rs16860788	2.775	2.13e-05
ENSP00000273395.4_1016	rs16860788	ENSP00000273395.4_1016_rs16860788	2.775	2.13e-05
ENSP00000341141.4_507	rs34924243	ENSP00000341141.4_507_rs34924243	2.774	0.000221
ENSP00000166345.3_412	rs58876062	ENSP00000166345.3_412_rs58876062	0.035	0.0166
ENSP00000416578.2_1919	rs12620077	ENSP00000416578.2_1919_rs12620077	2.773	0.0019
ENSP00000416578.2_1907	rs12620077	ENSP00000416578.2_1907_rs12620077	2.773	4.24e-05
ENSP00000416578.2_1898	rs12620077	ENSP00000416578.2_1898_rs12620077	2.773	0.000903
ENSP00000386259.1_1919	rs12620077	ENSP00000386259.1_1919_rs12620077	2.773	0.0019
ENSP00000386259.1_1907	rs12620077	ENSP00000386259.1_1907_rs12620077	2.773	4.24e-05
ENSP00000386259.1_1898	rs12620077	ENSP00000386259.1_1898_rs12620077	2.773	0.000903
ENSP00000380505.3_1919	rs12620077	ENSP00000380505.3_1919_rs12620077	2.773	0.0019
ENSP00000380505.3_1907	rs12620077	ENSP00000380505.3_1907_rs12620077	2.773	4.24e-05
ENSP00000380505.3_1898	rs12620077	ENSP00000380505.3_1898_rs12620077	2.773	0.000903
ENSP00000167218.5_127	rs4140615	ENSP00000167218.5_127_rs4140615	0.01	0.0359
ENSP00000362304.1_437	rs10740358	ENSP00000362304.1_437_rs10740358	2.773	0.000727
ENSP00000362303.1_434	rs10740358	ENSP00000362303.1_434_rs10740358	2.773	0.000727
ENSP00000342510.3_74	rs3070526	ENSP00000342510.3_74_rs3070526	3.386	0.036
ENSP00000478874.1_142	rs192852345	ENSP00000478874.1_142_rs192852345	2.772	8.11e-05
ENSP00000368122.1_142	rs192852345	ENSP00000368122.1_142_rs192852345	2.772	8.11e-05
ENSP00000374309.3_807	rs548577	ENSP00000374309.3_807_rs548577	2.77	0.000137
ENSP00000452792.1_555	15:64817835	ENSP00000452792.1_555_15:64817835	2.768	4.75e-05
ENSP00000452792.1_552	15:64817835	ENSP00000452792.1_552_15:64817835	2.768	0.000776
ENSP00000328174.6_555	15:64817835	ENSP00000328174.6_555_15:64817835	2.768	4.75e-05
ENSP00000328174.6_552	15:64817835	ENSP00000328174.6_552_15:64817835	2.768	0.000776
ENSP00000268043.4_555	15:64817835	ENSP00000268043.4_555_15:64817835	2.768	4.75e-05
ENSP00000268043.4_552	15:64817835	ENSP00000268043.4_552_15:64817835	2.768	0.000776
ENSP00000025301.2_1753	rs17521586	ENSP00000025301.2_1753_rs17521586	2.768	0.00159
ENSP00000452792.1_555	15:64817840	ENSP00000452792.1_555_15:64817840	2.766	4.75e-05
ENSP00000452792.1_552	15:64817840	ENSP00000452792.1_552_15:64817840	2.766	0.000776
ENSP00000328174.6_555	15:64817840	ENSP00000328174.6_555_15:64817840	2.766	4.75e-05
ENSP00000328174.6_552	15:64817840	ENSP00000328174.6_552_15:64817840	2.766	0.000776
ENSP00000268043.4_555	15:64817840	ENSP00000268043.4_555_15:64817840	2.766	4.75e-05
ENSP00000268043.4_552	15:64817840	ENSP00000268043.4_552_15:64817840	2.766	0.000776
ENSP00000334474.5_396	rs146995829	ENSP00000334474.5_396_rs146995829	2.763	0.00307
ENSP00000334474.5_331	rs146995829	ENSP00000334474.5_331_rs146995829	2.763	0.000463
ENSP00000450607.1_600	12:56424754	ENSP00000450607.1_600_12:56424754	2.761	4.07e-05
ENSP00000246646.3_279	rs9894668	ENSP00000246646.3_279_rs9894668	2.761	6.82e-05
ENSP00000229201.4_599	12:56424754	ENSP00000229201.4_599_12:56424754	2.761	4.07e-05
ENSP00000167462.5_219	17:75563211	ENSP00000167462.5_219_17:75563211	0.927	0.012
ENSP00000464508.1_85	rs144778786	ENSP00000464508.1_85_rs144778786	2.76	1.5e-05
ENSP00000464508.1_11	rs144778786	ENSP00000464508.1_11_rs144778786	2.76	9.33e-06
ENSP00000463981.2_59	rs144778786	ENSP00000463981.2_59_rs144778786	2.76	9.33e-06
ENSP00000167462.5_219	17:75563282	ENSP00000167462.5_219_17:75563282	0.558	0.012
ENSP00000463981.2_133	rs144778786	ENSP00000463981.2_133_rs144778786	2.76	1.5e-05
ENSP00000167462.5_219	17:75563261	ENSP00000167462.5_219_17:75563261	0.433	0.012
ENSP00000463745.1_85	rs144778786	ENSP00000463745.1_85_rs144778786	2.76	1.5e-05
ENSP00000463745.1_11	rs144778786	ENSP00000463745.1_11_rs144778786	2.76	9.33e-06
ENSP00000167462.5_383	rs145089698	ENSP00000167462.5_383_rs145089698	0.024	0.0971
ENSP00000462030.1_85	rs144778786	ENSP00000462030.1_85_rs144778786	2.76	1.5e-05
ENSP00000462030.1_11	rs144778786	ENSP00000462030.1_11_rs144778786	2.76	9.33e-06
ENSP00000167462.5_806	rs73364265	ENSP00000167462.5_806_rs73364265	0.509	0.0113
ENSP00000420557.3_209	rs144778786	ENSP00000420557.3_209_rs144778786	2.76	1.5e-05
ENSP00000420557.3_135	rs144778786	ENSP00000420557.3_135_rs144778786	2.76	9.33e-06
ENSP00000167462.5_806	rs116275079	ENSP00000167462.5_806_rs116275079	0.35	0.0113
ENSP00000418064.1_209	rs144778786	ENSP00000418064.1_209_rs144778786	2.76	1.5e-05
ENSP00000418064.1_135	rs144778786	ENSP00000418064.1_135_rs144778786	2.76	9.33e-06
ENSP00000167462.5_806	rs1661714	ENSP00000167462.5_806_rs1661714	0.26	0.0113
ENSP00000247270.3_232	rs144778786	ENSP00000247270.3_232_rs144778786	2.76	1.5e-05
ENSP00000247270.3_158	rs144778786	ENSP00000247270.3_158_rs144778786	2.76	9.33e-06
ENSP00000247219.6_207	rs7149317	ENSP00000247219.6_207_rs7149317	2.76	0.00037
ENSP00000439488.1_443	rs12685557	ENSP00000439488.1_443_rs12685557	2.759	3.2e-06
ENSP00000416696.2_551	rs12685557	ENSP00000416696.2_551_rs12685557	2.759	3.2e-06
ENSP00000402240.4_514	rs12685557	ENSP00000402240.4_514_rs12685557	2.759	3.2e-06
ENSP00000251879.6_551	rs12685557	ENSP00000251879.6_551_rs12685557	2.759	3.2e-06
ENSP00000426225.2_361	rs62346874	ENSP00000426225.2_361_rs62346874	2.758	0.00811
ENSP00000426225.2_356	rs62346874	ENSP00000426225.2_356_rs62346874	2.758	0.00527
ENSP00000426225.2_349	rs62346874	ENSP00000426225.2_349_rs62346874	2.758	0.00167
ENSP00000423767.1_153	rs62346874	ENSP00000423767.1_153_rs62346874	2.758	0.00811
ENSP00000423767.1_148	rs62346874	ENSP00000423767.1_148_rs62346874	2.758	0.00527
ENSP00000423767.1_141	rs62346874	ENSP00000423767.1_141_rs62346874	2.758	0.00167
ENSP00000422714.1_78	rs62346874	ENSP00000422714.1_78_rs62346874	2.758	0.00811
ENSP00000422714.1_73	rs62346874	ENSP00000422714.1_73_rs62346874	2.758	0.00527
ENSP00000422714.1_66	rs62346874	ENSP00000422714.1_66_rs62346874	2.758	0.00167
ENSP00000421185.1_361	rs62346874	ENSP00000421185.1_361_rs62346874	2.758	0.00811
ENSP00000421185.1_356	rs62346874	ENSP00000421185.1_356_rs62346874	2.758	0.00527
ENSP00000421185.1_349	rs62346874	ENSP00000421185.1_349_rs62346874	2.758	0.00167
ENSP00000316404.4_590	rs11679398	ENSP00000316404.4_590_rs11679398	2.757	0.00168
ENSP00000281419.3_590	rs11679398	ENSP00000281419.3_590_rs11679398	2.757	0.00168
ENSP00000437059.1_234	rs41270797	ENSP00000437059.1_234_rs41270797	2.755	0.000637
ENSP00000437059.1_193	rs41270797	ENSP00000437059.1_193_rs41270797	2.755	0.00111
ENSP00000435078.1_234	rs41270797	ENSP00000435078.1_234_rs41270797	2.755	0.000637
ENSP00000435078.1_193	rs41270797	ENSP00000435078.1_193_rs41270797	2.755	0.00111
ENSP00000387139.3_371	2:85390790	ENSP00000387139.3_371_2:85390790	2.754	0.00501
ENSP00000387139.3_349	2:85390790	ENSP00000387139.3_349_2:85390790	2.754	1.51e-05
ENSP00000386304.2_371	2:85390790	ENSP00000386304.2_371_2:85390790	2.754	0.00501
ENSP00000386304.2_349	2:85390790	ENSP00000386304.2_349_2:85390790	2.754	1.51e-05
ENSP00000386248.3_371	2:85390790	ENSP00000386248.3_371_2:85390790	2.754	0.00501
ENSP00000386248.3_349	2:85390790	ENSP00000386248.3_349_2:85390790	2.754	1.51e-05
ENSP00000377434.4_371	2:85390790	ENSP00000377434.4_371_2:85390790	2.754	0.00501
ENSP00000377434.4_349	2:85390790	ENSP00000377434.4_349_2:85390790	2.754	1.51e-05
ENSP00000387122.1_129	16:10969154	ENSP00000387122.1_129_16:10969154	2.753	5.36e-05
ENSP00000386495.3_129	16:10969154	ENSP00000386495.3_129_16:10969154	2.753	5.36e-05
ENSP00000457031.1_57	rs17001634	ENSP00000457031.1_57_rs17001634	2.749	0.00892
ENSP00000457031.1_48	rs17001634	ENSP00000457031.1_48_rs17001634	2.749	2.79e-05
ENSP00000167586.6_120	17:41586466	ENSP00000167586.6_120_17:41586466	0.17	0.0226
ENSP00000455585.1_92	rs940873	ENSP00000455585.1_92_rs940873	2.749	0.000125
ENSP00000455585.1_101	rs940873	ENSP00000455585.1_101_rs940873	2.749	1.32e-05
ENSP00000384400.3_392	rs17001634	ENSP00000384400.3_392_rs17001634	2.749	0.00892
ENSP00000384400.3_383	rs17001634	ENSP00000384400.3_383_rs17001634	2.749	2.79e-05
ENSP00000167586.6_120	rs6503639	ENSP00000167586.6_120_rs6503639	0.144	0.0226
ENSP00000415692.1_173	rs2838952	ENSP00000415692.1_173_rs2838952	2.747	0.00654
ENSP00000414347.1_441	rs1263160	ENSP00000414347.1_441_rs1263160	2.747	0.00544
ENSP00000391295.2_538	rs1263160	ENSP00000391295.2_538_rs1263160	2.747	0.00544
ENSP00000390442.2_490	rs1263160	ENSP00000390442.2_490_rs1263160	2.747	0.00544
ENSP00000364449.1_538	rs1263160	ENSP00000364449.1_538_rs1263160	2.747	0.00544
ENSP00000352798.4_1603	rs2838952	ENSP00000352798.4_1603_rs2838952	2.747	0.00654
ENSP00000347665.5_1368	rs2838952	ENSP00000347665.5_1368_rs2838952	2.747	0.00654
ENSP00000339118.5_536	rs2838952	ENSP00000339118.5_536_rs2838952	2.747	0.00654
ENSP00000466246.1_7	rs320879	ENSP00000466246.1_7_rs320879	2.746	1.8e-05
ENSP00000466101.1_7	rs320879	ENSP00000466101.1_7_rs320879	2.746	1.8e-05
ENSP00000465246.1_7	rs320879	ENSP00000465246.1_7_rs320879	2.746	1.8e-05
ENSP00000464871.1_7	rs320879	ENSP00000464871.1_7_rs320879	2.746	1.8e-05
ENSP00000430227.2_38	rs492602	ENSP00000430227.2_38_rs492602	2.746	2e-05
ENSP00000167586.6_120	rs3826550	ENSP00000167586.6_120_rs3826550	0.026	0.0226
ENSP00000430227.2_29	rs492602	ENSP00000430227.2_29_rs492602	2.746	3.17e-05
ENSP00000430227.2_27	rs492602	ENSP00000430227.2_27_rs492602	2.746	0.00203
ENSP00000167588.3_137	rs2524303	ENSP00000167588.3_137_rs2524303	0.689	0.0263
ENSP00000418185.1_74	rs3070526	ENSP00000418185.1_74_rs3070526	3.386	0.036
ENSP00000409884.1_47	rs139506119	ENSP00000409884.1_47_rs139506119	2.746	5.81e-05
ENSP00000388337.1_47	rs139506119	ENSP00000388337.1_47_rs139506119	2.746	5.81e-05
ENSP00000387498.2_38	rs492602	ENSP00000387498.2_38_rs492602	2.746	2e-05
ENSP00000168977.1_83	rs144718564	ENSP00000168977.1_83_rs144718564	0.653	0.0102
ENSP00000387498.2_29	rs492602	ENSP00000387498.2_29_rs492602	2.746	3.17e-05
ENSP00000387498.2_27	rs492602	ENSP00000387498.2_27_rs492602	2.746	0.00203
ENSP00000168977.1_83	rs144105210	ENSP00000168977.1_83_rs144105210	0.105	0.0102
ENSP00000168977.1_83	rs12459191	ENSP00000168977.1_83_rs12459191	0.089	0.0102
ENSP00000378906.3_47	rs139506119	ENSP00000378906.3_47_rs139506119	2.746	5.81e-05
ENSP00000375748.4_38	rs492602	ENSP00000375748.4_38_rs492602	2.746	2e-05
ENSP00000169551.6_46	rs3737512	ENSP00000169551.6_46_rs3737512	0.974	0.015
ENSP00000375748.4_29	rs492602	ENSP00000375748.4_29_rs492602	2.746	3.17e-05
ENSP00000375748.4_27	rs492602	ENSP00000375748.4_27_rs492602	2.746	0.00203
ENSP00000170150.3_329	rs61734341	ENSP00000170150.3_329_rs61734341	0.837	0.0476
ENSP00000170150.3_329	20:33019534	ENSP00000170150.3_329_20:33019534	0.404	0.0476
ENSP00000341538.4_47	rs139506119	ENSP00000341538.4_47_rs139506119	2.746	5.81e-05
ENSP00000340132.2_7	rs320879	ENSP00000340132.2_7_rs320879	2.746	1.8e-05
ENSP00000025301.2_161	rs2273951	ENSP00000025301.2_161_rs2273951	2.745	0.000597
ENSP00000025301.2_1502	13:42303129	ENSP00000025301.2_1502_13:42303129	2.745	4.54e-06
ENSP00000025301.2_1463	13:42303129	ENSP00000025301.2_1463_13:42303129	2.745	0.00248
ENSP00000025301.2_127	rs2273951	ENSP00000025301.2_127_rs2273951	2.745	2.5e-05
ENSP00000170150.3_353	rs61734341	ENSP00000170150.3_353_rs61734341	0.837	0.0247
ENSP00000170150.3_353	rs45626037	ENSP00000170150.3_353_rs45626037	0.09	0.0247
ENSP00000380820.1_1545	21:46246418	ENSP00000380820.1_1545_21:46246418	2.743	0.0049
ENSP00000291688.1_1545	21:46246418	ENSP00000291688.1_1545_21:46246418	2.743	0.0049
ENSP00000484104.1_221	rs4947580	ENSP00000484104.1_221_rs4947580	2.742	6.05e-05
ENSP00000484104.1_209	rs4947580	ENSP00000484104.1_209_rs4947580	2.742	9.4e-07
ENSP00000479110.1_276	rs4947580	ENSP00000479110.1_276_rs4947580	2.742	6.05e-05
ENSP00000479110.1_264	rs4947580	ENSP00000479110.1_264_rs4947580	2.742	9.4e-07
ENSP00000478385.1_266	rs4947580	ENSP00000478385.1_266_rs4947580	2.742	6.05e-05
ENSP00000478385.1_254	rs4947580	ENSP00000478385.1_254_rs4947580	2.742	9.4e-07
ENSP00000434727.2_897	rs2401383	ENSP00000434727.2_897_rs2401383	2.742	2.62e-05
ENSP00000434727.2_880	rs2401383	ENSP00000434727.2_880_rs2401383	2.742	9.68e-05
ENSP00000403644.2_314	rs4947580	ENSP00000403644.2_314_rs4947580	2.742	6.05e-05
ENSP00000403644.2_302	rs4947580	ENSP00000403644.2_302_rs4947580	2.742	9.4e-07
ENSP00000399184.1_221	rs4947580	ENSP00000399184.1_221_rs4947580	2.742	6.05e-05
ENSP00000399184.1_209	rs4947580	ENSP00000399184.1_209_rs4947580	2.742	9.4e-07
ENSP00000395069.1_236	rs4947580	ENSP00000395069.1_236_rs4947580	2.742	6.05e-05
ENSP00000395069.1_224	rs4947580	ENSP00000395069.1_224_rs4947580	2.742	9.4e-07
ENSP00000389422.1_195	rs4947580	ENSP00000389422.1_195_rs4947580	2.742	6.05e-05
ENSP00000389422.1_183	rs4947580	ENSP00000389422.1_183_rs4947580	2.742	9.4e-07
ENSP00000370371.4_314	rs4947580	ENSP00000370371.4_314_rs4947580	2.742	0.000136
ENSP00000370371.4_302	rs4947580	ENSP00000370371.4_302_rs4947580	2.742	9.4e-07
ENSP00000350616.5_314	rs4947580	ENSP00000350616.5_314_rs4947580	2.742	6.05e-05
ENSP00000350616.5_302	rs4947580	ENSP00000350616.5_302_rs4947580	2.742	9.4e-07
ENSP00000359248.1_552	rs3740486	ENSP00000359248.1_552_rs3740486	2.74	2.03e-05
ENSP00000309595.2_552	rs3740486	ENSP00000309595.2_552_rs3740486	2.74	2.03e-05
ENSP00000170150.3_376	rs6057703	ENSP00000170150.3_376_rs6057703	0.519	0.698
ENSP00000170150.3_376	20:33020494	ENSP00000170150.3_376_20:33020494	0.443	0.698
ENSP00000170168.3_363	rs10415018	ENSP00000170168.3_363_rs10415018	0.133	0.0298
ENSP00000170168.3_363	rs140993231	ENSP00000170168.3_363_rs140993231	0.061	0.0298
ENSP00000367161.3_661	rs4128982	ENSP00000367161.3_661_rs4128982	2.736	0.00166
ENSP00000286355.5_661	rs4128982	ENSP00000286355.5_661_rs4128982	2.736	0.00166
ENSP00000417474.1_93	9:5832728	ENSP00000417474.1_93_9:5832728	2.734	0.00025
ENSP00000417474.1_89	9:5832728	ENSP00000417474.1_89_9:5832728	2.734	0.0028
ENSP00000417160.1_93	9:5832728	ENSP00000417160.1_93_9:5832728	2.734	0.00025
ENSP00000417160.1_89	9:5832728	ENSP00000417160.1_89_9:5832728	2.734	0.0028
ENSP00000340427.5_93	9:5832728	ENSP00000340427.5_93_9:5832728	2.734	0.00025
ENSP00000340427.5_89	9:5832728	ENSP00000340427.5_89_9:5832728	2.734	0.0028
ENSP00000373194.1_299	rs73854832	ENSP00000373194.1_299_rs73854832	2.733	0.0001
ENSP00000473551.2_768	rs201628233	ENSP00000473551.2_768_rs201628233	2.732	0.00127
ENSP00000363792.2_887	rs201628233	ENSP00000363792.2_887_rs201628233	2.732	0.00127
ENSP00000354432.2_768	rs201628233	ENSP00000354432.2_768_rs201628233	2.732	0.00127
ENSP00000025301.2_161	rs2273952	ENSP00000025301.2_161_rs2273952	2.731	0.000597
ENSP00000025301.2_127	rs2273952	ENSP00000025301.2_127_rs2273952	2.731	2.5e-05
ENSP00000170168.3_798	19:1821638	ENSP00000170168.3_798_19:1821638	0.265	0.0831
ENSP00000170168.3_798	rs149035792	ENSP00000170168.3_798_rs149035792	0.174	0.0831
ENSP00000170447.7_189	rs2648307	ENSP00000170447.7_189_rs2648307	0.403	0.0166
ENSP00000170447.7_189	rs184946357	ENSP00000170447.7_189_rs184946357	0.12	0.0166
ENSP00000170447.7_199	rs2648307	ENSP00000170447.7_199_rs2648307	0.403	0.0423
ENSP00000170447.7_199	rs184946357	ENSP00000170447.7_199_rs184946357	0.12	0.0423
ENSP00000170630.3_545	rs1801275	ENSP00000170630.3_545_rs1801275	0.696	0.0184
ENSP00000460602.1_25	rs3733503	ENSP00000460602.1_25_rs3733503	2.729	0.00129
ENSP00000170630.3_545	rs3024677	ENSP00000170630.3_545_rs3024677	0.221	0.0184
ENSP00000460255.1_25	rs3733503	ENSP00000460255.1_25_rs3733503	2.729	0.00129
ENSP00000171111.4_516	rs11545829	ENSP00000171111.4_516_rs11545829	0.279	0.0552
ENSP00000392608.1_376	rs2301900	ENSP00000392608.1_376_rs2301900	2.729	0.00207
ENSP00000384290.3_599	rs2301900	ENSP00000384290.3_599_rs2301900	2.729	0.00207
ENSP00000263674.3_362	rs78465712	ENSP00000263674.3_362_rs78465712	2.725	6.67e-05
ENSP00000171887.4_112	rs56217129	ENSP00000171887.4_112_rs56217129	0.505	0.0273
ENSP00000171887.4_112	rs61745748	ENSP00000171887.4_112_rs61745748	0.231	0.0273
ENSP00000171887.4_112	rs543017100	ENSP00000171887.4_112_rs543017100	0.125	0.0273
ENSP00000171887.4_71	rs2288169	ENSP00000171887.4_71_rs2288169	0.783	0.136
ENSP00000172229.3_93	rs140781803	ENSP00000172229.3_93_rs140781803	0.248	0.075
ENSP00000370021.3_84	rs111496959	ENSP00000370021.3_84_rs111496959	2.719	0.000572
ENSP00000172229.3_93	rs9898165	ENSP00000172229.3_93_rs9898165	0.099	0.075
ENSP00000370015.3_84	rs111496959	ENSP00000370015.3_84_rs111496959	2.719	0.000572
ENSP00000419009.1_74	rs3070526	ENSP00000419009.1_74_rs3070526	3.386	0.036
ENSP00000379176.2_324	rs8006969	ENSP00000379176.2_324_rs8006969	3.38	0.0133
ENSP00000173527.5_268	rs112381771	ENSP00000173527.5_268_rs112381771	3.34	0.0176
ENSP00000173229.2_346	rs55687153	ENSP00000173229.2_346_rs55687153	0.9	0.116
ENSP00000173229.2_346	rs2286511	ENSP00000173229.2_346_rs2286511	0.629	0.116
ENSP00000432760.1_45	19:37199121	ENSP00000432760.1_45_19:37199121	3.329	0.0108
ENSP00000173527.5_268	rs114895403	ENSP00000173527.5_268_rs114895403	0.207	0.0176
ENSP00000175756.5_129	rs55841189	ENSP00000175756.5_129_rs55841189	0.766	0.107
ENSP00000175756.5_297	rs1533565	ENSP00000175756.5_297_rs1533565	0.209	0.0361
ENSP00000176195.3_47	rs201753953	ENSP00000176195.3_47_rs201753953	0.006	0.0217
ENSP00000176643.6_254	rs3841513	ENSP00000176643.6_254_rs3841513	0.846	0.0222
ENSP00000177648.9_1179	4:112439769	ENSP00000177648.9_1179_4:112439769	0.047	0.0218
ENSP00000467945.1_45	19:37199121	ENSP00000467945.1_45_19:37199121	3.329	0.0108
ENSP00000325377.3_554	rs181447421	ENSP00000325377.3_554_rs181447421	2.719	0.000166
ENSP00000177694.1_261	rs16946878	ENSP00000177694.1_261_rs16946878	0.036	0.268
ENSP00000358560.2_366	rs2774285	ENSP00000358560.2_366_rs2774285	2.718	4.79e-05
ENSP00000373194.1_100	rs58422508	ENSP00000373194.1_100_rs58422508	2.716	0.00175
ENSP00000356975.4_626	1:161193247	ENSP00000356975.4_626_1:161193247	2.716	0.00753
ENSP00000356975.4_624	1:161193247	ENSP00000356975.4_624_1:161193247	2.716	0.00504
ENSP00000359248.1_552	10:100990864	ENSP00000359248.1_552_10:100990864	2.715	2.03e-05
ENSP00000309595.2_552	10:100990864	ENSP00000309595.2_552_10:100990864	2.715	2.03e-05
ENSP00000481421.1_34	rs12926888	ENSP00000481421.1_34_rs12926888	2.714	0.00519
ENSP00000373364.3_217	rs2297002	ENSP00000373364.3_217_rs2297002	2.714	6.1e-05
ENSP00000178638.3_191	rs1026988	ENSP00000178638.3_191_rs1026988	0.252	0.0492
ENSP00000373363.3_217	rs2297002	ENSP00000373363.3_217_rs2297002	2.714	6.1e-05
ENSP00000299179.5_127	10:100986746	ENSP00000299179.5_127_10:100986746	3.306	0.0102
ENSP00000366513.4_90	1:9755379	ENSP00000366513.4_90_1:9755379	2.714	0.000496
ENSP00000354997.4_80	1:9755379	ENSP00000354997.4_80_1:9755379	2.714	0.000496
ENSP00000480508.2_13	rs56321285	ENSP00000480508.2_13_rs56321285	2.711	0.000589
ENSP00000474768.1_166	rs34889376	ENSP00000474768.1_166_rs34889376	2.711	0.00184
ENSP00000473773.1_230	rs34889376	ENSP00000473773.1_230_rs34889376	2.711	0.00184
ENSP00000388333.2_150	rs34889376	ENSP00000388333.2_150_rs34889376	2.711	0.00184
ENSP00000361905.1_230	rs34889376	ENSP00000361905.1_230_rs34889376	2.711	0.00184
ENSP00000321810.5_230	rs34889376	ENSP00000321810.5_230_rs34889376	2.711	0.00184
ENSP00000180166.5_61	8:17001889	ENSP00000180166.5_61_8:17001889	0.501	0.0268
ENSP00000413707.1_579	rs115716405	ENSP00000413707.1_579_rs115716405	2.709	0.00104
ENSP00000180173.4_52	rs78886882	ENSP00000180173.4_52_rs78886882	0.073	0.0436
ENSP00000413707.1_528	rs115716405	ENSP00000413707.1_528_rs115716405	2.709	0.000692
ENSP00000181796.2_124	rs144131218	ENSP00000181796.2_124_rs144131218	0.326	0.147
ENSP00000306276.4_573	rs115716405	ENSP00000306276.4_573_rs115716405	2.709	0.00104
ENSP00000181839.4_1180	rs3204309	ENSP00000181839.4_1180_rs3204309	0.049	0.0162
ENSP00000306276.4_522	rs115716405	ENSP00000306276.4_522_rs115716405	2.709	0.000692
ENSP00000428673.1_88	rs147997608	ENSP00000428673.1_88_rs147997608	2.706	0.00237
ENSP00000181839.4_675	7:39997631	ENSP00000181839.4_675_7:39997631	0.622	0.0722
ENSP00000392849.1_9	rs628418	ENSP00000392849.1_9_rs628418	2.706	0.000139
ENSP00000392849.1_40	rs628418	ENSP00000392849.1_40_rs628418	2.706	0.00819
ENSP00000391295.2_1275	rs628418	ENSP00000391295.2_1275_rs628418	2.706	0.000139
ENSP00000390442.2_1198	rs628418	ENSP00000390442.2_1198_rs628418	2.706	0.00819
ENSP00000390442.2_1167	rs628418	ENSP00000390442.2_1167_rs628418	2.706	0.000139
ENSP00000364449.1_1258	rs628418	ENSP00000364449.1_1258_rs628418	2.706	0.00819
ENSP00000364449.1_1227	rs628418	ENSP00000364449.1_1227_rs628418	2.706	0.000139
ENSP00000301015.9_1445	rs147997608	ENSP00000301015.9_1445_rs147997608	2.706	0.00262
ENSP00000182290.5_13	rs2074021	ENSP00000182290.5_13_rs2074021	0.051	0.0262
ENSP00000301015.9_1414	rs147997608	ENSP00000301015.9_1414_rs147997608	2.706	0.00677
ENSP00000423244.1_331	rs7676586	ENSP00000423244.1_331_rs7676586	2.705	0.000254
ENSP00000407818.2_338	rs7676586	ENSP00000407818.2_338_rs7676586	2.705	0.000254
ENSP00000390102.2_311	rs7676586	ENSP00000390102.2_311_rs7676586	2.705	0.000254
ENSP00000356471.3_703	rs549654714	ENSP00000356471.3_703_rs549654714	2.702	0.00832
ENSP00000356471.3_697	rs549654714	ENSP00000356471.3_697_rs549654714	2.702	0.000272
ENSP00000356471.3_693	rs549654714	ENSP00000356471.3_693_rs549654714	2.702	0.00123
ENSP00000356470.4_703	rs549654714	ENSP00000356470.4_703_rs549654714	2.702	0.00832
ENSP00000356470.4_697	rs549654714	ENSP00000356470.4_697_rs549654714	2.702	0.000272
ENSP00000356470.4_693	rs549654714	ENSP00000356470.4_693_rs549654714	2.702	0.00123
ENSP00000328484.4_32	rs140086654	ENSP00000328484.4_32_rs140086654	2.7	0.000227
ENSP00000358367.3_1596	rs11575691	ENSP00000358367.3_1596_rs11575691	2.697	2.23e-05
ENSP00000182377.4_110	rs10679359	ENSP00000182377.4_110_rs10679359	0.525	0.028
ENSP00000183605.5_77	rs114998965	ENSP00000183605.5_77_rs114998965	0.066	0.441
ENSP00000358365.4_1623	rs11575691	ENSP00000358365.4_1623_rs11575691	2.697	2.23e-05
ENSP00000183936.4_213	rs1801449	ENSP00000183936.4_213_rs1801449	0.402	0.253
ENSP00000183936.4_213	rs4924675	ENSP00000183936.4_213_rs4924675	0.045	0.253
ENSP00000353666.3_1588	rs11575691	ENSP00000353666.3_1588_rs11575691	2.697	2.23e-05
ENSP00000183936.4_438	rs28364486	ENSP00000183936.4_438_rs28364486	0.337	0.0116
ENSP00000184956.5_212	rs3744375	ENSP00000184956.5_212_rs3744375	0.603	0.138
ENSP00000353078.3_1623	rs11575691	ENSP00000353078.3_1623_rs11575691	2.697	2.23e-05
ENSP00000186436.5_154	rs200348263	ENSP00000186436.5_154_rs200348263	0.546	0.0465
ENSP00000187608.9_150	rs2302188	ENSP00000187608.9_150_rs2302188	0.811	0.0158
ENSP00000456216.1_68	rs146254089	ENSP00000456216.1_68_rs146254089	2.696	0.000385
ENSP00000433270.1_98	rs117321456	ENSP00000433270.1_98_rs117321456	2.696	0.00333
ENSP00000380902.1_98	rs117321456	ENSP00000380902.1_98_rs117321456	2.696	0.00333
ENSP00000364428.2_127	rs117321456	ENSP00000364428.2_127_rs117321456	2.696	0.00333
ENSP00000352622.3_137	rs117321456	ENSP00000352622.3_137_rs117321456	2.696	0.00333
ENSP00000352069.2_507	rs146254089	ENSP00000352069.2_507_rs146254089	2.696	0.000385
ENSP00000348283.3_391	rs146254089	ENSP00000348283.3_391_rs146254089	2.696	0.000385
ENSP00000345810.6_118	rs117321456	ENSP00000345810.6_118_rs117321456	2.696	0.00333
ENSP00000341865.3_98	rs117321456	ENSP00000341865.3_98_rs117321456	2.696	0.00333
ENSP00000262653.7_127	rs117321456	ENSP00000262653.7_127_rs117321456	2.696	0.00333
ENSP00000397925.2_691	rs77896881	ENSP00000397925.2_691_rs77896881	2.695	0.000846
ENSP00000397925.2_671	rs77896881	ENSP00000397925.2_671_rs77896881	2.695	0.000372
ENSP00000262429.4_691	rs77896881	ENSP00000262429.4_691_rs77896881	2.695	0.000846
ENSP00000262429.4_671	rs77896881	ENSP00000262429.4_671_rs77896881	2.695	0.000372
ENSP00000480937.1_2159	rs76973270	ENSP00000480937.1_2159_rs76973270	2.693	0.00157
ENSP00000480937.1_2155	rs76973270	ENSP00000480937.1_2155_rs76973270	2.693	5.45e-05
ENSP00000451360.1_2358	rs76973270	ENSP00000451360.1_2358_rs76973270	2.693	0.00157
ENSP00000451360.1_2354	rs76973270	ENSP00000451360.1_2354_rs76973270	2.693	5.45e-05
ENSP00000450868.1_2297	rs76973270	ENSP00000450868.1_2297_rs76973270	2.693	0.00157
ENSP00000450868.1_2293	rs76973270	ENSP00000450868.1_2293_rs76973270	2.693	5.45e-05
ENSP00000187762.1_61	rs730120	ENSP00000187762.1_61_rs730120	0.13	0.0432
ENSP00000376858.2_2336	rs76973270	ENSP00000376858.2_2336_rs76973270	2.693	0.00157
ENSP00000376858.2_2332	rs76973270	ENSP00000376858.2_2332_rs76973270	2.693	5.45e-05
ENSP00000262410.6_721	rs9468	ENSP00000262410.6_721_rs9468	2.693	0.000311
ENSP00000256339.4_2159	rs76973270	ENSP00000256339.4_2159_rs76973270	2.693	0.00157
ENSP00000256339.4_2155	rs76973270	ENSP00000256339.4_2155_rs76973270	2.693	5.45e-05
ENSP00000187879.6_189	rs151037918	ENSP00000187879.6_189_rs151037918	0.057	0.0898
ENSP00000366934.5_56	rs12742808	ENSP00000366934.5_56_rs12742808	2.691	0.00143
ENSP00000366934.5_26	rs12742808	ENSP00000366934.5_26_rs12742808	2.691	0.000791
ENSP00000217381.2_267	rs291694	ENSP00000217381.2_267_rs291694	2.688	0.000385
ENSP00000315364.2_127	10:100986746	ENSP00000315364.2_127_10:100986746	3.306	0.0102
ENSP00000427663.1_111	rs13119384	ENSP00000427663.1_111_rs13119384	2.687	0.000429
ENSP00000423411.1_111	rs13119384	ENSP00000423411.1_111_rs13119384	2.687	0.000429
ENSP00000322582.4_111	rs13119384	ENSP00000322582.4_111_rs13119384	2.687	0.000429
ENSP00000401503.2_211	rs12421748	ENSP00000401503.2_211_rs12421748	2.685	0.000434
ENSP00000401503.2_207	rs12421748	ENSP00000401503.2_207_rs12421748	2.685	0.00146
ENSP00000401503.2_171	rs12421748	ENSP00000401503.2_171_rs12421748	2.685	2.33e-05
ENSP00000364627.3_495	rs12421748	ENSP00000364627.3_495_rs12421748	2.685	0.000434
ENSP00000364627.3_491	rs12421748	ENSP00000364627.3_491_rs12421748	2.685	0.00146
ENSP00000364627.3_455	rs12421748	ENSP00000364627.3_455_rs12421748	2.685	2.33e-05
ENSP00000187879.6_223	rs140976613	ENSP00000187879.6_223_rs140976613	0.133	0.0364
ENSP00000187879.6_223	rs151037918	ENSP00000187879.6_223_rs151037918	0.057	0.0364
ENSP00000228928.7_726	rs45603631	ENSP00000228928.7_726_rs45603631	2.68	0.00511
ENSP00000364662.3_192	rs139023495	ENSP00000364662.3_192_rs139023495	2.679	0.00373
ENSP00000349351.6_192	rs139023495	ENSP00000349351.6_192_rs139023495	2.679	0.00373
ENSP00000460112.1_136	rs111382585	ENSP00000460112.1_136_rs111382585	2.678	0.000106
ENSP00000437590.1_21	rs11615248	ENSP00000437590.1_21_rs11615248	2.678	0.00257
ENSP00000327916.4_136	rs111382585	ENSP00000327916.4_136_rs111382585	2.678	0.000106
ENSP00000483331.2_418	16:16198014	ENSP00000483331.2_418_16:16198014	2.677	0.000118
ENSP00000422834.2_2316	rs6851427	ENSP00000422834.2_2316_rs6851427	2.677	0.00132
ENSP00000405002.2_418	16:16198014	ENSP00000405002.2_418_16:16198014	2.677	0.000118
ENSP00000205557.7_418	16:16198014	ENSP00000205557.7_418_16:16198014	2.677	0.000118
ENSP00000363667.1_41	rs62576448	ENSP00000363667.1_41_rs62576448	2.676	0.00223
ENSP00000363667.1_34	rs62576448	ENSP00000363667.1_34_rs62576448	2.676	0.000311
ENSP00000262539.4_41	rs62576448	ENSP00000262539.4_41_rs62576448	2.676	0.00223
ENSP00000262539.4_34	rs62576448	ENSP00000262539.4_34_rs62576448	2.676	0.000311
ENSP00000253255.5_81	rs781069297	ENSP00000253255.5_81_rs781069297	2.676	0.00342
ENSP00000253255.5_116	rs781069297	ENSP00000253255.5_116_rs781069297	2.676	0.00391
ENSP00000253255.5_100	rs781069297	ENSP00000253255.5_100_rs781069297	2.676	4.24e-05
ENSP00000444596.2_3674	rs140458711	ENSP00000444596.2_3674_rs140458711	2.675	0.00203
ENSP00000444596.2_3664	rs140458711	ENSP00000444596.2_3664_rs140458711	2.675	0.000614
ENSP00000444596.2_3651	rs140458711	ENSP00000444596.2_3651_rs140458711	2.675	0.000558
ENSP00000413907.1_86	rs140458711	ENSP00000413907.1_86_rs140458711	2.675	0.000606
ENSP00000349892.6_3646	rs140458711	ENSP00000349892.6_3646_rs140458711	2.675	0.00428
ENSP00000445753.1_363	rs5744761	ENSP00000445753.1_363_rs5744761	2.673	8.15e-05
ENSP00000445753.1_357	rs5744761	ENSP00000445753.1_357_rs5744761	2.673	0.000161
ENSP00000445753.1_352	rs5744761	ENSP00000445753.1_352_rs5744761	2.673	0.00204
ENSP00000188376.5_190	rs117230192	ENSP00000188376.5_190_rs117230192	0.324	0.0368
ENSP00000188790.4_307	rs6735909	ENSP00000188790.4_307_rs6735909	0.334	0.0351
ENSP00000188790.4_708	rs80245757	ENSP00000188790.4_708_rs80245757	0.462	0.0257
ENSP00000322570.5_390	rs5744761	ENSP00000322570.5_390_rs5744761	2.673	8.15e-05
ENSP00000322570.5_384	rs5744761	ENSP00000322570.5_384_rs5744761	2.673	0.000161
ENSP00000322570.5_379	rs5744761	ENSP00000322570.5_379_rs5744761	2.673	0.00204
ENSP00000489051.2_638	1:20941701	ENSP00000489051.2_638_1:20941701	2.672	0.000687
ENSP00000383274.2_448	1:20941701	ENSP00000383274.2_448_1:20941701	2.672	0.000687
ENSP00000349386.3_460	1:20941701	ENSP00000349386.3_460_1:20941701	2.672	0.000687
ENSP00000264211.7_449	1:20941701	ENSP00000264211.7_449_1:20941701	2.672	0.000687
ENSP00000436092.2_1569	rs45578537	ENSP00000436092.2_1569_rs45578537	2.671	0.000278
ENSP00000432924.1_1569	rs45578537	ENSP00000432924.1_1569_rs45578537	2.671	0.000278
ENSP00000412391.1_1569	rs45578537	ENSP00000412391.1_1569_rs45578537	2.671	0.000278
ENSP00000374519.3_1060	rs45578537	ENSP00000374519.3_1060_rs45578537	2.671	0.000278
ENSP00000371474.4_856	rs45578537	ENSP00000371474.4_856_rs45578537	2.671	0.000278
ENSP00000371472.3_1569	rs45578537	ENSP00000371472.3_1569_rs45578537	2.671	0.000278
ENSP00000324210.10_856	rs45578537	ENSP00000324210.10_856_rs45578537	2.671	0.000278
ENSP00000483265.1_53	rs8176707	ENSP00000483265.1_53_rs8176707	2.669	0.00171
ENSP00000483018.1_53	rs8176707	ENSP00000483018.1_53_rs8176707	2.669	0.00171
ENSP00000422834.2_1751	4:78438731	ENSP00000422834.2_1751_4:78438731	2.667	0.000495
ENSP00000422221.1_201	4:78438731	ENSP00000422221.1_201_4:78438731	2.667	0.000495
ENSP00000326330.6_1751	4:78438731	ENSP00000326330.6_1751_4:78438731	2.667	0.000495
ENSP00000479499.1_32	rs2295716	ENSP00000479499.1_32_rs2295716	2.666	0.00311
ENSP00000189978.6_242	rs56044404	ENSP00000189978.6_242_rs56044404	0.383	0.101
ENSP00000189978.6_48	rs75001517	ENSP00000189978.6_48_rs75001517	0.776	0.0276
ENSP00000190165.2_145	rs371952660	ENSP00000190165.2_145_rs371952660	0.69	0.0339
ENSP00000190165.2_145	9:977556	ENSP00000190165.2_145_9:977556	0.381	0.0339
ENSP00000190165.2_145	rs148355218	ENSP00000190165.2_145_rs148355218	0.024	0.0339
ENSP00000190611.4_269	rs1434087	ENSP00000190611.4_269_rs1434087	0.25	0.0386
ENSP00000430175.1_607	rs2295716	ENSP00000430175.1_607_rs2295716	2.666	0.00311
ENSP00000430175.1_575	rs2295716	ENSP00000430175.1_575_rs2295716	2.666	0.000187
ENSP00000429888.1_38	rs2295716	ENSP00000429888.1_38_rs2295716	2.666	0.000187
ENSP00000190611.4_269	2:178338943	ENSP00000190611.4_269_2:178338943	0.218	0.0386
ENSP00000190611.4_298	rs1434087	ENSP00000190611.4_298_rs1434087	0.25	0.0167
ENSP00000190611.4_342	rs964165	ENSP00000190611.4_342_rs964165	0.055	0.307
ENSP00000439115.1_27	17:81284815	ENSP00000439115.1_27_17:81284815	2.662	0.000649
ENSP00000415467.1_84	19:10110652	ENSP00000415467.1_84_19:10110652	2.662	0.000236
ENSP00000411918.1_324	19:10110652	ENSP00000411918.1_324_19:10110652	2.662	0.000236
ENSP00000377385.4_324	19:10110652	ENSP00000377385.4_324_19:10110652	2.662	0.000236
ENSP00000377382.1_271	19:10110652	ENSP00000377382.1_271_19:10110652	2.662	0.000236
ENSP00000373194.1_143	3:98391194	ENSP00000373194.1_143_3:98391194	2.662	0.00127
ENSP00000363891.3_75	17:81284815	ENSP00000363891.3_75_17:81284815	2.662	0.000649
ENSP00000313243.3_482	rs3803752	ENSP00000313243.3_482_rs3803752	2.662	0.000894
ENSP00000313243.3_440	rs3803752	ENSP00000313243.3_440_rs3803752	2.662	0.000126
ENSP00000288439.5_75	17:81284815	ENSP00000288439.5_75_17:81284815	2.662	0.000649
ENSP00000253107.7_324	19:10110652	ENSP00000253107.7_324_19:10110652	2.662	0.000236
ENSP00000315948.8_127	10:100986746	ENSP00000315948.8_127_10:100986746	3.306	0.0102
ENSP00000351573.5_633	rs34592756	ENSP00000351573.5_633_rs34592756	2.656	0.000653
ENSP00000406924.2_35	rs116043493	ENSP00000406924.2_35_rs116043493	2.652	0.000559
ENSP00000463088.1_191	rs573169803	ENSP00000463088.1_191_rs573169803	2.649	0.000172
ENSP00000404671.1_148	rs75633564	ENSP00000404671.1_148_rs75633564	2.647	0.00394
ENSP00000401565.1_148	rs75633564	ENSP00000401565.1_148_rs75633564	2.647	0.00394
ENSP00000301825.3_148	rs75633564	ENSP00000301825.3_148_rs75633564	2.647	0.00394
ENSP00000434223.1_62	rs2281902	ENSP00000434223.1_62_rs2281902	2.646	0.00124
ENSP00000427663.1_111	rs17029087	ENSP00000427663.1_111_rs17029087	2.646	0.000429
ENSP00000423411.1_111	rs17029087	ENSP00000423411.1_111_rs17029087	2.646	0.000429
ENSP00000396576.2_390	rs2281902	ENSP00000396576.2_390_rs2281902	2.646	0.00124
ENSP00000352400.5_390	rs2281902	ENSP00000352400.5_390_rs2281902	2.646	0.00124
ENSP00000322582.4_111	rs17029087	ENSP00000322582.4_111_rs17029087	2.646	0.000429
ENSP00000441160.2_397	rs61740861	ENSP00000441160.2_397_rs61740861	2.645	0.000264
ENSP00000346269.4_355	rs61740861	ENSP00000346269.4_355_rs61740861	2.645	0.000264
ENSP00000293745.2_397	rs61740861	ENSP00000293745.2_397_rs61740861	2.645	0.000264
ENSP00000482318.1_68	rs17588941	ENSP00000482318.1_68_rs17588941	2.643	8.77e-05
ENSP00000394228.1_33	6:52984579	ENSP00000394228.1_33_6:52984579	2.643	0.000184
ENSP00000376306.2_68	rs17588941	ENSP00000376306.2_68_rs17588941	2.643	8.77e-05
ENSP00000360002.4_126	6:52984579	ENSP00000360002.4_126_6:52984579	2.643	0.000184
ENSP00000359999.1_33	6:52984579	ENSP00000359999.1_33_6:52984579	2.643	0.000184
ENSP00000359998.1_126	6:52984579	ENSP00000359998.1_126_6:52984579	2.643	0.000184
ENSP00000261833.7_68	rs17588941	ENSP00000261833.7_68_rs17588941	2.643	8.77e-05
ENSP00000468816.1_437	rs151143967	ENSP00000468816.1_437_rs151143967	2.642	8.79e-05
ENSP00000381198.2_437	rs151143967	ENSP00000381198.2_437_rs151143967	2.642	8.79e-05
ENSP00000256858.5_437	rs151143967	ENSP00000256858.5_437_rs151143967	2.642	8.79e-05
ENSP00000490156.1_35	rs10509696	ENSP00000490156.1_35_rs10509696	2.641	0.00547
ENSP00000463069.1_83	rs3744093	ENSP00000463069.1_83_rs3744093	2.639	0.00039
ENSP00000315948.8_157	10:100986746	ENSP00000315948.8_157_10:100986746	3.306	0.0201
ENSP00000463069.1_18	rs3744093	ENSP00000463069.1_18_rs3744093	2.639	0.00429
ENSP00000462764.1_83	rs3744093	ENSP00000462764.1_83_rs3744093	2.639	0.00039
ENSP00000193391.6_1017	rs116450347	ENSP00000193391.6_1017_rs116450347	0.027	0.226
ENSP00000462764.1_18	rs3744093	ENSP00000462764.1_18_rs3744093	2.639	0.00429
ENSP00000462502.1_83	rs3744093	ENSP00000462502.1_83_rs3744093	2.639	0.000416
ENSP00000194118.4_105	rs10036567	ENSP00000194118.4_105_rs10036567	0.131	0.0516
ENSP00000462502.1_18	rs3744093	ENSP00000462502.1_18_rs3744093	2.639	0.00429
ENSP00000385328.2_83	rs3744093	ENSP00000385328.2_83_rs3744093	2.639	0.00039
ENSP00000194130.2_31	rs28364172	ENSP00000194130.2_31_rs28364172	0.198	0.0221
ENSP00000385328.2_18	rs3744093	ENSP00000385328.2_18_rs3744093	2.639	0.00429
ENSP00000369286.1_135	rs5874047	ENSP00000369286.1_135_rs5874047	2.639	0.00479
ENSP00000230568.3_135	rs5874047	ENSP00000230568.3_135_rs5874047	2.639	0.00479
ENSP00000396739.1_94	rs66715573	ENSP00000396739.1_94_rs66715573	2.638	5.49e-06
ENSP00000384897.1_34	rs66715573	ENSP00000384897.1_34_rs66715573	2.638	5.49e-06
ENSP00000368876.3_599	rs66715573	ENSP00000368876.3_599_rs66715573	2.638	5.49e-06
ENSP00000259870.3_96	rs2233976	ENSP00000259870.3_96_rs2233976	2.638	0.000148
ENSP00000259870.3_46	rs2233976	ENSP00000259870.3_46_rs2233976	2.638	0.000107
ENSP00000420056.1_9	3:113284426	ENSP00000420056.1_9_3:113284426	2.637	7.29e-05
ENSP00000420056.1_35	3:113284426	ENSP00000420056.1_35_3:113284426	2.637	0.000579
ENSP00000420056.1_27	3:113284426	ENSP00000420056.1_27_3:113284426	2.637	6.51e-05
ENSP00000418663.1_961	3:113284426	ENSP00000418663.1_961_3:113284426	2.637	0.000579
ENSP00000418663.1_953	3:113284426	ENSP00000418663.1_953_3:113284426	2.637	6.51e-05
ENSP00000418663.1_935	3:113284426	ENSP00000418663.1_935_3:113284426	2.637	7.29e-05
ENSP00000347546.3_961	3:113284426	ENSP00000347546.3_961_3:113284426	2.637	0.000579
ENSP00000347546.3_953	3:113284426	ENSP00000347546.3_953_3:113284426	2.637	6.51e-05
ENSP00000347546.3_935	3:113284426	ENSP00000347546.3_935_3:113284426	2.637	7.29e-05
ENSP00000317123.5_911	rs74846888	ENSP00000317123.5_911_rs74846888	2.637	0.00162
ENSP00000273395.4_962	3:113284426	ENSP00000273395.4_962_3:113284426	2.637	0.000579
ENSP00000273395.4_954	3:113284426	ENSP00000273395.4_954_3:113284426	2.637	6.51e-05
ENSP00000273395.4_936	3:113284426	ENSP00000273395.4_936_3:113284426	2.637	7.29e-05
ENSP00000384088.1_828	rs138085974	ENSP00000384088.1_828_rs138085974	2.636	0.00213
ENSP00000339881.4_828	rs138085974	ENSP00000339881.4_828_rs138085974	2.636	0.00213
ENSP00000369889.3_8	rs190907971	ENSP00000369889.3_8_rs190907971	2.635	0.000337
ENSP00000369889.3_24	rs190907971	ENSP00000369889.3_24_rs190907971	2.635	0.00607
ENSP00000338213.6_8	rs190907971	ENSP00000338213.6_8_rs190907971	2.635	0.000337
ENSP00000338213.6_24	rs190907971	ENSP00000338213.6_24_rs190907971	2.635	0.00607
ENSP00000316329.4_94	rs3821972	ENSP00000316329.4_94_rs3821972	2.634	4.9e-05
ENSP00000316329.4_121	rs3821972	ENSP00000316329.4_121_rs3821972	2.634	0.000557
ENSP00000273908.4_94	rs3821972	ENSP00000273908.4_94_rs3821972	2.634	4.9e-05
ENSP00000273908.4_121	rs3821972	ENSP00000273908.4_121_rs3821972	2.634	0.000557
ENSP00000486695.1_31	rs2277198	ENSP00000486695.1_31_rs2277198	2.633	0.000436
ENSP00000361475.3_49	rs2277198	ENSP00000361475.3_49_rs2277198	2.633	0.000436
ENSP00000334373.4_252	rs182490684	ENSP00000334373.4_252_rs182490684	2.631	0.00104
ENSP00000334373.4_224	rs182490684	ENSP00000334373.4_224_rs182490684	2.631	9.81e-05
ENSP00000412763.3_1566	rs78832888	ENSP00000412763.3_1566_rs78832888	2.629	8.09e-05
ENSP00000383188.2_299	rs75981034	ENSP00000383188.2_299_rs75981034	2.629	0.000224
ENSP00000366477.3_935	rs78832888	ENSP00000366477.3_935_rs78832888	2.629	6.74e-05
ENSP00000350263.4_299	rs75981034	ENSP00000350263.4_299_rs75981034	2.629	0.000224
ENSP00000358307.3_360	rs140827983	ENSP00000358307.3_360_rs140827983	2.624	0.00106
ENSP00000358307.3_351	rs140827983	ENSP00000358307.3_351_rs140827983	2.624	0.000112
ENSP00000387139.3_371	rs138054626	ENSP00000387139.3_371_rs138054626	2.622	0.00501
ENSP00000386304.2_371	rs138054626	ENSP00000386304.2_371_rs138054626	2.622	0.00501
ENSP00000386248.3_371	rs138054626	ENSP00000386248.3_371_rs138054626	2.622	0.00501
ENSP00000377434.4_371	rs138054626	ENSP00000377434.4_371_rs138054626	2.622	0.00501
ENSP00000481780.1_1069	rs2575368	ENSP00000481780.1_1069_rs2575368	2.621	3.99e-05
ENSP00000472324.1_348	rs7246376	ENSP00000472324.1_348_rs7246376	2.621	3.15e-05
ENSP00000472324.1_343	rs7246376	ENSP00000472324.1_343_rs7246376	2.621	6.58e-05
ENSP00000470498.1_348	rs7246376	ENSP00000470498.1_348_rs7246376	2.621	3.15e-05
ENSP00000470498.1_343	rs7246376	ENSP00000470498.1_343_rs7246376	2.621	6.58e-05
ENSP00000348290.5_1062	rs2575368	ENSP00000348290.5_1062_rs2575368	2.621	3.99e-05
ENSP00000270509.2_348	rs7246376	ENSP00000270509.2_348_rs7246376	2.621	3.15e-05
ENSP00000270509.2_343	rs7246376	ENSP00000270509.2_343_rs7246376	2.621	6.58e-05
ENSP00000250894.4_1068	rs2575368	ENSP00000250894.4_1068_rs2575368	2.621	3.99e-05
ENSP00000199389.6_576	rs2640	ENSP00000199389.6_576_rs2640	2.62	0.000379
ENSP00000464697.1_181	rs575695703	ENSP00000464697.1_181_rs575695703	2.618	1.47e-05
ENSP00000416627.1_157	rs575695703	ENSP00000416627.1_157_rs575695703	2.618	1.47e-05
ENSP00000341584.6_328	18:63597234	ENSP00000341584.6_328_18:63597234	2.618	2.35e-05
ENSP00000341584.6_303	18:63597234	ENSP00000341584.6_303_18:63597234	2.618	4.58e-05
ENSP00000320913.3_127	rs575695703	ENSP00000320913.3_127_rs575695703	2.618	1.47e-05
ENSP00000269489.6_337	18:63597234	ENSP00000269489.6_337_18:63597234	2.618	2.35e-05
ENSP00000269489.6_312	18:63597234	ENSP00000269489.6_312_18:63597234	2.618	4.58e-05
ENSP00000246912.3_211	rs575695703	ENSP00000246912.3_211_rs575695703	2.618	1.47e-05
ENSP00000400506.1_213	rs7515563	ENSP00000400506.1_213_rs7515563	2.614	1.86e-05
ENSP00000400506.1_197	rs7515563	ENSP00000400506.1_197_rs7515563	2.614	0.000686
ENSP00000334456.1_89	rs76383258	ENSP00000334456.1_89_rs76383258	2.614	6.39e-05
ENSP00000334456.1_138	rs76383258	ENSP00000334456.1_138_rs76383258	2.614	0.00515
ENSP00000334456.1_120	rs76383258	ENSP00000334456.1_120_rs76383258	2.614	5.01e-05
ENSP00000194152.1_282	rs149340599	ENSP00000194152.1_282_rs149340599	0.311	0.0188
ENSP00000334456.1_101	rs76383258	ENSP00000334456.1_101_rs76383258	2.614	0.000647
ENSP00000334456.1_100	rs76383258	ENSP00000334456.1_100_rs76383258	2.614	6.86e-05
ENSP00000322915.6_464	rs7515563	ENSP00000322915.6_464_rs7515563	2.614	1.86e-05
ENSP00000322915.6_448	rs7515563	ENSP00000322915.6_448_rs7515563	2.614	0.000686
ENSP00000433279.1_359	rs58267586	ENSP00000433279.1_359_rs58267586	2.611	2.65e-05
ENSP00000433083.1_372	rs58267586	ENSP00000433083.1_372_rs58267586	2.611	2.65e-05
ENSP00000431980.1_359	rs58267586	ENSP00000431980.1_359_rs58267586	2.611	2.65e-05
ENSP00000431127.1_177	rs61757573	ENSP00000431127.1_177_rs61757573	2.611	0.000166
ENSP00000194152.1_282	rs3733697	ENSP00000194152.1_282_rs3733697	0.045	0.0188
ENSP00000431127.1_156	rs61757573	ENSP00000431127.1_156_rs61757573	2.611	0.000706
ENSP00000431127.1_155	rs61757573	ENSP00000431127.1_155_rs61757573	2.611	0.000145
ENSP00000194152.1_282	rs3733698	ENSP00000194152.1_282_rs3733698	0.015	0.0188
ENSP00000430568.1_89	rs61757573	ENSP00000430568.1_89_rs61757573	2.611	0.000706
ENSP00000430568.1_88	rs61757573	ENSP00000430568.1_88_rs61757573	2.611	0.000145
ENSP00000430568.1_110	rs61757573	ENSP00000430568.1_110_rs61757573	2.611	0.000166
ENSP00000413263.1_520	rs58267586	ENSP00000413263.1_520_rs58267586	2.611	2.65e-05
ENSP00000412733.1_547	rs58267586	ENSP00000412733.1_547_rs58267586	2.611	2.65e-05
ENSP00000339844.1_127	10:100986746	ENSP00000339844.1_127_10:100986746	3.306	0.0102
ENSP00000408217.2_23	rs61757573	ENSP00000408217.2_23_rs61757573	2.611	0.000166
ENSP00000407168.1_537	rs58267586	ENSP00000407168.1_537_rs58267586	2.611	2.65e-05
ENSP00000404118.1_60	rs117824452	ENSP00000404118.1_60_rs117824452	2.611	0.00512
ENSP00000385899.2_341	rs117824452	ENSP00000385899.2_341_rs117824452	2.611	0.00512
ENSP00000374182.3_341	rs117824452	ENSP00000374182.3_341_rs117824452	2.611	0.00512
ENSP00000360779.1_524	rs58267586	ENSP00000360779.1_524_rs58267586	2.611	2.65e-05
ENSP00000354970.5_427	rs58267586	ENSP00000354970.5_427_rs58267586	2.611	2.65e-05
ENSP00000301962.5_177	rs61757573	ENSP00000301962.5_177_rs61757573	2.611	0.000166
ENSP00000359254.4_127	10:100986746	ENSP00000359254.4_127_10:100986746	3.306	0.0102
ENSP00000301962.5_156	rs61757573	ENSP00000301962.5_156_rs61757573	2.611	0.000706
[truncated: 1,046,576+ more rows]
