# Supplementary material for: Unbiased cleavage site prediction uncovers viral antagonism of host innate immunity by SARS-CoV-2 3C-like protease
Source: JCI Insight. 2026 Feb 23;11(4):e185739. doi: 10.1172/jci.insight.185739 (PMC12956004; doi:10.1172/jci.insight.185739)
Supplement: Supporting data values [file jciinsight-11-185739-s016.xlsx]

## Sheet: Fig1D-G-H
Fig 1D - Kcat/Km vs predicted score
SARS-CoV-2 Cleavage Site	Protease	Sequence	NetCorona 1.0 Score	Chen et al 2021
nsp1	PLpro	ELNGG*AYTRY	no score given
nsp2	PLpro	TLKGG*APTKV	no score given
nsp3	PLpro	ALKGG*KIVNN	no score given
nsp4	3CLpro	SAVLQ*SGFRK	0.891	0.99
nsp5	3CLpro	GVTFQ*SAVKR	0.458	1
nsp6	3CLpro	VATVQ*SKMSD	0.783	1
nsp7	3CLpro	RATLQ*AIASE	0.838	0.98
nsp8	3CLpro	AVKLQ*NNELS	0.86	1
nsp9	3CLpro	TVRLQ*AGNAT	0.904	1
nsp10	3CLpro	EPMLQ*SADAQ	0.865	0.99
nsp12	3CLpro	HTVLQ*AVGAC	0.905	1
nsp13	3CLpro	VATLQ*AENVT	0.68	1
nsp14	3CLpro	FTRLQ*SLENV	0.964	1
nsp15	3CLpro	YPKLQ*SSQAW	0.899	1
Fig 1 G
	-	H	E (beta sheet)
Experimental	52.1277	38.2979	9.57447
Predicted	39.0763	45.7777	15.146
Chou, Fasman	36.8421	42.1053	21.0526
Fig 1H
	-	H	E (beta sheet)
	0.692601	1.16757	0.00785749
	0.616099	0.945425	0.0577945
	0.599476	0.877962	0.0609053
	0.441366	0.8736	0.158184
	0.39534	0.7526	0.270103
	0.36178	0.648648	0.440791
	0.358978	0.619438	0.522425
	0.345127	0.448465	0.613127
	0.257152	0.434295	0.616265
	0.237838	0.421032
	0.202984	0.413193
	0.165768	0.353583
	0.160785	0.316768
	0.149555	0.27805
	0.138626	0.276307
	0.134021	0.233766
	0.13305	0.185555
	0.129422	0.175791
	0.129402	0.169608
	0.116909	0.140398
	0.11602	0.13101
	0.111558	0.123654
	0.110184	0.101489
	0.108771	0.0988168
	0.102369	0.081952
	0.0880286	0.0803119
	0.0850014	0.0705698
	0.0712472	0.0619783
	0.0677727	0.0596673
	0.0663645	0.0552349
	0.0522587	0.0404835
	0.0455567	0.0359611
	0.0398069	0.0292804
	0.0331372	0.022763
	0.032117	0.015368
	0.0304956
	0.0237471
	0.0214921
	0.0194701
	0.0172408
	0.0144472
	0.013981
	0.0114223
	0.0103793
	0.00854556
	0.00823514
	0.00773463
	0.00770317
	0.00493393
	0.00381704
	0.00026895

## Sheet: Fig 1E
Fig 1E - SARSPORT			Fig 1E - 3CLP
Score	Experimental		AllScores	Experimental Identified
2.90691	1.16757		1	1
2.76262	0.945425		1	1
1.73447	0.877962		1	1
1.73041	0.8736		1	1
1.62695	0.7526		1	1
1.6112	0.692601		1	1
1.60271	0.648648		1	1
1.55509	0.619438		1	1
1.52893	0.616265		1	1
1.52893	0.616099		1	1
1.52445	0.613127		1	1
1.51985	0.599476		1	1
1.49884	0.522425		1	1
1.46801	0.448465		1	1
1.45467	0.441366		1	1
1.43017	0.440791		1	1
1.35941	0.434295		1	1
1.35381	0.421032		1	1
1.35135	0.413193		1	1
1.3288	0.39534		1	1
1.32652	0.36178		1	1
1.2968	0.358978		1	1
1.29037	0.353583		1	1
1.28858	0.345127		1	1
1.28494	0.316768		1	1
1.28362	0.27805		1	1
1.26231	0.276307		1	0.99
1.26231	0.270103		1	0.99
1.21206	0.257152		1	0.99
1.21107	0.237838		1	0.99
1.19245	0.233766		1	0.99
1.17849	0.202984		1	0.99
1.1773	0.185555		1	0.99
1.16113	0.175791		1	0.99
1.1532	0.169608		1	0.99
1.13946	0.165768		1	0.98
1.13696	0.160785		1	0.98
1.13513	0.158184		1	0.98
1.13268	0.149555		1	0.98
1.11891	0.140398		1	0.98
1.10685	0.138626		1	0.97
1.10682	0.134021		1	0.97
1.09805	0.13305		1	0.97
1.06929	0.13101		1	0.97
1.05413	0.129422		1	0.97
1.04408	0.129402		1	0.97
1.04405	0.123654		1	0.97
1.0328	0.116909		1	0.97
1.02985	0.11602		1	0.97
1.02823	0.111558		1	0.97
1.01359	0.110184		1	0.96
1.00649	0.108771		1	0.95
1.00639	0.107957		1	0.95
1.00499	0.102369		1	0.95
0.99481	0.101489		1	0.95
0.989937	0.0988168		1	0.94
0.98169	0.0880286		1	0.94
0.980179	0.0850014		1	0.94
0.978026	0.081952		1	0.94
0.976258	0.0803119		1	0.94
0.966566	0.0712472		1	0.94
0.95704	0.0705698		1	0.93
0.954043	0.0677727		1	0.93
0.952268	0.0663645		1	0.93
0.952135	0.0653792		1	0.93
0.947097	0.0619783		1	0.93
0.926472	0.0609053		1	0.93
0.925404	0.0596673		1	0.93
0.920659	0.0577945		1	0.91
0.917968	0.0566178		1	0.91
0.909729	0.0552349		1	0.89
0.908208	0.0522587		1	0.88
0.90792	0.0519281		1	0.87
0.907778	0.0475472		1	0.86
0.901807	0.0455567		1	0.85
0.901625	0.0410646		1	0.85
0.900935	0.0404835		1	0.85
0.900935	0.0398069		1	0.83
0.888165	0.0359611		1	0.79
0.886961	0.0331372		1	0.77
0.883633	0.032117		1	0.74
0.882244	0.0304956		1	0.74
0.880802	0.0292804		1	0.71
0.877239	0.0249022		1	0.71
0.8736	0.0245675		1	0.63
0.870226	0.0237471		1	0.62
0.868173	0.022763		1	0.61
0.862381	0.0214921		1	0.59
0.861224	0.0194701		1	0.53
0.861224	0.0172408		1	0.51
0.86081	0.0159243		1
0.858211	0.015368		1
0.857032	0.0144472		1
0.856232	0.013981		1
0.852768	0.0114223		1
0.847623	0.0103793		1
0.843732	0.00893439		1
0.840154	0.00854556		1
0.836005	0.00823514		1
0.833691	0.00785749		1
0.832374	0.00773463		1
0.832154	0.00770317		1
0.827798	0.00493393		1
0.825552	0.00381704		1
0.822528	0.00320047		1
0.819964	0.00026895		1
0.815558			1
0.811153			1
0.810494			1
0.808479			1
0.804913			1
0.797184			1
0.796396			1
0.792608			1
0.791802			1
0.789877			1
0.788466			1
0.787026			1
0.785651			1
0.785039			1
0.784174			1
0.783289			1
0.783289			1
0.78078			1
0.780595			1
0.776582			1
0.773013			1
0.768586			1
0.76219			1
0.7616			1
0.76138			1
0.760862			1
0.759486			1
0.758016			1
0.75454			1
0.753293			1
0.750167			1
0.7488			1
0.745019			1
0.743827			1
0.743318			1
0.742252			1
0.736164			1
0.735856			1
0.733899			1
0.732482			1
0.728965			1
0.726759			1
0.722432			1
0.722019			1
0.720717			1
0.718975			1
0.710842			1
0.709234			1
0.707993			1
0.707595			1
0.70692			1
0.70616			1
0.704143			1
0.702853			1
0.702729			1
0.700963			1
0.698385			1
0.695675			1
0.695313			1
0.695313			1
0.695313			1
0.694974			1
0.694053			1
0.693111			1
0.691834			1
0.691791			1
0.690324			1
0.690278			1
0.690161			1
0.687113			1
0.685134			1
0.684231			1
0.684077			1
0.683785			1
0.683326			1
0.68211			1
0.681238			1
0.68108			1
0.679917			1
0.677491			1
0.676127			1
0.676127			1
0.675085			1
0.674934			1
0.674594			1
0.672972			1
0.670267			1
0.668529			1
0.665945			1
0.664053			1
0.664053			1
0.664053			1
0.660823			1
0.660603			1
0.659958			1
0.658258			1
0.657755			1
0.65621			1
0.655907			1
0.654374			1
0.653518			1
0.651024			1
0.646652			1
0.646465			1
0.646425			1
0.646331			1
0.64555			1
0.644635			1
0.643968			1
0.643256			1
0.642781			1
0.641905			1
0.641358			1
0.641179			1
0.639459			1
0.639459			1
0.639189			1
0.638642			1
0.638001			1
0.637222			1
0.63713			1
0.636636			1
0.636216			1
0.634123			1
0.634102			1
0.631085			1
0.630958			1
0.629621			1
0.629318			1
0.629318			1
0.629318			1
0.629141			1
0.628973			1
0.62869			1
0.62677			1
0.62652			1
0.624864			1
0.624246			1
0.621044			1
0.620849			1
0.617912			1
0.615869			1
0.613286			1
0.612068			1
0.611611			1
0.609789			1
0.609158			1
0.607464			1
0.606778			1
0.606735			1
0.604365			1
0.601544			1
0.600463			1
0.600065			1
0.599439			1
0.59878			1
0.598237			1
0.597842			1
0.597824			1
0.596334			1
0.593532			1
0.58968			1
0.588965			1
0.587189			1
0.586702			1
0.585			1
0.583931			1
0.581745			1
0.581189			1
0.580241			1
0.579776			1
0.57867			1
0.578027			1
0.577431			1
0.576444			1
0.576299			1
0.575924			1
0.575662			1
0.574938			1
0.573775			1
0.573081			1
0.572969			1
0.57267			1
0.57236			1
0.571636			1
0.571115			1
0.571032			1
0.569941			1
0.569839			1
0.567387			1
0.567224			1
0.566005			1
0.56576			1
0.565356			1
0.563885			1
0.563885			1
0.563885			1
0.562817			1
0.561641			1
0.561513			1
0.560432			1
0.559431			1
0.559094			1
0.558511			1
0.558243			1
0.557161			1
0.555984			1
0.554722			1
0.554486			1
0.552972			1
0.549702			1
0.549385			1
0.549131			1
0.548402			1
0.548402			1
0.548108			1
0.548093			1
0.547193			1
0.545793			1
0.545499			1
0.545351			1
0.543348			1
0.542884			1
0.542817			1
0.542571			1
0.542084			1
0.540698			1
0.540483			1
0.540483			1
0.540109			1
0.538138			1
0.534421			1
0.534054			1
0.533489			1
0.532478			1
0.530877			1
0.530338			1
0.529285			1
0.528662			1
0.528658			1
0.528255			1
0.527649			1
0.527242			1
0.527097			1
0.52677			1
0.5264			1
0.526388			1
0.526127			1
0.52416			1
0.52416			1
0.52416			1
0.52396			1
0.523555			1
0.523555			1
0.523224			1
0.523224			1
0.523214			1
0.521291			1
0.519437			1
0.5184			1
0.517874			1
0.517131			1
0.516784			1
0.516734			1
0.516605			1
0.515982			1
0.51559			1
0.515032			1
0.513553			1
0.512895			1
0.511871			1
0.511056			1
0.51081			1
0.51081			1
0.51081			1
0.508823			1
0.50879			1
0.508778			1
0.506544			1
0.506118			1
0.504555			1
0.503495			1
0.502541			1
0.502342			1
0.501554			1
0.501021			1
0.500386			1
0.500308			1
0.500308			1
0.499111			1
0.498729			1
0.498109			1
0.497598			1
0.497405			1
0.49725			1
0.496258			1
0.495797			1
0.495617			1
0.495458			1
0.494812			1
0.49318			1
0.492738			1
0.492388			1
0.491243			1
0.49054			1
0.49037			1
0.490108			1
0.487302			1
0.484091			1
0.483132			1
0.480537			1
0.480481			1
0.480447			1
0.480437			1
0.479091			1
0.47859			1
0.47859			1
0.47859			1
0.47859			1
0.477378			1
0.477304			1
0.477304			1
0.477304			1
0.477304			1
0.477304			1
0.477304			1
0.47728			1
0.47718			1
0.476826			1
0.476739			1
0.475793			1
0.475675			1
0.475414			1
0.474264			1
0.473489			1
0.47202			1
0.471705			1
0.470626			1
0.470486			1
0.470154			1
0.469248			1
0.468775			1
0.468688			1
0.468413			1
0.468357			1
0.468064			1
0.467418			1
0.465246			1
0.46464			1
0.464605			1
0.464229			1
0.463693			1
0.463693			1
0.463693			1
0.463693			1
0.463693			1
0.463693			1
0.463693			1
0.463693			1
0.463693			1
0.463693			1
0.463693			1
0.463693			1
0.463693			1
0.463693			1
0.463693			1
0.463693			1
0.463693			1
0.463693			1
0.463693			1
0.463693			1
0.463693			1
0.463693			1
0.463693			1
0.463693			1
0.463693			1
0.463693			1
0.463693			1
0.462567			1
0.462514			1
0.462444			1
0.462066			1
0.461534			1
0.461313			1
0.461295			1
0.461247			1
0.461043			1
0.460973			1
0.460231			1
0.459553			1
0.457017			1
0.456837			1
0.455385			1
0.455351			1
0.454709			1
0.454709			1
0.453478			1
0.453414			1
0.453111			1
0.452903			1
0.452884			1
0.45265			1
0.451891			1
0.4515			1
0.451377			1
0.451044			1
0.45094			1
0.450191			1
0.449659			1
0.449623			1
0.448878			1
0.448783			1
0.448157			1
0.447603			1
0.447568			1
0.446842			1
0.446624			1
0.446025			1
0.444825			1
0.4444			1
0.443686			1
0.442597			1
0.441441			1
0.440842			1
0.440791			1
0.44064			1
0.440457			1
0.44016			1
0.43977			1
0.439423			1
0.439021			1
0.438971			1
0.438102			1
0.437837			1
0.436937			1
0.4368			1
0.436759			1
0.435959			1
0.43585			1
0.435549			1
0.435459			1
0.435184			1
0.434678			1
0.434544			1
0.43359			1
0.432792			1
0.43274			1
0.432481			1
0.432432			1
0.432432			1
0.432025			1
0.431942			1
0.431101			1
0.431056			1
0.430654			1
0.43065			1
0.430332			1
0.429773			1
0.428235			1
0.428108			1
0.427863			1
0.427676			1
0.427561			1
0.427509			1
0.427243			1
0.426891			1
0.426891			1
0.426781			1
0.425267			1
0.424955			1
0.424863			1
0.424142			1
0.424125			1
0.422942			1
0.422604			1
0.422224			0.99
0.422103			0.99
0.421621			0.99
0.421552			0.99
0.420405			0.99
0.419902			0.99
0.419344			0.99
0.417933			0.99
0.41768			0.99
0.416519			0.99
0.416216			0.99
0.41549			0.99
0.415464			0.99
0.415358			0.99
0.415135			0.99
0.414883			0.99
0.414883			0.99
0.414569			0.99
0.414437			0.99
0.41378			0.99
0.413193			0.99
0.412776			0.99
0.4116			0.99
0.411449			0.99
0.410106			0.99
0.409873			0.99
0.409785			0.99
0.409643			0.99
0.409593			0.99
0.409556			0.99
0.408212			0.99
0.407722			0.99
0.406948			0.99
0.406928			0.99
0.406922			0.99
0.406782			0.99
0.406782			0.99
0.406667			0.99
0.405237			0.99
0.405204			0.99
0.405019			0.99
0.404781			0.99
0.404714			0.99
0.40469			0.99
0.404684			0.99
0.404483			0.99
0.403758			0.99
0.403638			0.99
0.403351			0.99
0.403341			0.99
0.403053			0.99
0.4026			0.99
0.402286			0.99
0.401935			0.99
0.40189			0.99
0.401812			0.99
0.401812			0.99
0.401812			0.99
0.401383			0.99
0.400502			0.99
0.400469			0.99
0.400462			0.99
0.400397			0.99
0.400386			0.99
0.400148			0.99
0.399989			0.99
0.39936			0.99
0.398966			0.99
0.398919			0.99
0.398432			0.99
0.398362			0.99
0.3978			0.99
0.397694			0.99
0.397691			0.99
0.397664			0.99
0.397449			0.99
0.397449			0.99
0.397179			0.99
0.397146			0.99
0.397079			0.99
0.396973			0.99
0.396546			0.99
0.396515			0.99
0.396337			0.99
0.396192			0.99
0.395842			0.99
0.395367			0.99
0.394237			0.99
0.393513			0.99
0.393474			0.99
0.393353			0.99
0.393324			0.99
0.393297			0.99
0.393297			0.99
0.393284			0.99
0.39312			0.99
0.392919			0.99
0.392491			0.99
0.392371			0.99
0.392307			0.99
0.392093			0.99
0.391531			0.99
0.391211			0.99
0.391178			0.99
0.390999			0.99
0.390675			0.99
0.39058			0.99
0.390472			0.99
0.389999			0.99
0.389852			0.99
0.389595			0.99
0.389489			0.99
0.38948			0.99
0.389271			0.99
0.389266			0.99
0.389118			0.99
0.388893			0.99
0.388594			0.99
0.38829			0.99
0.388083			0.99
0.387776			0.99
0.387737			0.99
0.387338			0.99
0.38713			0.99
0.386872			0.99
0.386845			0.99
0.386827			0.99
0.386358			0.99
0.386017			0.99
0.385878			0.99
0.385783			0.99
0.385655			0.99
0.385482			0.99
0.385415			0.99
0.385169			0.99
0.385165			0.99
0.385072			0.99
0.385016			0.99
0.384854			0.99
0.383886			0.99
0.383681			0.99
0.383584			0.99
0.382805			0.99
0.382169			0.99
0.382113			0.99
0.381869			0.99
0.381776			0.99
0.381095			0.99
0.38069			0.99
0.380635			0.99
0.380561			0.99
0.38054			0.99
0.37884			0.99
0.378378			0.99
0.378202			0.99
0.378069			0.99
0.377912			0.99
0.37728			0.99
0.376165			0.99
0.375898			0.99
0.37587			0.99
0.37561			0.99
0.37495			0.99
0.374478			0.99
0.374379			0.99
0.374265			0.99
0.374191			0.99
0.374134			0.99
0.373833			0.99
0.373687			0.99
0.373677			0.99
0.373296			0.99
0.373233			0.99
0.373233			0.99
0.373136			0.99
0.372972			0.99
0.372365			0.99
0.372162			0.99
0.372162			0.99
0.371739			0.99
0.371644			0.99
0.371498			0.99
0.371384			0.99
0.371369			0.99
0.371271			0.99
0.371191			0.99
0.371187			0.99
0.370431			0.99
0.370417			0.99
0.369911			0.99
0.369495			0.99
0.369096			0.99
0.369009			0.99
0.368262			0.99
0.368202			0.99
0.368173			0.99
0.367805			0.99
0.367783			0.99
0.367734			0.99
0.366912			0.99
0.366881			0.99
0.366778			0.99
0.366778			0.99
0.366535			0.99
0.366535			0.99
0.366482			0.99
0.366257			0.99
0.366102			0.99
0.366102			0.99
0.366102			0.99
0.366102			0.99
0.366102			0.99
0.366102			0.99
0.366102			0.99
0.365934			0.99
0.365934			0.99
0.365536			0.99
0.365506			0.99
0.365475			0.99
0.364863			0.99
0.364349			0.99
0.363561			0.99
0.363428			0.99
0.363111			0.99
0.362627			0.99
0.362529			0.99
0.362509			0.99
0.362162			0.99
0.361912			0.99
0.361887			0.99
0.361855			0.99
0.361657			0.99
0.361195			0.99
0.360995			0.99
0.360884			0.99
0.360497			0.99
0.360417			0.99
0.360204			0.99
0.360187			0.99
0.360083			0.99
0.360059			0.99
0.359664			0.99
0.358904			0.99
0.358761			0.99
0.358368			0.99
0.358176			0.99
0.358176			0.99
0.358097			0.99
0.35805			0.99
0.358004			0.99
0.357807			0.99
0.357672			0.99
0.357631			0.99
0.357333			0.99
0.356942			0.99
0.355621			0.99
0.355621			0.99
0.355311			0.99
0.355127			0.99
0.3551			0.99
0.3551			0.99
0.354674			0.99
0.354674			0.99
0.354674			0.99
0.354674			0.99
0.354337			0.99
0.354262			0.99
0.35362			0.99
0.352998			0.99
0.352799			0.99
0.352366			0.99
0.352016			0.99
0.350946			0.99
0.350641			0.99
0.350564			0.99
0.35027			0.99
0.349932			0.99
0.349896			0.99
0.349662			0.99
0.349329			0.99
0.349272			0.99
0.349038			0.99
0.34867			0.99
0.348417			0.99
0.348412			0.99
0.348214			0.99
0.348214			0.99
0.348081			0.99
0.348081			0.99
0.347801			0.99
0.347719			0.99
0.34769			0.99
0.347603			0.99
0.347555			0.99
0.347525			0.99
0.347469			0.99
0.347126			0.99
0.347017			0.99
0.34686			0.99
0.346847			0.99
0.34627			0.99
0.346173			0.99
0.345704			0.99
0.345563			0.99
0.345452			0.99
0.345206			0.99
0.345162			0.99
0.344817			0.99
0.344577			0.99
0.343994			0.99
0.343578			0.99
0.343521			0.99
0.342816			0.99
0.342805			0.99
0.34272			0.99
0.342528			0.99
0.342161			0.99
0.342161			0.99
0.342161			0.99
0.341883			0.99
0.3417			0.99
0.341353			0.99
0.341148			0.99
0.341148			0.99
0.341058			0.99
0.341045			0.99
0.341011			0.99
0.340796			0.99
0.34071			0.99
0.34054			0.99
0.340517			0.99
0.340267			0.99
0.340222			0.99
0.339959			0.99
0.339721			0.99
0.339656			0.99
0.339645			0.99
0.339397			0.99
0.339315			0.99
0.339315			0.99
0.339095			0.99
0.338854			0.99
0.338826			0.99
0.338821			0.99
0.338588			0.99
0.338305			0.99
0.338109			0.99
0.337921			0.99
0.337357			0.99
0.337297			0.99
0.336336			0.99
0.336336			0.99
0.335808			0.99
0.33579			0.99
0.335512			0.99
0.335301			0.99
0.335274			0.99
0.335239			0.99
0.334663			0.99
0.334486			0.99
0.334123			0.99
0.333733			0.99
0.333704			0.99
0.333317			0.99
0.333275			0.99
0.332877			0.98
0.332877			0.98
0.33258			0.98
0.332551			0.98
0.33231			0.98
0.332019			0.98
0.331828			0.98
0.330899			0.98
0.330307			0.98
0.330207			0.98
0.329974			0.98
0.32997			0.98
0.32989			0.98
0.329664			0.98
0.329342			0.98
0.329292			0.98
0.329034			0.98
0.328945			0.98
0.328878			0.98
0.328334			0.98
0.328274			0.98
0.32816			0.98
0.3281			0.98
0.327941			0.98
0.327919			0.98
0.327781			0.98
0.327451			0.98
0.327403			0.98
0.327403			0.98
0.327403			0.98
0.327366			0.98
0.327333			0.98
0.327202			0.98
0.327197			0.98
0.327076			0.98
0.326884			0.98
0.326869			0.98
0.32631			0.98
0.326177			0.98
0.326047			0.98
0.325754			0.98
0.325611			0.98
0.325405			0.98
0.325362			0.98
0.325156			0.98
0.325			0.98
0.324736			0.98
0.3242			0.98
0.3242			0.98
0.3242			0.98
0.323635			0.98
0.323592			0.98
0.323513			0.98
0.323433			0.98
0.323347			0.98
0.322916			0.98
0.322461			0.98
0.322429			0.98
0.32213			0.98
0.3217			0.98
0.321473			0.98
0.321467			0.98
0.32027			0.98
0.320262			0.98
0.319879			0.98
0.319819			0.98
0.319796			0.98
0.319719			0.98
0.319391			0.98
0.319188			0.98
0.319118			0.98
0.319097			0.98
0.318582			0.98
0.318511			0.98
0.318455			0.98
0.318427			0.98
0.318347			0.98
0.318245			0.98
0.31809			0.98
0.317578			0.98
0.317392			0.98
0.317391			0.98
0.317125			0.98
0.317125			0.98
0.317096			0.98
0.317021			0.98
0.31699			0.98
0.316692			0.98
0.316576			0.98
0.316438			0.98
0.316268			0.98
0.316003			0.98
0.315917			0.98
0.315748			0.98
0.315748			0.98
0.315673			0.98
0.315547			0.98
0.315299			0.98
0.315			0.98
0.314878			0.98
0.314866			0.98
0.31447			0.98
0.314447			0.98
0.314352			0.98
0.314342			0.98
0.314088			0.98
0.313993			0.98
0.313758			0.98
0.313669			0.98
0.313665			0.98
0.313507			0.98
0.313507			0.98
0.313345			0.98
0.313335			0.98
0.313329			0.98
0.313196			0.98
0.312946			0.98
0.31271			0.98
0.312395			0.98
0.312324			0.98
0.312285			0.98
0.312241			0.98
0.312208			0.98
0.311811			0.98
0.311612			0.98
0.311007			0.98
0.310829			0.98
0.310739			0.98
0.310722			0.98
0.310591			0.98
0.310369			0.98
0.31027			0.98
0.31009			0.98
0.309406			0.98
0.309385			0.98
0.309197			0.98
0.309189			0.98
0.308924			0.98
0.308357			0.98
0.308318			0.98
0.308065			0.98
0.308056			0.98
0.307707			0.98
0.307648			0.98
0.307592			0.98
0.307152			0.98
0.306891			0.98
0.306891			0.98
0.306611			0.98
0.306611			0.98
0.306559			0.98
0.306392			0.98
0.306389			0.98
0.306343			0.98
0.306337			0.98
0.306297			0.98
0.305614			0.98
0.305497			0.98
0.305496			0.98
0.305496			0.98
0.30528			0.98
0.305185			0.98
0.304757			0.98
0.304579			0.98
0.304502			0.98
0.304432			0.98
0.304206			0.98
0.303956			0.98
0.303822			0.98
0.303764			0.98
0.303704			0.98
0.303514			0.98
0.303489			0.98
0.303287			0.98
0.303287			0.98
0.30316			0.98
0.303071			0.98
0.302714			0.98
0.3024			0.98
0.302379			0.98
0.30228			0.98
0.302128			0.98
0.302038			0.98
0.301993			0.98
0.301986			0.98
0.301802			0.98
0.301619			0.98
0.301526			0.98
0.301476			0.98
0.301178			0.98
0.30117			0.98
0.301087			0.98
0.300685			0.98
0.300588			0.98
0.300347			0.98
0.300334			0.98
0.300041			0.98
0.29982			0.98
0.299687			0.98
0.299445			0.98
0.298762			0.98
0.298722			0.98
0.298613			0.98
0.298599			0.98
0.298378			0.98
0.29835			0.98
0.298238			0.98
0.298142			0.98
0.298052			0.98
0.297773			0.98
0.297657			0.98
0.297594			0.98
0.29735			0.98
0.29733			0.98
0.297167			0.98
0.2967			0.98
0.296639			0.98
0.296525			0.98
0.296339			0.98
0.295783			0.98
0.295307			0.98
0.295301			0.98
0.295202			0.98
0.294907			0.98
0.294749			0.98
0.29453			0.98
0.294081			0.98
0.293906			0.98
0.2937			0.98
0.2937			0.98
0.293539			0.98
0.293465			0.98
0.293309			0.98
0.293145			0.98
0.293121			0.98
0.293022			0.98
0.292912			0.98
0.292822			0.98
0.292818			0.98
0.292811			0.98
0.292413			0.98
0.292405			0.98
0.292405			0.98
0.292084			0.98
0.291975			0.98
0.291892			0.98
0.291695			0.98
0.291629			0.98
0.291629			0.98
0.291629			0.98
0.291598			0.98
0.291203			0.98
0.291132			0.98
0.291			0.98
0.290894			0.98
0.290894			0.98
0.290457			0.98
0.290241			0.98
0.290075			0.98
0.289968			0.98
0.289935			0.98
0.289769			0.98
0.28955			0.98
0.28953			0.98
0.289504			0.98
0.289444			0.98
0.289413			0.98
0.28906			0.98
0.289012			0.98
0.288782			0.98
0.28874			0.98
0.288576			0.98
0.288385			0.98
0.288108			0.98
0.287962			0.98
0.287938			0.98
0.287937			0.98
0.287914			0.98
0.287765			0.98
0.287405			0.98
0.287405			0.98
0.287027			0.98
0.286773			0.98
0.286714			0.98
0.28663			0.98
0.286475			0.98
0.286181			0.98
0.286126			0.98
0.286			0.98
0.28568			0.98
0.285667			0.98
0.285559			0.98
0.285551			0.98
0.285503			0.98
0.285407			0.98
0.285405			0.98
0.28533			0.98
0.285314			0.98
0.285213			0.98
0.285077			0.98
0.284995			0.98
0.284913			0.98
0.284883			0.98
0.284834			0.97
0.284416			0.97
0.284282			0.97
0.284156			0.97
0.284089			0.97
0.284083			0.97
0.283996			0.97
0.283873			0.97
0.283608			0.97
0.283608			0.97
0.283424			0.97
0.283244			0.97
0.283244			0.97
0.283046			0.97
0.282985			0.97
0.282867			0.97
0.282744			0.97
0.282477			0.97
0.282269			0.97
0.282018			0.97
0.28172			0.97
0.281513			0.97
0.281494			0.97
0.281424			0.97
0.281285			0.97
0.281233			0.97
0.281195			0.97
0.280648			0.97
0.280577			0.97
0.280512			0.97
0.280368			0.97
0.280312			0.97
0.280309			0.97
0.280216			0.97
0.279977			0.97
0.27993			0.97
0.27966			0.97
0.279614			0.97
0.279592			0.97
0.279552			0.97
0.279243			0.97
0.279115			0.97
0.279087			0.97
0.279057			0.97
0.278913			0.97
0.278478			0.97
0.278471			0.97
0.278471			0.97
0.278471			0.97
0.278471			0.97
0.278471			0.97
0.278471			0.97
0.278471			0.97
0.278471			0.97
0.278471			0.97
0.278471			0.97
0.278471			0.97
0.278471			0.97
0.278471			0.97
0.278471			0.97
0.278471			0.97
0.278471			0.97
0.278471			0.97
0.278471			0.97
0.278471			0.97
0.278471			0.97
0.278436			0.97
0.278326			0.97
0.278117			0.97
0.27805			0.97
0.277992			0.97
0.277893			0.97
0.277687			0.97
0.277547			0.97
0.277462			0.97
0.277417			0.97
0.277251			0.97
0.276672			0.97
0.276655			0.97
0.276535			0.97
0.276463			0.97
0.27638			0.97
0.276369			0.97
0.276331			0.97
0.276323			0.97
0.276095			0.97
0.276058			0.97
0.275933			0.97
0.275885			0.97
0.275842			0.97
0.275796			0.97
0.275755			0.97
0.275724			0.97
0.275492			0.97
0.275477			0.97
0.274864			0.97
0.274235			0.97
0.274217			0.97
0.274137			0.97
0.274054			0.97
0.274046			0.97
0.273874			0.97
0.273715			0.97
0.273606			0.97
0.273544			0.97
0.273542			0.97
0.273492			0.97
0.273389			0.97
0.273342			0.97
0.2733			0.97
0.273235			0.97
0.273043			0.97
0.272993			0.97
0.272834			0.97
0.272765			0.97
0.272668			0.97
0.272604			0.97
0.272538			0.97
0.272314			0.97
0.272276			0.97
0.272275			0.97
0.272249			0.97
0.2722			0.97
0.27209			0.97
0.272039			0.97
0.271966			0.97
0.271836			0.97
0.271737			0.97
0.271366			0.97
0.271301			0.97
0.271171			0.97
0.27114			0.97
0.270729			0.97
0.270413			0.97
0.270292			0.97
0.270271			0.97
0.27027			0.97
0.270098			0.97
0.269925			0.97
0.269868			0.97
0.269679			0.97
0.269549			0.97
0.269396			0.97
0.269322			0.97
0.269316			0.97
0.269316			0.97
0.269316			0.97
0.269316			0.97
0.269316			0.97
0.26923			0.97
0.268773			0.97
0.268429			0.97
0.268429			0.97
0.268423			0.97
0.268367			0.97
0.268367			0.97
0.26833			0.97
0.268268			0.97
0.268085			0.97
0.268046			0.97
0.267699			0.97
0.267567			0.97
0.267276			0.97
0.267139			0.97
0.267114			0.97
0.267053			0.97
0.267018			0.97
0.2666			0.97
0.266539			0.97
0.266378			0.97
0.266317			0.97
0.266317			0.97
0.266311			0.97
0.266264			0.97
0.266232			0.97
0.266114			0.97
0.266054			0.97
0.265923			0.97
0.265917			0.97
0.265887			0.97
0.265637			0.97
0.265591			0.97
0.26559			0.97
0.265574			0.97
0.265359			0.97
0.265257			0.97
0.264784			0.97
0.264776			0.97
0.264776			0.97
0.264776			0.97
0.264776			0.97
0.264768			0.97
0.264374			0.97
0.26386			0.97
0.263476			0.97
0.263296			0.97
0.26324			0.97
0.263064			0.97
0.262989			0.97
0.262919			0.97
0.262919			0.97
0.262739			0.97
0.262739			0.97
0.26263			0.97
0.262627			0.97
0.262621			0.97
0.262565			0.97
0.262555			0.97
0.26244			0.97
0.262369			0.97
0.262072			0.97
0.26201			0.97
0.262002			0.97
0.261954			0.97
0.26179			0.97
0.261597			0.97
0.26136			0.97
0.261279			0.97
0.261146			0.97
0.260827			0.97
0.260803			0.97
0.260467			0.97
0.260467			0.97
0.260441			0.97
0.260393			0.97
0.260258			0.97
0.260159			0.97
0.260151			0.97
0.259925			0.97
0.259903			0.97
0.2599			0.97
0.259877			0.97
0.259693			0.97
0.259463			0.97
0.259459			0.97
0.259249			0.97
0.258996			0.97
0.258661			0.97
0.258555			0.97
0.258199			0.97
0.258182			0.97
0.257995			0.97
0.257985			0.97
0.257985			0.97
0.257671			0.97
0.257502			0.97
0.2574			0.97
0.257022			0.97
0.257019			0.97
0.256988			0.97
0.256988			0.97
0.256988			0.97
0.256853			0.97
0.25678			0.97
0.25662			0.97
0.256591			0.97
0.256587			0.97
0.256587			0.97
0.256587			0.97
0.256587			0.97
0.256587			0.97
0.25638			0.97
0.25625			0.97
0.256159			0.97
0.256			0.97
0.255865			0.97
0.255712			0.97
0.255526			0.97
0.255507			0.97
0.255506			0.97
0.255468			0.97
0.255405			0.97
0.255384			0.97
0.255201			0.97
0.25515			0.97
0.254995			0.97
0.254724			0.97
0.254606			0.97
0.254505			0.97
0.254354			0.97
0.254023			0.97
0.254015			0.97
0.253995			0.97
0.253995			0.97
0.253693			0.97
0.253654			0.97
0.25363			0.97
0.253535			0.97
0.253358			0.97
0.253284			0.97
0.253282			0.97
0.253213			0.97
0.253137			0.97
0.252946			0.97
0.252946			0.97
0.252855			0.97
0.25284			0.97
0.252705			0.97
0.25265			0.97
0.25265			0.97
0.25265			0.97
0.25265			0.97
0.25265			0.97
0.25265			0.97
0.25265			0.97
0.25265			0.97
0.25265			0.97
0.25265			0.97
0.25265			0.97
0.252645			0.97
0.252349			0.96
0.25232			0.96
0.252314			0.96
0.252296			0.96
0.252252			0.96
0.252252			0.96
0.252194			0.96
0.251983			0.96
0.251771			0.96
0.251771			0.96
0.251757			0.96
0.251658			0.96
0.251475			0.96
0.251271			0.96
0.251255			0.96
0.251057			0.96
0.250999			0.96
0.250892			0.96
0.250813			0.96
0.250698			0.96
0.250698			0.96
0.25067			0.96
0.25063			0.96
0.250349			0.96
0.249977			0.96
0.249825			0.96
0.249163			0.96
0.249081			0.96
0.249075			0.96
0.249061			0.96
0.248867			0.96
0.24886			0.96
0.24883			0.96
0.248758			0.96
0.248733			0.96
0.248718			0.96
0.248686			0.96
0.248431			0.96
0.24834			0.96
0.24834			0.96
0.247919			0.96
0.247351			0.96
0.24695			0.96
0.246861			0.96
0.246814			0.96
0.246783			0.96
0.246472			0.96
0.246405			0.96
0.246388			0.96
0.246373			0.96
0.246274			0.96
0.246201			0.96
0.246181			0.96
0.245621			0.96
0.245391			0.96
0.245371			0.96
0.24491			0.96
0.244869			0.96
0.244814			0.96
0.244791			0.96
0.244702			0.96
0.244534			0.96
0.244455			0.96
0.24444			0.96
0.244309			0.96
0.244136			0.96
0.244102			0.96
0.244054			0.96
0.243978			0.96
0.243898			0.96
0.243728			0.96
0.243642			0.96
0.243118			0.96
0.243107			0.96
0.243008			0.96
0.242903			0.96
0.242575			0.96
0.242481			0.96
0.242481			0.96
0.242433			0.96
0.242433			0.96
0.242291			0.96
0.241993			0.96
0.241972			0.96
0.241965			0.96
0.241899			0.96
0.241758			0.96
0.241641			0.96
0.241359			0.96
0.241295			0.96
0.241172			0.96
0.240947			0.96
0.240926			0.96
0.240557			0.96
0.240483			0.96
0.240284			0.96
0.240144			0.96
0.240084			0.96
0.240084			0.96
0.24			0.96
0.239991			0.96
0.239987			0.96
0.239769			0.96
0.239659			0.96
0.239536			0.96
0.239405			0.96
0.239316			0.96
0.239236			0.96
0.239112			0.96
0.238902			0.96
0.238822			0.96
0.238493			0.96
0.238357			0.96
0.238276			0.96
0.238243			0.96
0.238238			0.96
0.23816			0.96
0.238153			0.96
0.23814			0.96
0.238084			0.96
0.238067			0.96
0.238037			0.96
0.237934			0.96
0.237913			0.96
0.237847			0.96
0.237813			0.96
0.237807			0.96
0.237778			0.96
0.237579			0.96
0.237555			0.96
0.237483			0.96
0.237413			0.96
0.237406			0.96
0.237334			0.96
0.237274			0.96
0.237184			0.96
0.237164			0.96
0.236849			0.96
0.236782			0.96
0.236716			0.96
0.236523			0.96
0.236502			0.96
0.236472			0.96
0.236236			0.96
0.236122			0.96
0.236057			0.96
0.236032			0.96
0.235849			0.96
0.235759			0.96
0.235472			0.96
0.235434			0.96
0.235383			0.96
0.235023			0.96
0.234868			0.96
0.234839			0.96
0.234812			0.96
0.234703			0.96
0.23434			0.96
0.23425			0.96
0.234123			0.96
0.234046			0.96
0.233858			0.96
0.233607			0.96
0.233593			0.96
0.233388			0.96
0.233314			0.96
0.233208			0.96
0.233195			0.96
0.23314			0.96
0.233054			0.96
0.23296			0.96
0.232814			0.96
0.23253			0.96
0.232528			0.96
0.232475			0.96
0.232447			0.96
0.232387			0.96
0.232339			0.96
0.232188			0.96
0.232175			0.96
0.232159			0.96
0.232159			0.96
0.232155			0.96
0.23185			0.96
0.231828			0.96
0.231458			0.96
0.231055			0.96
0.231055			0.96
0.230974			0.96
0.230932			0.96
0.230822			0.96
0.230734			0.96
0.23063			0.96
0.230151			0.96
0.230031			0.96
0.229975			0.96
0.229975			0.96
0.229975			0.96
0.229878			0.96
0.229855			0.96
0.229602			0.96
0.2296			0.96
0.229497			0.96
0.229376			0.96
0.229268			0.96
0.22919			0.96
0.229189			0.96
0.229061			0.96
0.229009			0.96
0.228919			0.96
0.228908			0.96
0.228888			0.96
0.228852			0.96
0.228579			0.96
0.228505			0.96
0.228324			0.96
0.228324			0.96
0.228206			0.96
0.228148			0.96
0.228109			0.96
0.228022			0.96
0.227819			0.96
0.22775			0.96
0.227605			0.96
0.227397			0.96
0.227254			0.96
0.227164			0.96
0.22712			0.96
0.227098			0.96
0.227027			0.96
0.226957			0.96
0.226826			0.96
0.226568			0.96
0.226512			0.96
0.226489			0.96
0.226058			0.96
0.225949			0.96
0.225883			0.96
0.225835			0.96
0.225721			0.96
0.225655			0.96
0.225431			0.96
0.225228			0.96
0.225188			0.96
0.225051			0.96
0.225022			0.96
0.224905			0.96
0.224896			0.96
0.224873			0.96
0.22462			0.96
0.224617			0.96
0.224559			0.96
0.224529			0.96
0.2245			0.96
0.2245			0.96
0.2244			0.96
0.224303			0.96
0.224054			0.96
0.224049			0.96
0.22399			0.96
0.223988			0.96
0.22389			0.96
0.223872			0.96
0.223688			0.96
0.223407			0.96
0.223406			0.96
0.223404			0.96
0.22326			0.96
0.22312			0.96
0.22309			0.96
0.223066			0.96
0.22301			0.96
0.22301			0.95
0.222988			0.95
0.222855			0.95
0.222842			0.95
0.222831			0.95
0.222831			0.95
0.222819			0.95
0.222724			0.95
0.222697			0.95
0.222663			0.95
0.222608			0.95
0.222366			0.95
0.222305			0.95
0.222091			0.95
0.222054			0.95
0.222006			0.95
0.221816			0.95
0.221801			0.95
0.221621			0.95
0.221547			0.95
0.221487			0.95
0.221452			0.95
0.221452			0.95
0.221405			0.95
0.221386			0.95
0.221233			0.95
0.221118			0.95
0.220947			0.95
0.220819			0.95
0.220672			0.95
0.22054			0.95
0.22018			0.95
0.219939			0.95
0.219886			0.95
0.219881			0.95
0.219648			0.95
0.21961			0.95
0.219565			0.95
0.219519			0.95
0.219464			0.95
0.219459			0.95
0.219396			0.95
0.219314			0.95
0.218991			0.95
0.218974			0.95
0.218835			0.95
0.218711			0.95
0.218672			0.95
0.21864			0.95
0.218498			0.95
0.218228			0.95
0.21809			0.95
0.217946			0.95
0.217923			0.95
0.217838			0.95
0.217724			0.95
0.217622			0.95
0.217388			0.95
0.217347			0.95
0.217347			0.95
0.217184			0.95
0.217177			0.95
0.217177			0.95
0.21704			0.95
0.217032			0.95
0.217032			0.95
0.217016			0.95
0.217			0.95
0.216996			0.95
0.216905			0.95
0.2169			0.95
0.216892			0.95
0.216786			0.95
0.216584			0.95
0.216224			0.95
0.216216			0.95
0.216216			0.95
0.216216			0.95
0.216117			0.95
0.216115			0.95
0.216074			0.95
0.215931			0.95
0.215889			0.95
0.21584			0.95
0.21584			0.95
0.215779			0.95
0.215678			0.95
0.215622			0.95
0.215528			0.95
0.215291			0.95
0.215176			0.95
0.215079			0.95
0.215044			0.95
0.215027			0.95
0.215021			0.95
0.214954			0.95
0.214832			0.95
0.214767			0.95
0.214733			0.95
0.214553			0.95
0.214324			0.95
0.214153			0.95
0.214054			0.95
0.213966			0.95
0.213724			0.95
0.213567			0.95
0.213562			0.95
0.213562			0.95
0.213549			0.95
0.213537			0.95
0.213373			0.95
0.21316			0.95
0.21316			0.95
0.213132			0.95
0.212992			0.95
0.212978			0.95
0.212964			0.95
0.212907			0.95
0.21289			0.95
0.212859			0.95
0.21285			0.95
0.212757			0.95
0.212626			0.95
0.212497			0.95
0.212403			0.95
0.212032			0.95
0.211848			0.95
0.211821			0.95
0.211773			0.95
0.211683			0.95
0.211669			0.95
0.211559			0.95
0.211546			0.95
0.211401			0.95
0.211287			0.95
0.211281			0.95
0.211053			0.95
0.210912			0.95
0.21073			0.95
0.210438			0.95
0.210198			0.95
0.210058			0.95
0.209942			0.95
0.209843			0.95
0.209758			0.95
0.209677			0.95
0.209654			0.95
0.209576			0.95
0.209576			0.95
0.209565			0.95
0.209536			0.95
0.209456			0.95
0.209391			0.95
0.209352			0.95
0.209343			0.95
0.20927			0.95
0.209088			0.95
0.209088			0.95
0.209086			0.95
0.209039			0.95
0.209039			0.95
0.20887			0.95
0.208835			0.95
0.208727			0.95
0.20872			0.95
0.208665			0.95
0.208555			0.95
[truncated: 193,582 more rows]

## Sheet: Fig3C
Fig 3 Sarcomere length
	Experiment 1			Experiment 2
	3CLPro	C145A		C145A	3CL2
	2.36567	1.64134		1.726	1.523
	3.24007	1.5839		1.616	1.492
	1.5369	2.16995		1.96	1.569
	1.94087	1.83455		2.182	1.558
	1.60327	1.77683		1.974	1.521
	1.34398	1.64134		2.051	1.595
	1.34398	1.32954		1.727	1.533
	1.11134	1.44901		1.564	1.542
	1.77901	1.38917		1.578	1.537
	1.4936	1.30611		1.497	1.585
	2.02266	1.53439		1.487	1.666
	1.69	1.84713		1.387	1.714
	1.59119	1.4936		1.555	2.269
	1.4936	1.5839		1.796	2.651
	1.84713	1.84713		1.776	2.697
	1.50133	1.4936		1.764	2.411
	1.25795	1.83455		1.786	2.753
	1.69	1.5839		1.864	1.703
	1.85338	1.5039		1.894	1.964
	1.67854	1.66932		1.839	1.826
	1.97438	1.93289		1.812	1.9
	1.82822	1.58146		1.776	1.676
	1.57167	1.66932		1.843	1.631
	1.36676	2.10861		1.859	1.782
	1.92689	1.66932		1.939	2.183
	1.9289	1.95078		1.887	1.938
	2.16995	1.94087		1.607	2.082
	2.09576	1.70591		1.467	2.085
	2.24513	1.75718		1.49	2.194
	2.20174	1.93489		1.511	2.185
	2.39969	2.28602		1.475	2.066
	2.05672	1.95078		1.438	2.082
	1.63427	2.10861		1.558	2.038
	1.95078	1.66932		1.836	1.621
	1.84713	1.66932		1.73	1.823
	1.75718	1.59119		1.703	1.858
	1.73952	1.84503		1.557	1.83
	1.69	1.5839		1.603	1.803
	2.41252	1.75937		1.571	1.887
	1.9289	1.93289		1.588	1.799
	2.18237	1.64134		1.589	1.674
	2.18237	1.66932		1.766	1.897
	1.5369	1.85338		1.766	1.717
	1.73952	1.58146		2.047	1.923
	2.07354	1.75718		2.065	1.988
	2.252	1.84503		1.978	2.054
	1.97438	1.67854		2.01	2.355
	2.19647	2.15388		1.779	2.329
	2.08838	1.84503		1.68	2.382
	2.0586	1.75718		1.72	1.449
	2.07354	1.80912		1.625	1.556
	2.80186	1.8617		1.676	1.423
	2.48658	1.81126		1.694	2.084
	2.16995	1.97438		1.902	1.863
	2.14491	2.27926		1.87	1.913
	2.12502	1.80912		1.894	2.582
	2.0586	1.89254		1.706	2.475
	2.252	1.69		1.859	1.847
	1.93489	2.04354		1.752	1.818
	2.584	2.20349		1.709	1.853
	2.43005	1.43024		1.687	1.805
	1.92689	1.80271		1.647	1.927
	2.55396	2.00542		1.687	1.739
	3.1162	2.12502		1.662	1.731
	2.90864	2.03787		1.915	1.821
	1.87821	1.97438		1.757	1.935
	2.55849	1.88641		1.747	2.071
	2.87796	1.46226		1.846	2.316
	1.62004	1.80912		1.684	1.855
	2.42369	1.86377		1.708	1.754
	2.37382	2.06795		1.651	1.679
	2.25028	1.97438		1.737	1.683
	2.46162	1.80912		1.599	1.948
	2.0586	1.80271		1.706	1.782
	2.48813	1.95078		1.731	1.731
	2.46162	1.85338		1.748	1.766
	2.14491	1.81126		1.636	1.769
	2.19647	1.65772		1.684	1.727
	2.584	1.72615		1.55	1.746
	2.1232	1.49618		1.657	1.982
	2.24513	1.70591		1.663	2.082
	2.11592	1.93489		1.72	1.907
	1.9919	1.67854		1.688	2.179
	2.62108	1.92689		1.744	1.839
	2.36404	1.80912		1.563	2.294
	2.19647	1.87821		1.618	1.991
	2.51589	1.88026		1.577	2.187
	1.84713	1.81126		1.579	2.062
	2.54791	2.3212		1.738	1.862
	2.12684	1.9289		1.772	2.132
	2.51743	2.08283		1.689	2.185
	2.60927	1.4936		1.803	2.509
	2.00542	1.69		1.713	2.318
	2.05672	1.51668		1.73	2.245
	1.62004	1.75057		1.72	2.084
	1.66932	1.62004		1.605	2.175
	2.00349	1.77901		1.744	2.466
	1.5839	1.5369		1.653	2.967
	2.29108	1.75937		1.679	1.835
	2.63723	1.4936		1.7	1.787
	2.75742	1.75718		1.635	1.772
		1.60327		1.657	1.864
	1.81126	1.61526		1.681	1.887
	1.8617	1.5369		1.855	2.031
	1.98219	1.83455		1.698	1.899
	1.89661	1.92689		1.793	1.864
	2.08838	1.51668		1.74	2.147
	1.88641	1.77683		1.894	2.268
	1.94484	1.91887		1.887	1.881
	1.81126	1.75057		1.887	2.023
	2.03787	1.69		1.867	2.075
	1.779	1.81126		1.839	1.786
	2.17351	1.8617		1.758	1.827
	2.05109	1.81126		1.758	1.837
	2.19647	1.85338		1.718	1.782
	2.21223	1.60327		1.864	1.973
	2.20349	1.34398		1.915	2.25
	1.83455	1.36394		1.867	1.913
	1.95078	1.84713		1.925	2.291
	2.21223	1.84713		1.866	1.873
	2.05672	1.5839		1.902	1.749
	2.02266	1.81126		1.805	1.731
	2.03787	1.80912		1.763	1.695
	1.86377	1.44901		1.67	1.863
	2.12502	1.75057		1.695	2.247
	2.252	1.75937		1.659	1.98
	1.779	1.58146		1.793	2.048
	3.4757	1.84713		1.897	1.901
	1.779	1.40848		1.605	1.855
	1.90068	1.40574		1.612	1.997
	1.76812	1.49618		1.807	1.837
	1.96458	1.40574		1.836	1.837
	1.69	1.4936		1.803	1.858
	1.84713	1.49618		1.818	1.995
	1.75718	1.59119		1.69	2.023
	1.61287	1.58146		1.725	2.192
	1.61287	1.75718		1.91	2.263
	1.80912	1.75937		1.806	2.216
	2.00542	1.77901		1.844	2.028
	1.65772	1.37521		1.82	2.113
	1.76812	1.86377		1.772	2.385
	2.02266	1.23316		1.578	2.038
	1.69	1.4936		1.646	1.966
	1.65072	1.66932		1.747	2.189
	1.97438	1.75718		1.774	2.339
	2.63723	1.4936		1.698	2.445
	1.96458	1.40574		1.674	2.188
	2.14491	1.34111		1.751	2.046
	1.55686	1.55438		1.739	2.198
	1.96458	1.5839		1.69	2.148
	1.98802	1.65072		1.699	2.503
	1.73952	1.66932		1.758	2.106
	1.80271	1.53439		1.745	2.2
	2.00349	1.4936		1.69	2.075
	2.11592	1.66932		1.735	1.938
	2.12684	1.58146		1.823	2.187
	2.09576	1.95078		1.65	2.203
	2.23997	1.91887		1.906	2.006
	2.25028	1.84503		1.894	2.13
	2.0492	1.23316		1.746	1.911
	1.92689	1.84713		1.869	2.03
	1.64134	1.79198		2.015	1.987
	1.65072	1.94087		1.796	2.144
	1.85338	1.4936		2.033	2.005
	2.98332	1.93289		2.043	2.056
	2.39002	1.95078		1.736	2.012
	1.53439	1.58146		1.845	2.216
	1.97438	1.75937		1.78	2.254
	2.584	1.75057		1.818	2.26
	2.28433	2.03787		1.923	2.307
	2.67212	1.67854		1.668	2.158
	1.90068	1.58146		1.694	2.219
	1.53439	1.70591		1.658	2.066
	1.92689	1.27924		1.674	1.708
	1.82822	1.34398		1.886	1.723
	2.07354	2.05109		1.759	1.681
	2.02266	1.40848		1.854	1.795
	1.85338	1.89661		1.75	2.466
	1.68771	1.59119		1.753	2.278
	1.53439	1.89254		1.825	2.321
	1.89254	1.667		1.741	2.22
	1.89661	1.80912		1.754	1.887
	1.94484	1.65072		1.755	2.361
	1.779	1.5369		1.792	2.206
	1.779	1.5839		1.756	2.728
	2.00542	1.50133		1.853	2.131
	1.9919	1.50133		1.7	2.132
	1.8679	1.75057		1.837	2.109
	1.9919	1.65072		1.761	2.855
	2.12684	1.61287		1.749	1.601
	2.00349	1.50133		1.778	1.769
	1.95078	1.84713		1.651	1.906
	1.88641	1.61526		1.827	1.877
	2.11227	1.73285		1.653	1.916
	1.84713	2.19647		1.679	1.808
	1.69	1.65072		1.804	1.64
	1.60327	1.69684		1.587	1.493
	2.00734	1.65072		1.626	1.702
	1.89254	1.76812		1.722	1.809
	2.04354	1.58146			1.8
	2.16995
	1.8617
	1.779
	1.73062
	1.84713
	1.69684
	2.00542
	1.81126
	1.95078
	2.02075
	2.06795
	2.05109
	2.12502

## Sheet: Fig4C
Figure 4
ACTN2 normalize density
		C145A	C145A	C145A	3CL	3CL	3CL
	4a8	0.825595	0.968035	0.770496	0.390973	0.414733	0.389076
	Abt160	1.28789	1.56888	1.46975	0.551219	0.630433	0.463446
	Prestige	2.89109	2.92777	2.47423	1.32742	0.946855	0.731851
	Ig 66	0.677918	0.560465	0.429122	0.260623	0.176497	0.169929
	Ig67	1.01284	1.07626	1.0319	0.580205	0.557598	0.514004
	MYH6	0.922375	0.946574	0.845168	0.837019	1.03874	0.891216
	ACTN2	1	1	1	1	1	1
ACTN2 normalized, C145A normalized
		C145A	C145A	C145A	3CL	3CL	3CL
	4a8	0.965937	1.13259	0.901472	0.457434	0.485233	0.455215
	Abt160	0.893021	1.08786	1.01912	0.382215	0.437142	0.321353
	Prestige	1.04584	1.05911	0.895045	0.480191	0.342522	0.264745
	Ig 66	1.21964	1.00833	0.772032	0.468886	0.317535	0.305719
	Ig67	0.973575	1.03453	0.99189	0.55771	0.53598	0.494076
	MYH6	1.01953	1.04628	0.934191	0.925184	1.14816	0.985089
	ACTN2	1	1	1	1	1	1

## Sheet: Fig5
Figure 5
ACTN2 normalized density of obscurin
	Obscurin (anti-Ig59-61)
IPSC type
	0	24	48	72
WTC	0.957695	1.18723	0.831518	0.731387
WTC	1.04231	1.1609	0.825793	0.465474
H7	0.973059	1.02072	0.814596	0.456111
H7	1.02694	0.830511	0.707634	0.264667
	Obscurin (anti-Ig63-64)
	0	24	48	72
WTC	1.02266	0.928752	0.727964	0.94272
WTC	0.977336	1.15038	0.789689	0.681618
H7	0.746346	1.23123	0.67228	0.556834
H7	1.25365	0.949583	0.583904	0.528652

## Sheet: Fig6F
Fig 6F
	3CL	C145A
	0.33	0.68
	0.4	0.83			1.08245e-05
	0.19	0.82
	0.14	0.67
	0.68	0.78
	0.41	0.51
	0.26	0.83
	0.46	0.1
	0.07	0.74
	0.09	0.78
	0.65	0.76
	0.39	0.75
	0.64	0.83
	0.19	0.78
	0.8	0.74
	0.17	0.71
	0.14	0.75
	0.53	0.49
	0.4	0.66
	0.7	0.71
	0.14	0.75
	0.3	0.78
	0.87	0.56
	0.84	0.58
	0.79	0.76
	0.75	0.68
	0.16	0.81
	0.5	0.82
	0.72	0.78
	0.73	0.83
	0.5	0.71
	0.64	0.21
	0.71	0.89
	0.48	0.72
	0.72	0.7
	0.81	0.82
	0.75
	0.75
	0.79
	0.73
	0.48
	0.67
	0.45
	0.43
	0.23
	0.83
	0.48
	0.83
	0.86
	0.63
	0.85
	0.6
	0.44
	0.57
	0.22
	0.02
	0.61
	0.55
	0.15
	0.29

## Sheet: Fig6H
Origin	Sample type	Variant	Pearson	Pearson masked
COVID_4	COVID_WT	475	0.25
COVID_4	COVID_WT	475	0.05		9.8063e-06
COVID_4	COVID_WT	475	0.11
COVID_4	COVID_WT	475	0.08
COVID_4	COVID_WT	475	0
COVID_4	COVID_WT	475	0.03
COVID_4	COVID_WT	475	0.09
COVID_4	COVID_WT	475	0.04
COVID_4	COVID_WT	475	0.12
COVID_4	COVID_WT	475	-0.05
COVID_4	COVID_WT	475	-0.06
COVID_4	COVID_WT	475	-0.01
COVID_4	COVID_WT	475	0.01
COVID_4	COVID_WT	475	0.24
COVID_4	COVID_WT	475	0.18
COVID_4	COVID_WT	475	0.18
COVID_4	COVID_WT	475	0.08
COVID_4	COVID_WT	475	0.2
COVID_4	COVID_WT	475	0.01
COVID_4	COVID_WT	475	0.12
COVID_4	COVID_WT	475	0.02
COVID_4	COVID_WT	475	0.04
COVID_4	COVID_WT	475	0.07
COVID_altslide_1	COVID_WT	475	0.13
COVID_altslide_1	COVID_WT	475	0.06
COVID_altslide_1	COVID_WT	475	0.18
COVID_altslide_1	COVID_WT	475	0.09
CNTRL_3	CNTRL_WT	475	0.07
CNTRL_3	CNTRL_WT	475	0.04
CNTRL_3	CNTRL_WT	475	0.25
CNTRL_3	CNTRL_WT	475	0.31
CNTRL_3	CNTRL_WT	475	0.22
CNTRL_3	CNTRL_WT	475	0.28
CNTRL_3	CNTRL_WT	475	0.22
CNTRL_3	CNTRL_WT	475	0.2
CNTRL_3	CNTRL_WT	475	0.29
CNTRL_4	CNTRL_WT	475	0.22
CNTRL_4	CNTRL_WT	475	0.36
CNTRL_4	CNTRL_WT	475	0.22
CNTRL_4	CNTRL_WT	475	0.16
CNTRL_4	CNTRL_WT	475	0.23
CNTRL_4	CNTRL_WT	475	0.11
CNTRL_4	CNTRL_WT	475	0.21
CNTRL_4	CNTRL_WT	475	0.2
CNTRL_4	CNTRL_WT	475	0.18
